# Supplementary material for: Comparative analysis of thylakoid protein complexes in state transition mutants nsi and stn7: focus on PSI and LHCII
Source: Photosynth Res. 2020 Jan 23;145(1):15–30. doi: 10.1007/s11120-020-00711-4 (PMC7308260; doi:10.1007/s11120-020-00711-4)
Supplement: Supplementary file 2 — Table S1. List of all proteins identified and quantified, and list of lysine-acetylated proteins within the PSI/PSII (Table S1A, Table S1C) and LHCII trimer (Table S1B, Table S1D) bands excised from the lpBN gel. Thylakoid membranes were solubilized with digitonin, complexes separated using lpBN gel electrophoresis and selected bands excised for LC-MS/MS analysis. LC-MS/MS raw data were processed using MaxQuant software (version 1.5.2.8, https://www.maxquant.org/; Cox and Mann, 2008) and the Araport 11 database as described in material and methods. Selection criteria for identifications: peptide and protein FDR < 1%, contaminant non-plant proteins and non-plastid proteins (according to Suba3 con) were removed. Most abundant proteins within one genotype can be estimated by their iBAQ values. iBAQ: intensity-based absolute quantification as described by Schwanhäusser et al. (2011). Three biological replicates (Rep1-3) per genotypes were analysed. Supplementary file2 (XLSX 471 kb) [file 11120_2020_711_MOESM2_ESM.xlsx]

## Sheet: Table S1A
Table S1A: LC-MS/MS-based identification of PSI/PSII protein complex compositions from large pore blue native gels. Thylakoid membranes were solubilized with digitonin, complexes separated using lpBN-PAGE and selected bands excised for LC-MS/MS analysis. LC-MS/MS raw data were processed using MaxQuant software (version 1.5.2.8, http://www.maxquant.org/; (41)) and the Araport 11 database as descri…
Fasta headers	Protein Ids	Majority protein IDs	nsi-1_R1	nsi-1_R2	nsi-1_R3	nsi-2_R1	nsi-2_R2	nsi-2_R3	stn7_R1	stn7_R2	stn7_R3	WT_R1	WT_R2	WT_R3	SUBAcon location	Score	Only identified by site	MM top bin	MM top bin name	MM slimbin	MM slimbin name	MM full bin code	MM full bin name	Peptides	Razor + unique peptides	Unique peptides	Sequence coverage [%]	Unique + razor sequence coverage [%]	Unique sequence coverage [%]	Mol. weight [kDa]	Q-value	Intensity	MS/MS Count
			iBAQ [log2]	iBAQ [log2]	iBAQ [log2]	iBAQ [log2]	iBAQ [log2]	iBAQ [log2]	iBAQ [log2]	iBAQ [log2]	iBAQ [log2]	iBAQ [log2]	iBAQ [log2]	iBAQ [log2]
>AT4G28750.1 | Photosystem I reaction centre subunit IV / PsaE protein | Chr4:14202951-14203888 REVERSE LENGTH=143 | 201606	AT4G28750.1	AT4G28750.1	33.1777	33.5894	32.8086	33.542	33.7145	32.843	33.7205	33.1769	32.7422	32.9224	33.307	32.7519	plastid	323.31		1	PS	1.1	PS.lightreaction	1.1.2.2	PS.lightreaction.photosystem I.PSI polypeptide subunits	20	20	14	65.7	65.7	64.3	14.967	0	1162400000000	650
>AT4G02770.1 | photosystem I subunit D-1 | Chr4:1229247-1229873 REVERSE LENGTH=208 | 201606	AT4G02770.1	AT4G02770.1	33.0216	33.7928	32.926	33.3537	33.568	32.992	33.163	33.2326	32.704	32.302	33.3122	32.7319	plastid	323.31		1	PS	1.1	PS.lightreaction	1.1.2.2	PS.lightreaction.photosystem I.PSI polypeptide subunits	36	36	4	78.8	78.8	22.1	22.598	0	1931000000000	1198
>ATCG00350.1 | Photosystem I%2C PsaA/PsaB protein | ChrC:39605-41857 REVERSE LENGTH=750 | 201606	ATCG00350.1	ATCG00350.1	32.5615	33.2124	32.1802	32.7625	33.0783	32.5634	32.6878	32.7358	32.242	32.2351	32.6258	32.1523	plastid	323.31		1	PS	1.1	PS.lightreaction	1.1.2.2	PS.lightreaction.photosystem I.PSI polypeptide subunits	32	32	32	32.9	32.9	32.9	83.23	0	1893500000000	1242
>AT1G31330.1 | photosystem I subunit F | Chr1:11215011-11215939 REVERSE LENGTH=221 | 201606	AT1G31330.1	AT1G31330.1	32.4881	33.0678	32.3496	32.475	33.1236	32.4788	32.1827	32.7815	32.2559	31.6359	32.5641	32.2107	plastid	323.31		1	PS	1.1	PS.lightreaction	1.1.2.2	PS.lightreaction.photosystem I.PSI polypeptide subunits	23	23	23	53.4	53.4	53.4	24.173	0	1143900000000	843
>ATCG00120.1 | ATP synthase subunit alpha | ChrC:9938-11461 REVERSE LENGTH=507 | 201606	ATCG00120.1	ATCG00120.1	32.2647	32.6259	32.8372	32.0614	32.6892	32.5542	32.7222	32.5986	32.6	32.0924	32.7337	32.1919	plastid	323.31		1	PS	1.1	PS.lightreaction	1.1.4.1	PS.lightreaction.ATP synthase.alpha subunit	50	49	49	71.2	71.2	71.2	55.328	0	1907400000000	2125
>ATCG00480.1 | ATP synthase subunit beta | ChrC:52660-54156 REVERSE LENGTH=498 | 201606	ATCG00480.1	ATCG00480.1	32.5457	32.9471	32.842	32.5545	33.139	32.7668	32.8437	32.5775	32.2946	31.7815	33.2094	32.1486	plastid	323.31		1	PS	1.1	PS.lightreaction	1.1.4.2	PS.lightreaction.ATP synthase.beta subunit	67	67	65	98	98	98	53.933	0	3000700000000	3206
>AT3G47470.1 | light-harvesting chlorophyll-protein complex I subunit A4 | Chr3:17493622-17494773 REVERSE LENGTH=251 | 201606	AT3G47470.1	AT3G47470.1	32.1632	32.8397	32.0592	32.4941	32.7653	32.1721	31.5378	32.869	32.0842	30.8371	31.8814	31.7346	plastid	323.31		1	PS	1.1	PS.lightreaction	1.1.2.1	PS.lightreaction.photosystem I.LHC-I	15	15	15	68.9	68.9	68.9	27.733	0	840690000000	754
>AT1G61520.3 | PSI type III chlorophyll a/b-binding protein | Chr1:22700152-22701149 FORWARD LENGTH=273 | 201606;>AT1G61520.1 | PSI type III chlorophyll a/b-binding protein | Chr1:22700152-22701149 FORWARD LENGTH=273 | 201606;>AT1G61520.2 | PSI type III ch	AT1G61520.3;AT1G61520.1;AT1G61520.2	AT1G61520.3;AT1G61520.1;AT1G61520.2	32.6041	33.0647	32.2384	32.8605	32.9483	32.1911	31.814	33.0642	31.9954	31.5596	32.4067	31.6578	cytosol;plastid	323.31		1	PS	1.1	PS.lightreaction	1.1.2.1	PS.lightreaction.photosystem I.LHC-I	15	15	15	34.4	34.4	34.4	29.181	0	738060000000	719
>AT3G54890.4 | chlorophyll a-b binding protein 6 | Chr3:20339881-20340922 REVERSE LENGTH=213 | 201606;>AT3G54890.1 | chlorophyll a-b binding protein 6 | Chr3:20339706-20340922 REVERSE LENGTH=241 | 201606	AT3G54890.4;AT3G54890.1;AT3G54890.3;AT3G54890.2	AT3G54890.4;AT3G54890.1	31.8503	32.4925	31.6461	32.0245	32.5734	31.6352	31.6981	32.4188	31.6459	31.2065	32.139	31.5009	plastid	323.31		1	PS	1.1	PS.lightreaction	1.1.2.1	PS.lightreaction.photosystem I.LHC-I	14	14	14	52.1	52.1	52.1	23.262	0	516150000000	437
>AT4G12800.1 | photosystem I subunit l | Chr4:7521469-7522493 FORWARD LENGTH=219 | 201606;>AT4G12800.2 | photosystem I subunit l | Chr4:7521283-7522493 FORWARD LENGTH=281 | 201606	AT4G12800.1;AT4G12800.2	AT4G12800.1;AT4G12800.2	31.73	32.6503	31.62	32.0964	32.1991	31.5832	31.5346	32.232	31.3546	30.8093	31.5891	31.16	plastid	323.31		1	PS	1.1	PS.lightreaction	1.1.2.2	PS.lightreaction.photosystem I.PSI polypeptide subunits	9	9	9	27.9	27.9	27.9	23.051	0	521450000000	421
>ATCG00340.1 | Photosystem I%2C PsaA/PsaB protein | ChrC:37375-39579 REVERSE LENGTH=734 | 201606	ATCG00340.1	ATCG00340.1	31.7135	32.4156	31.7643	31.9628	32.2641	31.8716	31.7353	32.1395	31.6793	30.8316	31.9611	31.1498	plastid	323.31		1	PS	1.1	PS.lightreaction	1.1.2.2	PS.lightreaction.photosystem I.PSI polypeptide subunits	32	32	32	39.8	39.8	39.8	82.474	0	1013100000000	1577
>ATCG00130.1 | ATPase%2C F0 complex%2C subunit B/B%2C bacterial/chloroplast | ChrC:11529-12798 REVERSE LENGTH=184 | 201606	ATCG00130.1	ATCG00130.1	30.9229	31.1254	31.8225	30.6183	31.5753	31.6989	31.8124	31.0753	31.0442	30.4889	31.4437	30.9609	plastid	323.31		1	PS	1.1	PS.lightreaction	1.1.4.8	PS.lightreaction.ATP synthase.subunit B (ATPF)	18	18	18	64.1	64.1	64.1	21.057	0	323210000000	449
>AT3G61470.1 | photosystem I light harvesting complex protein | Chr3:22745736-22747032 FORWARD LENGTH=257 | 201606	AT3G61470.1;AT5G28450.1	AT3G61470.1	31.8726	32.1225	31.2384	31.975	32.0895	32.4956	29.8552	32.0185	31.4152	28.8719	30.9494	30.9375	plastid	323.31		1	PS	1.1	PS.lightreaction	1.1.2.1	PS.lightreaction.photosystem I.LHC-I	9	9	9	39.3	39.3	39.3	27.755	0	437700000000	336
>AT2G07698.1 | ATPase%2C F1 complex%2C alpha subunit protein | Chr2:3361474-3364028 FORWARD LENGTH=777 | 201606;>ATMG01190.1 | ATP synthase subunit 1 | ChrM:302166-303689 REVERSE LENGTH=507 | 201606	AT2G07698.1;ATMG01190.1	AT2G07698.1;ATMG01190.1	31.0265	31.8199	30.8573	31.2224	31.2565	30.2418	31.14	31.3983	30.468	30.7114	31.2193	29.9098	mitochondrion,plastid;mitochondrion	323.31		9	mitochondrial electron transport / ATP synthesis	9.9	mitochondrial electron transport / ATP synthesis.F1-ATPase	9.9	mitochondrial electron transport / ATP synthesis.F1-ATPase	52	52	51	45.3	45.3	44.4	85.932	0	1123300000000	1475
>ATCG00680.1 | photosystem II reaction center protein B | ChrC:72371-73897 FORWARD LENGTH=508 | 201606	ATCG00680.1	ATCG00680.1	29.6361	30.5429	29.8753	29.8282	29.9923	29.4516	29.7366	30.0221	30.0113	29.3945	30.8454	30.375	plastid	323.31		1	PS	1.1	PS.lightreaction	1.1.1.2	PS.lightreaction.photosystem II.PSII polypeptide subunits	30	30	30	45.7	45.7	45.7	56.036	0	232860000000	712
>AT4G32260.1 | ATPase%2C F0 complex%2C subunit B/B%2C bacterial/chloroplast | Chr4:15573859-15574586 REVERSE LENGTH=219 | 201606	AT4G32260.1	AT4G32260.1	29.8091	30.8333	30.3812	29.8774	30.9494	30.9441	30.7572	30.4414	30.3897	29.8207	30.9927	30.2363	plastid	323.31		1	PS	1.1	PS.lightreaction	1.1.4.9	PS.lightreaction.ATP synthase.subunit B_ (ATPX)	11	11	11	42.5	42.5	42.5	23.917	0	300640000000	319
>AT1G29920.1 | chlorophyll A/B-binding protein 2 | Chr1:10475089-10475892 REVERSE LENGTH=267 | 201606;>AT1G29910.1 | chlorophyll A/B binding protein 3 | Chr1:10472443-10473246 REVERSE LENGTH=267 | 201606	AT1G29920.1;AT1G29910.1	AT1G29920.1;AT1G29910.1	29.3931	30.2068	29.8433	30.0172	30.0076	28.8035	28.4395	29.7796	28.7864	30.1171	30.8777	29.6976	plastid	323.31		1	PS	1.1	PS.lightreaction	1.1.1.1	PS.lightreaction.photosystem II.LHC-II	14	14	1	61.4	61.4	6	28.227	0	126720000000	368
>AT2G20260.1 | photosystem I subunit E-2 | Chr2:8736780-8737644 FORWARD LENGTH=145 | 201606	AT2G20260.1	AT2G20260.1	30.6441	31.4281	30.2238	31.0769	31.2152	30.3319	30.9825	30.9937	30.2849	30.1094	31.1544	29.952	plastid	323.31		1	PS	1.1	PS.lightreaction	1.1.2.2	PS.lightreaction.photosystem I.PSI polypeptide subunits	15	9	9	62.1	60.7	60.7	15.189	0	176020000000	202
>AT4G04640.1 | ATPase%2C F1 complex%2C gamma subunit protein | Chr4:2350761-2351882 REVERSE LENGTH=373 | 201606	AT4G04640.1	AT4G04640.1	30.3422	30.9459	30.8461	30.2915	31.3316	30.6751	30.9815	30.6312	30.322	29.893	31.0966	30.0817	plastid	323.31		1	PS	1.1	PS.lightreaction	1.1.4.4	PS.lightreaction.ATP synthase.gamma chain	40	40	40	76.1	76.1	76.1	40.911	0	528840000000	936
>ATCG00470.1 | ATP synthase epsilon chain | ChrC:52265-52663 REVERSE LENGTH=132 | 201606	ATCG00470.1	ATCG00470.1	30.4074	30.5659	30.8975	30.2181	31.087	30.5794	30.7171	30.5894	30.3945	29.6816	30.4059	30.0194	plastid	323.31		1	PS	1.1	PS.lightreaction	1.1.4.3	PS.lightreaction.ATP synthase.epsilon chain	15	15	15	76.5	76.5	76.5	14.499	0	189510000000	348
>ATCG00280.1 | photosystem II reaction center protein C | ChrC:33720-35141 FORWARD LENGTH=473 | 201606	ATCG00280.1	ATCG00280.1	29.8629	30.041	29.4738	29.8331	29.4948	29.0133	29.7854	29.6818	29.6921	29.1222	30.6777	30.0001	plastid	323.31		1	PS	1.1	PS.lightreaction	1.1.1.2	PS.lightreaction.photosystem II.PSII polypeptide subunits	24	24	24	38.7	38.7	38.7	51.867	0	204190000000	489
>AT4G09650.1 | F-type H+-transporting ATPase subunit delta | Chr4:6100799-6101503 FORWARD LENGTH=234 | 201606	AT4G09650.1	AT4G09650.1	30.16	30.5501	30.5613	29.9383	30.7937	30.4192	30.6943	30.3533	30.0712	29.4769	30.6747	29.6815	plastid	323.31		1	PS	1.1	PS.lightreaction	1.1.4.7	PS.lightreaction.ATP synthase.delta chain	23	23	23	68.4	68.4	68.4	25.668	0	335360000000	646
>ATCG00270.1 | photosystem II reaction center protein D | ChrC:32711-33772 FORWARD LENGTH=353 | 201606	ATCG00270.1	ATCG00270.1	29.0941	29.7315	29.1801	29.1731	29.3852	28.6624	29.4004	29.6471	29.3437	28.8568	30.23	29.4635	plastid	323.31		1	PS	1.1	PS.lightreaction	1.1.1.2	PS.lightreaction.photosystem II.PSII polypeptide subunits	10	10	10	27.8	27.8	27.8	39.547	0	109020000000	308
>AT1G55490.5 | chaperonin 60 beta | Chr1:20715717-20718673 REVERSE LENGTH=600 | 201606;>AT1G55490.4 | chaperonin 60 beta | Chr1:20715717-20718673 REVERSE LENGTH=600 | 201606;>AT1G55490.3 | chaperonin 60 beta | Chr1:20715717-20718673 REVERSE LENGTH=600 | 20	AT1G55490.5;AT1G55490.4;AT1G55490.3;AT1G55490.2;AT1G55490.1	AT1G55490.5;AT1G55490.4;AT1G55490.3;AT1G55490.2;AT1G55490.1	28.7809	29.0109	28.186	29.5351	29.2608	28.3358	28.9059	29.1024	28.2161	28.5476	28.3749	26.8552	plastid	323.31		1	PS	1.3	PS.calvin cycle	1.3.13	PS.calvin cycle.rubisco interacting	52	52	15	73.8	73.8	24.5	63.808	0	268590000000	858
>AT2G28000.1 | chaperonin-60alpha | Chr2:11926603-11929184 FORWARD LENGTH=586 | 201606	AT2G28000.1	AT2G28000.1	28.6355	28.857	28.1797	29.3679	29.0422	28.3272	28.8874	29.1407	28.0696	28.3623	28.3382	26.5735	plastid	323.31		1	PS	1.3	PS.calvin cycle	1.3.13	PS.calvin cycle.rubisco interacting	35	34	34	67.9	66.7	66.7	62.071	0	213770000000	731
>AT4G10340.1 | light harvesting complex of photosystem II 5 | Chr4:6408200-6409496 FORWARD LENGTH=280 | 201606	AT4G10340.1	AT4G10340.1	28.9713	29.113	28.6226	29.2754	28.8701	28.2462	28.6126	28.9591	28.2469	28.2579	29.2614	28.1076	plastid	323.31		1	PS	1.1	PS.lightreaction	1.1.1.1	PS.lightreaction.photosystem II.LHC-II	16	16	16	61.4	61.4	61.4	30.156	0	118370000000	402
>AT3G50820.1 | photosystem II subunit O-2 | Chr3:18891008-18892311 REVERSE LENGTH=331 | 201606	AT3G50820.1	AT3G50820.1	27.907	28.9434	27.5921	28.1742	28.5789	27.7553	28.6372	28.6912	28.0916	28.1447	28.992	28.2526	plastid	323.31		1	PS	1.1	PS.lightreaction	1.1.1.2	PS.lightreaction.photosystem II.PSII polypeptide subunits	24	24	10	57.7	57.7	37.8	35.019	0	120060000000	417
>AT2G30950.3 | FtsH extracellular protease family | Chr2:13174692-13177064 FORWARD LENGTH=695 | 201606;>AT2G30950.2 | FtsH extracellular protease family | Chr2:13174692-13177064 FORWARD LENGTH=695 | 201606;>AT2G30950.1 | FtsH extracellular protease family	AT2G30950.3;AT2G30950.2;AT2G30950.1;AT2G30950.4	AT2G30950.3;AT2G30950.2;AT2G30950.1;AT2G30950.4	28.4294	28.6229	28.0175	28.6394	28.6039	27.6274	28.7349	28.7516	27.7033	28.2429	28.669	27.5616	plastid	323.31		29	protein	29.5	protein.degradation	29.5.7	protein.degradation.metalloprotease	47	47	21	69.5	69.5	35.3	74.157	0	187600000000	1051
>AT3G08940.2 | light harvesting complex photosystem II | Chr3:2717717-2718665 FORWARD LENGTH=287 | 201606;>AT3G08940.1 | light harvesting complex photosystem II | Chr3:2717717-2718400 FORWARD LENGTH=227 | 201606	AT3G08940.2;AT3G08940.1	AT3G08940.2;AT3G08940.1	27.7659	28.784	27.7539	28.1296	28.3638	27.4915	28.0575	28.0497	27.6406	27.6515	29.3723	27.9535	plastid	323.31		1	PS	1.1	PS.lightreaction	1.1.1.1	PS.lightreaction.photosystem II.LHC-II	17	17	12	61.7	61.7	44.3	31.193	0	70371000000	288
>AT1G50250.1 | FTSH protease 1 | Chr1:18614398-18616930 REVERSE LENGTH=716 | 201606	AT1G50250.1	AT1G50250.1	28.1747	28.5781	27.8827	28.4641	28.6923	27.984	28.4797	28.8026	27.889	27.9335	28.4649	27.6649	plastid	323.31		29	protein	29.5	protein.degradation	29.5.7	protein.degradation.metalloprotease	39	39	12	59.4	59.4	19.8	76.758	0	173480000000	881
>AT1G15820.1 | light harvesting complex photosystem II subunit 6 | Chr1:5446685-5447676 REVERSE LENGTH=258 | 201606	AT1G15820.1	AT1G15820.1	28.0253	28.5816	27.6413	28.4691	28.2186	27.207	28.36	28.1978	27.6327	27.9257	28.9922	27.3632	plastid	323.31		1	PS	1.1	PS.lightreaction	1.1.1.1	PS.lightreaction.photosystem II.LHC-II	13	13	13	57	57	57	27.522	0	57729000000	181
>AT5G23060.1 | calcium sensing receptor | Chr5:7736760-7738412 REVERSE LENGTH=387 | 201606;>AT5G23060.2 | calcium sensing receptor | Chr5:7737070-7738412 REVERSE LENGTH=310 | 201606	AT5G23060.1;AT5G23060.2	AT5G23060.1;AT5G23060.2	28.0864	28.2364	27.1364	28.2145	27.6546	26.6342	28.3542	27.9032	26.837	27.7389	28.2455	26.8674	plastid	323.31		35	not assigned	35.2	not assigned.unknown	35.2	not assigned.unknown	19	19	19	52.2	52.2	52.2	41.285	0	78509000000	300
>AT5G66570.1 | PS II oxygen-evolving complex 1 | Chr5:26568744-26570124 FORWARD LENGTH=332 | 201606	AT5G66570.1	AT5G66570.1	25.751	27.3068	25.7042	26.4294	27.2091	25.956	26.9035	27.4032	26.8707	26.3804	27.7017	26.8744	plastid	323.31		1	PS	1.1	PS.lightreaction	1.1.1.2	PS.lightreaction.photosystem II.PSII polypeptide subunits	23	9	9	62.3	34.3	34.3	35.142	0	39859000000	175
>AT5G66190.1 | ferredoxin-NADP[+]-oxidoreductase 1 | Chr5:26451203-26453012 REVERSE LENGTH=360 | 201606;>AT5G66190.2 | ferredoxin-NADP[+]-oxidoreductase 1 | Chr5:26451203-26452616 REVERSE LENGTH=262 | 201606	AT5G66190.1;AT5G66190.2	AT5G66190.1;AT5G66190.2	27.6139	27.6675	26.4175	27.7748	27.6346	26.3606	27.2068	27.8237	26.5624	26.557	27.307	25.8153	plastid	323.31		1	PS	1.1	PS.lightreaction	1.1.5.3	PS.lightreaction.other electron carrier (ox/red).ferredoxin reductase	25	25	23	65.6	65.6	62.2	40.326	0	53402000000	430
>AT1G20020.1 | ferredoxin-NADP[+]-oxidoreductase 2 | Chr1:6942851-6944868 FORWARD LENGTH=369 | 201606;>AT1G20020.3 | ferredoxin-NADP[+]-oxidoreductase 2 | Chr1:6942851-6944868 FORWARD LENGTH=369 | 201606	AT1G20020.1;AT1G20020.3	AT1G20020.1;AT1G20020.3	27.3092	28.0602	26.4615	27.6327	28.0635	26.5042	27.0462	27.3967	26.5219	26.4775	27.1702	26.3001	plastid	323.31		1	PS	1.1	PS.lightreaction	1.1.5.3	PS.lightreaction.other electron carrier (ox/red).ferredoxin reductase	21	19	4	57.7	54.7	13	41.168	0	41956000000	283
>AT1G01790.2 | K+ efflux antiporter 1 | Chr1:284781-290869 FORWARD LENGTH=1193 | 201606;>AT1G01790.1 | K+ efflux antiporter 1 | Chr1:284781-290869 FORWARD LENGTH=1193 | 201606	AT1G01790.2;AT1G01790.1	AT1G01790.2;AT1G01790.1	26.7266	26.9297	26.1341	27.504	27.2319	26.3084	27.0563	27.0733	26.2042	26.4009	26.8446	25.5544	plastid	323.31		34	transport	34.15	transport.potassium	34.15	transport.potassium	44	44	37	46.5	46.5	38.8	128.03	0	89090000000	808
>ATCG00490.1 | ribulose-bisphosphate carboxylase | ChrC:54958-56397 FORWARD LENGTH=479 | 201606	ATCG00490.1;ATMG00280.1;AT2G07732.1	ATCG00490.1	26.8356	27.0976	26.1628	27.164	26.4538	26.0369	26.229	26.3627	25.4456	26.4179	26.3419	26.3125	cytosol,plastid;mitochondrion;plastid	323.31		1;35	not assigned;PS	1.3;35.1;35.2	not assigned.no ontology;not assigned.unknown;PS.calvin cycle	1.3.1;35.1;35.2	not assigned.no ontology;not assigned.unknown;PS.calvin cycle.rubisco large subunit	33	33	33	56.8	56.8	56.8	52.954	0	34300000000	440
>AT4G01050.1 | thylakoid rhodanese-like protein | Chr4:455874-458175 FORWARD LENGTH=466 | 201606;>AT4G01050.2 | thylakoid rhodanese-like protein | Chr4:455751-458175 FORWARD LENGTH=507 | 201606	AT4G01050.1;AT4G01050.2	AT4G01050.1;AT4G01050.2	26.6652	27.3072	24.9267	27.0249	27.0355	24.8079	26.7229	26.9031	24.9175	26.2788	27.2461	24.7996	plastid	323.31		35	not assigned	35.1	not assigned.no ontology	35.1.41	not assigned.no ontology.hydroxyproline rich proteins	19	19	19	42.3	42.3	42.3	49.387	0	31634000000	299
>AT1G74470.1 | Pyridine nucleotide-disulfide oxidoreductase family protein | Chr1:27991248-27992845 FORWARD LENGTH=467 | 201606	AT1G74470.1	AT1G74470.1	26.2729	26.4191	25.6586	26.7164	25.8408	24.6296	26.2856	25.9162	25.1617	26.2568	27.0437	25.7111	plastid	323.31		16	secondary metabolism	16.1	secondary metabolism.isoprenoids	16.1.1	secondary metabolism.isoprenoids.non-mevalonate pathway	28	28	28	63	63	63	51.837	0	30807000000	428
>AT3G18890.1 | NAD(P)-binding Rossmann-fold superfamily protein | Chr3:6511169-6514729 FORWARD LENGTH=641 | 201606	AT3G18890.1	AT3G18890.1	26.7812	26.8303	25.5267	27.1252	26.578	25.2447	26.5621	26.3937	25.1075	26.1371	26.5886	25.0074	plastid	323.31		30	signalling	30.11	signalling.light	30.11	signalling.light	36	36	36	72.5	72.5	72.5	68.341	0	45970000000	565
>AT3G46780.1 | plastid transcriptionally active 16 | Chr3:17228766-17231021 FORWARD LENGTH=510 | 201606	AT3G46780.1	AT3G46780.1	25.7131	26.1149	24.9942	25.664	25.8565	24.3678	26.5289	26.2748	24.9519	25.7977	26.5623	25.3059	plastid	323.31		27	RNA	27.2	RNA.transcription	27.2	RNA.transcription	31	31	31	60.2	60.2	60.2	54.358	0	27144000000	416
>AT2G39730.1 | rubisco activase | Chr2:16570951-16573345 REVERSE LENGTH=474 | 201606;>AT2G39730.3 | rubisco activase | Chr2:16571174-16573345 REVERSE LENGTH=441 | 201606;>AT2G39730.2 | rubisco activase | Chr2:16571046-16573345 REVERSE LENGTH=446 | 201606	AT2G39730.1;AT2G39730.3;AT2G39730.2	AT2G39730.1;AT2G39730.3;AT2G39730.2	26.3227	26.976	25.8607	26.7964	26.6202	25.5837	26.4248	26.2588	25.6968	25.766	26.5213	25.6788	plastid	323.31		1	PS	1.3	PS.calvin cycle	1.3.13	PS.calvin cycle.rubisco interacting	25	25	25	75.1	75.1	75.1	51.981	0	27964000000	433
>AT4G22890.3 | PGR5-LIKE A | Chr4:12007157-12009175 FORWARD LENGTH=324 | 201606;>AT4G22890.1 | PGR5-LIKE A | Chr4:12007157-12009175 FORWARD LENGTH=324 | 201606;>AT4G22890.4 | PGR5-LIKE A | Chr4:12007157-12009175 FORWARD LENGTH=321 | 201606;>AT4G22890.2 | P	AT4G22890.3;AT4G22890.1;AT4G22890.4;AT4G22890.2	AT4G22890.3;AT4G22890.1;AT4G22890.4;AT4G22890.2	26.3156	26.671	25.5129	26.5395	26.2415	25.0068	25.8259	26.3326	24.9756	25.5858	26.6687	24.9043	plastid	323.31		1	PS	1.1	PS.lightreaction	1.1.40	PS.lightreaction.cyclic electron flow-chlororespiration	11	11	1	53.7	53.7	8	35.721	0	16603000000	179
>AT1G77490.2 | thylakoidal ascorbate peroxidase | Chr1:29117688-29120649 FORWARD LENGTH=421 | 201606;>AT1G77490.1 | thylakoidal ascorbate peroxidase | Chr1:29117688-29120046 FORWARD LENGTH=426 | 201606	AT1G77490.2;AT1G77490.1;AT4G08390.4;AT4G08390.3;AT4G08390.5;AT4G08390.2;AT4G08390.1;AT2G18140.1;AT2G18150.1	AT1G77490.2;AT1G77490.1	26.8528	27.0966	25.4695	27.379	26.9672	25.4765	26.4241	27.253	25.2698	25.469	26.4905	24.3916	extracellular;plastid	323.31		21;26	misc;redox	21.2;26.12	misc.peroxidases;redox.ascorbate and glutathione	21.2.1;26.12	misc.peroxidases;redox.ascorbate and glutathione.ascorbate	24	24	24	54.9	54.9	54.9	45.643	0	34088000000	333
>AT3G45140.1 | lipoxygenase 2 | Chr3:16525437-16529233 FORWARD LENGTH=896 | 201606;>AT3G45140.2 | lipoxygenase 2 | Chr3:16526192-16529233 FORWARD LENGTH=754 | 201606	AT3G45140.1;AT3G45140.2;AT3G22400.1	AT3G45140.1;AT3G45140.2	25.1697	25.6036	24.3604	25.2431	25.7524	23.6313	25.1499	25.9557	24.2762	25.3481	26.2589	25.4375	cytosol;plastid	323.31		17	hormone metabolism	17.7	hormone metabolism.jasmonate	17.7.1.2	hormone metabolism.jasmonate.synthesis-degradation.lipoxygenase	54	54	54	68.2	68.2	68.2	102.04	0	36783000000	674
>AT3G59780.1 | Rhodanese/Cell cycle control phosphatase superfamily protein | Chr3:22086906-22090324 FORWARD LENGTH=686 | 201606	AT3G59780.1	AT3G59780.1	25.4959	25.9602	25.1602	25.7578	25.6945	24.8366	26.0077	25.8173	25.0106	25.2779	25.9869	24.51	plastid	323.31		35	not assigned	35.2	not assigned.unknown	35.2	not assigned.unknown	32	32	32	55	55	55	73.934	0	30208000000	401
>AT5G42650.1 | allene oxide synthase | Chr5:17097803-17099359 REVERSE LENGTH=518 | 201606	AT5G42650.1	AT5G42650.1	25.1784	25.9001	24.3653	25.5424	25.3855	24.0585	25.2473	25.452	24.5769	24.9767	25.6599	24.3675	plastid	323.31		17	hormone metabolism	17.7	hormone metabolism.jasmonate	17.7.1.3	hormone metabolism.jasmonate.synthesis-degradation.allene oxidase synthase	28	28	28	64.1	64.1	64.1	58.196	0	18931000000	405
>AT3G16000.1 | MAR binding filament-like protein 1 | Chr3:5431041-5433613 REVERSE LENGTH=726 | 201606	AT3G16000.1	AT3G16000.1	24.9856	25.5038	24.2391	25.3013	25.1522	23.82	25.1072	24.7886	24.312	24.7103	25.4201	24.5038	plastid	323.31		27	RNA	27.3	RNA.regulation of transcription	27.3.34	RNA.regulation of transcription.Orphan family	34	34	34	42	42	42	81.972	0	19581000000	386
>AT3G20320.1 | trigalactosyldiacylglycerol2 | Chr3:7087657-7089640 REVERSE LENGTH=381 | 201606;>AT3G20320.3 | trigalactosyldiacylglycerol2 | Chr3:7088589-7089640 REVERSE LENGTH=282 | 201606;>AT3G20320.2 | trigalactosyldiacylglycerol2 | Chr3:7088589-7089640	AT3G20320.1;AT3G20320.3;AT3G20320.2	AT3G20320.1;AT3G20320.3;AT3G20320.2	24.1509	24.4803	24.1784	24.6724	24.1081	23.7745	24.3542	24.2535	23.7139	24.0872	24.3458	23.6791	plastid	323.31		29	protein	29.3	protein.targeting	29.3.3	protein.targeting.chloroplast	19	19	19	54.3	54.3	54.3	41.63	0	6578000000	262
>AT4G00630.1 | K+ efflux antiporter 2 | Chr4:261655-267789 REVERSE LENGTH=1174 | 201606;>AT4G00630.2 | K+ efflux antiporter 2 | Chr4:261655-267789 REVERSE LENGTH=1185 | 201606	AT4G00630.1;AT4G00630.2	AT4G00630.1;AT4G00630.2	23.919	23.9862	23.1584	24.6881	24.192	23.3266	24.0737	24.2842	23.2727	23.6197	24.093	22.5467	plasma membrane;plastid	323.31		34	transport	34.15	transport.potassium	34.15	transport.potassium	33	26	26	40.2	31.3	31.3	126.16	0	13131000000	375
>AT4G29060.1 | elongation factor Ts family protein | Chr4:14317744-14321315 FORWARD LENGTH=953 | 201606;>AT4G29060.2 | elongation factor Ts family protein | Chr4:14317744-14321315 FORWARD LENGTH=709 | 201606	AT4G29060.1;AT4G29060.2	AT4G29060.1;AT4G29060.2	23.5242	23.9482	23.3624	23.8089	23.4594	22.3807	23.8462	23.4917	22.6555	23.6067	23.7513	22.6472	plastid	323.31		29	protein	29.2	protein.synthesis	29.2.4	protein.synthesis.elongation	31	31	31	42.7	42.7	42.7	103.78	0	8885700000	297
>AT5G50920.1 | CLPC homologue 1 | Chr5:20715710-20719800 REVERSE LENGTH=929 | 201606;>AT3G48870.2 | Clp ATPase | Chr3:18122363-18125915 REVERSE LENGTH=921 | 201606;>AT3G48870.4 | Clp ATPase | Chr3:18122363-18126008 REVERSE LENGTH=952 | 201606;>AT3G48870.3	AT5G50920.1;AT3G48870.2;AT3G48870.4;AT3G48870.3;AT3G48870.1;AT3G45450.1;AT1G74310.2;AT1G74310.1;AT2G25140.1	AT5G50920.1;AT3G48870.2;AT3G48870.4;AT3G48870.3;AT3G48870.1	23.8304	24.008	23.8469	24.0319	23.6623	23.0252	23.8064	23.58	23.0252	23.5569	23.9234	23.1527	cytosol,mitochondrion;cytosol;mitochondrion;plastid	323.31		20;29	protein;stress	20.2;29.3;29.5	protein.degradation;protein.targeting;stress.abiotic	20.2.1;29.3.99;29.5.5	protein.degradation.serine protease;protein.targeting.unknown;stress.abiotic.heat	44	44	43	50.4	50.4	49.2	103.45	0	9613800000	451
>AT5G02940.1 | ion channel POLLUX-like protein%2C putative (DUF1012) | Chr5:684671-689674 REVERSE LENGTH=813 | 201606;>AT5G02940.2 | ion channel POLLUX-like protein%2C putative (DUF1012) | Chr5:684671-689674 REVERSE LENGTH=836 | 201606	AT5G02940.1;AT5G02940.2	AT5G02940.1;AT5G02940.2	23.7051	24.0816	23.172	24.2092	24.1061	22.9177	24.0217	23.9958	22.9732	23.456	23.9512	22.579	plastid	323.31		35	not assigned	35.2	not assigned.unknown	35.2	not assigned.unknown	33	33	27	44.2	44.2	37.6	92.137	0	11235000000	342
>AT5G05740.3 | ethylene-dependent gravitropism-deficient and yellow-green-like 2 | Chr5:1724023-1726859 REVERSE LENGTH=524 | 201606;>AT5G05740.2 | ethylene-dependent gravitropism-deficient and yellow-green-like 2 | Chr5:1724023-1726859 REVERSE LENGTH=527 |	AT5G05740.3;AT5G05740.2;AT5G05740.1	AT5G05740.3;AT5G05740.2;AT5G05740.1	24.9863	24.4602	22.7782	25.7581	24.5407	22.2597	23.9895	24.9124	22.595	23.1388	23.6244	21.972	plastid	323.31		29	protein	29.5	protein.degradation	29.5	protein.degradation	17	17	17	37.2	37.2	37.2	56.399	0	6589500000	158
>AT2G38040.2 | acetyl Co-enzyme a carboxylase carboxyltransferase alpha subunit | Chr2:15917612-15920749 FORWARD LENGTH=769 | 201606;>AT2G38040.1 | acetyl Co-enzyme a carboxylase carboxyltransferase alpha subunit | Chr2:15917612-15920749 FORWARD LENGTH=769	AT2G38040.2;AT2G38040.1	AT2G38040.2;AT2G38040.1	23.3102	23.3793	22.556	23.5085	24.0444	22.2528	23.9275	23.7915	22.1577	22.9905	23.803	21.8446	plastid	323.31		11	lipid metabolism	11.1	lipid metabolism.FA synthesis and FA elongation	11.1.1.2.1	lipid metabolism.FA synthesis and FA elongation.Acetyl CoA Carboxylation.heteromeric Complex.alpha Carboxyltransferase	38	38	38	54	54	54	85.305	0	7684000000	319
>AT5G23890.1 | GPI-anchored adhesin-like protein | Chr5:8058789-8063005 FORWARD LENGTH=946 | 201606;>AT5G23890.2 | GPI-anchored adhesin-like protein | Chr5:8059677-8063005 FORWARD LENGTH=822 | 201606	AT5G23890.1;AT5G23890.2	AT5G23890.1;AT5G23890.2	23.7992	23.819	22.3671	24.527	23.9941	22.7394	24.1064	23.8557	22.2902	22.8502	23.6882	20.5559	plastid	323.31		35	not assigned	35.1	not assigned.no ontology	35.1	not assigned.no ontology	36	36	36	40.4	40.4	40.4	103.93	0	8986500000	232
>AT4G01800.1 | Albino or Glassy Yellow 1 | Chr4:770926-776131 REVERSE LENGTH=1022 | 201606;>AT4G01800.3 | Albino or Glassy Yellow 1 | Chr4:770926-776134 REVERSE LENGTH=1023 | 201606;>AT4G01800.2 | Albino or Glassy Yellow 1 | Chr4:770926-776134 REVERSE LENG	AT4G01800.1;AT4G01800.3;AT4G01800.2;AT1G21650.1;AT1G21650.2;AT1G21650.3	AT4G01800.1;AT4G01800.3;AT4G01800.2	23.1617	23.2704	22.9578	23.2664	23.0402	22.6404	22.9366	22.3762	22.4581	22.4234	22.9143	22.3676	plastid	323.31		29	protein	29.3	protein.targeting	29.3.3	protein.targeting.chloroplast	49	49	49	53.3	53.3	53.3	115.18	0	7826900000	416
>AT1G03160.1 | FZO-like protein | Chr1:761321-766053 FORWARD LENGTH=912 | 201606;>AT1G03160.4 | FZO-like protein | Chr1:761321-766053 FORWARD LENGTH=883 | 201606;>AT1G03160.2 | FZO-like protein | Chr1:761321-765091 FORWARD LENGTH=740 | 201606;>AT1G03160.3	AT1G03160.1;AT1G03160.4;AT1G03160.2;AT1G03160.3	AT1G03160.1;AT1G03160.4;AT1G03160.2;AT1G03160.3	22.2798	22.6244	20.9188	22.9299	22.3635	20.0774	21.9626	22.0076	20.3699	21.82	22.7223	20.82	plastid	323.31		30	signalling	30.5	signalling.G-proteins	30.5	signalling.G-proteins	33	33	33	46.4	46.4	46.4	100.73	0	3844900000	242
>AT1G73060.1 | Low PSII Accumulation 3 | Chr1:27479027-27481258 FORWARD LENGTH=358 | 201606	AT1G73060.1	AT1G73060.1	24.7871	24.6459	23.4589	24.9128	24.3819	22.3386	23.3629	25.5855	22.8755	21.019	21.3677	18.7709	plastid	323.31		35	not assigned	35.2	not assigned.unknown	35.2	not assigned.unknown	16	16	16	58.9	58.9	58.9	40.029	0	5469500000	173
>AT4G02510.4 | translocon at the outer envelope membrane of chloroplasts 159 | Chr4:1104766-1109360 FORWARD LENGTH=1503 | 201606;>AT4G02510.3 | translocon at the outer envelope membrane of chloroplasts 159 | Chr4:1104766-1109360 FORWARD LENGTH=1503 | 20160	AT4G02510.4;AT4G02510.3;AT4G02510.2;AT4G02510.1	AT4G02510.4;AT4G02510.3;AT4G02510.2;AT4G02510.1	21.0382	21.0744	20.8974	21.7358	20.9799	19.9505	21.4659	21.5138	20.1494	20.5369	20.5036	19.3267	plastid	323.31		29	protein	29.3	protein.targeting	29.3.3	protein.targeting.chloroplast	37	37	37	32.9	32.9	32.9	160.82	0	2700200000	201
>AT5G42270.1 | FtsH extracellular protease family | Chr5:16902659-16905102 FORWARD LENGTH=704 | 201606	AT5G42270.1	AT5G42270.1	26.0855	26.5776	25.9237	26.396	26.5779	25.469	26.4337	26.8377	25.2954	25.8742	26.2135	25.2259	plastid	318.09		29	protein	29.5	protein.degradation	29.5.7	protein.degradation.metalloprotease	36	9	9	56	15.8	15.8	75.231	0	35150000000	264
>AT5G44650.1 | death domain associated protein | Chr5:18013396-18015292 FORWARD LENGTH=280 | 201606	AT5G44650.1	AT5G44650.1	24.1867	24.5609	23.2417	24.3348	24.6683	23.2119	24.6913	24.8708	23.2888	23.8179	24.3786	22.2768	plastid	316.58		35	not assigned	35.2	not assigned.unknown	35.2	not assigned.unknown	14	14	14	44.6	44.6	44.6	31.816	0	4862600000	135
>AT2G42220.1 | Rhodanese/Cell cycle control phosphatase superfamily protein | Chr2:17592105-17593305 FORWARD LENGTH=234 | 201606	AT2G42220.1	AT2G42220.1	24.7796	25.3152	23.2788	25.2652	24.9249	22.8683	24.7096	25.1379	22.8096	23.6509	24.3434	21.8858	plastid	313.07		26	misc	26.23	misc.rhodanese	26.23	misc.rhodanese	13	13	13	58.1	58.1	58.1	25.51	0	5720300000	117
>AT4G33500.1 | Protein phosphatase 2C family protein | Chr4:16112835-16116243 REVERSE LENGTH=724 | 201606	AT4G33500.1	AT4G33500.1	21.9459	22.7909	21.4897	22.7021	22.8407	21.4482	22.6122	23.1849	21.8955	21.8252	23.1229	20.9464	plastid	308.55		29	protein	29.4	protein.postranslational modification	29.4	protein.postranslational modification	22	22	22	40.1	40.1	40.1	78.923	0	3226900000	126
>AT1G51110.1 | Plastid-lipid associated protein PAP / fibrillin family protein | Chr1:18935380-18937484 FORWARD LENGTH=409 | 201606	AT1G51110.1	AT1G51110.1	25.8478	26.3592	26.0383	25.9718	25.8269	24.6119	26.1459	25.8637	24.5992	26.0117	27.2563	25.969	plastid	298.45		31	cell	31.1	cell.organisation	31.1	cell.organisation	21	21	21	47.4	47.4	47.4	45.765	0	21786000000	259
>AT1G42970.1 | glyceraldehyde-3-phosphate dehydrogenase B subunit | Chr1:16127552-16129584 FORWARD LENGTH=447 | 201606	AT1G42970.1	AT1G42970.1	24.4705	24.9179	24.4677	24.8955	24.9129	24.3222	24.743	24.7761	24.0855	23.9192	24.7857	23.1245	plastid	296.57		1	PS	1.3	PS.calvin cycle	1.3.4	PS.calvin cycle.GAP	19	19	14	48.1	48.1	36.7	47.659	0	10921000000	255
>AT3G26650.1 | glyceraldehyde 3-phosphate dehydrogenase A subunit | Chr3:9795226-9796848 FORWARD LENGTH=396 | 201606	AT3G26650.1	AT3G26650.1	23.9875	23.9558	24.0329	24.1653	23.622	23.1283	23.417	23.748	23.3485	23.0689	23.726	22.7961	plastid	296.23		1	PS	1.3	PS.calvin cycle	1.3.4	PS.calvin cycle.GAP	19	14	6	48.2	35.4	14.6	42.489	0	5308700000	169
>ATCG00540.1 | photosynthetic electron transfer A | ChrC:61657-62619 FORWARD LENGTH=320 | 201606	ATCG00540.1	ATCG00540.1	27.3611	27.7374	26.6676	27.5802	27.4542	26.2494	27.1433	27.1567	26.3393	26.7994	27.6337	26.1682	plastid	294.25		1	PS	1.1	PS.lightreaction	1.1.3.4	PS.lightreaction.cytochrome b6/f.apocytochrome f (CYF)	19	19	19	65.3	65.3	65.3	35.356	0	43100000000	324
>AT1G74070.1 | Cyclophilin-like peptidyl-prolyl cis-trans isomerase family protein | Chr1:27851749-27852861 REVERSE LENGTH=317 | 201606;>AT1G74070.2 | Cyclophilin-like peptidyl-prolyl cis-trans isomerase family protein | Chr1:27851940-27852861 REVERSE LENG	AT1G74070.1;AT1G74070.2	AT1G74070.1;AT1G74070.2	24.3666	25.4776	24.0033	24.5	25.7535	23.5238	25.4563	25.1628	23.8396	25.087	26.3781	25.5039	plastid	293.97		31	cell	31.3	cell.cycle	31.3.1	cell.cycle.peptidylprolyl isomerase	15	15	15	45.4	45.4	45.4	34.374	0	9780800000	144
>AT5G22830.2 | magnesium (Mg) transporter 10 | Chr5:7627676-7630633 FORWARD LENGTH=459 | 201606;>AT5G22830.1 | magnesium (Mg) transporter 10 | Chr5:7627676-7630633 FORWARD LENGTH=459 | 201606	AT5G22830.2;AT5G22830.1	AT5G22830.2;AT5G22830.1	24.1644	24.5022	23.4973	24.3261	23.9384	22.9041	24.4951	23.8678	22.9408	23.7521	24.6462	23.0794	plastid	291.99		34	transport	34.14	transport.unspecified cations	34.14	transport.unspecified cations	20	20	20	38.3	38.3	38.3	51.093	0	5203600000	199
>AT5G35220.1 | Peptidase M50 family protein | Chr5:13484606-13487546 REVERSE LENGTH=548 | 201606	AT5G35220.1	AT5G35220.1	24.8909	25.0817	23.9744	25.2903	25.0071	23.6629	24.8545	25.1089	23.7319	23.9322	24.7526	23.5634	plastid	291.47		29	protein	29.5	protein.degradation	29.5	protein.degradation	11	11	11	23.2	23.2	23.2	59.5	0	8966600000	182
>AT1G71500.1 | Rieske (2Fe-2S) domain-containing protein | Chr1:26936084-26937331 FORWARD LENGTH=287 | 201606	AT1G71500.1	AT1G71500.1	25.1731	25.5361	24.2578	25.2164	25.3353	23.7994	24.8236	25.6997	23.8576	24.158	24.7019	23.8603	plastid	287.65		26	misc	26.3	misc. other Ferredoxins and Rieske domain	26.3	misc. other Ferredoxins and Rieske domain	14	14	14	57.5	57.5	57.5	31.727	0	8796800000	148
>AT3G56940.1 | dicarboxylate diiron protein%2C putative (Crd1) | Chr3:21076594-21078269 FORWARD LENGTH=409 | 201606;>AT3G56940.2 | dicarboxylate diiron protein%2C putative (Crd1) | Chr3:21076825-21078269 FORWARD LENGTH=332 | 201606	AT3G56940.1;AT3G56940.2	AT3G56940.1;AT3G56940.2	24.1058	24.2626	22.8278	24.368	23.857	22.3634	23.8687	24.4333	22.8383	23.2971	24.1397	22.5035	cytosol;plastid	282.23		19	tetrapyrrole synthesis	19.12	tetrapyrrole synthesis.magnesium-protoporphyrin IX monomethyl ester (oxidative) cyclase	19.12	tetrapyrrole synthesis.magnesium-protoporphyrin IX monomethyl ester (oxidative) cyclase	18	18	18	51.1	51.1	51.1	47.63	0	5165000000	187
>AT1G03630.2 | protochlorophyllide oxidoreductase C | Chr1:907699-909245 FORWARD LENGTH=399 | 201606;>AT1G03630.1 | protochlorophyllide oxidoreductase C | Chr1:907699-909245 FORWARD LENGTH=401 | 201606	AT1G03630.2;AT1G03630.1	AT1G03630.2;AT1G03630.1	24.3844	25.0553	23.7725	24.415	25.0805	23.2171	24.8427	24.8587	23.4219	23.8983	24.9671	23.6722	plastid	277.39		19	tetrapyrrole synthesis	19.14	tetrapyrrole synthesis.protochlorophyllide reductase	19.14	tetrapyrrole synthesis.protochlorophyllide reductase	22	22	18	62.7	62.7	57.1	43.625	0	8725000000	244
>AT5G64040.1 | photosystem I reaction center subunit PSI-N%2C chloroplast%2C putative / PSI-N%2C putative (PSAN) | Chr5:25628724-25629409 REVERSE LENGTH=171 | 201606;>AT5G64040.2 | photosystem I reaction center subunit PSI-N%2C chloroplast%2C putative / PS	AT5G64040.1;AT5G64040.2	AT5G64040.1;AT5G64040.2	30.0149	30.2802	29.3165	30.1114	30.9454	29.9706	29.4221	30.8601	29.1663	28.7315	29.9509	29.5036	plastid	273.23		1	PS	1.1	PS.lightreaction	1.1.2.2	PS.lightreaction.photosystem I.PSI polypeptide subunits	13	13	13	36.3	36.3	36.3	18.429	0	146980000000	244
>AT1G52510.1 | alpha/beta-Hydrolases superfamily protein | Chr1:19563039-19565260 REVERSE LENGTH=380 | 201606;>AT1G52510.2 | alpha/beta-Hydrolases superfamily protein | Chr1:19563039-19564599 REVERSE LENGTH=236 | 201606	AT1G52510.1;AT1G52510.2	AT1G52510.1;AT1G52510.2	22.5943	22.7992	22.1604	22.4585	23.2888	21.7972	22.8023	23.2191	22.083	22.4772	23.6039	22.8404	cytosol;plastid	271.3		35	not assigned	35.1	not assigned.no ontology	35.1	not assigned.no ontology	13	13	13	51.3	51.3	51.3	41.839	0	2329400000	101
>AT1G52230.1 | photosystem I subunit H2 | Chr1:19454902-19455508 FORWARD LENGTH=145 | 201606	AT1G52230.1	AT1G52230.1	31.1358	32.4444	31.6979	31.5478	32.6915	32.2796	32.209	32.423	31.9762	30.5332	31.7901	31.9468	plastid	263		1	PS	1.1	PS.lightreaction	1.1.2.2	PS.lightreaction.photosystem I.PSI polypeptide subunits	10	10	2	60	60	17.9	15.273	0	383200000000	481
>AT1G22700.3 | Tetratricopeptide repeat (TPR)-like superfamily protein | Chr1:8028323-8029289 REVERSE LENGTH=211 | 201606;>AT1G22700.2 | Tetratricopeptide repeat (TPR)-like superfamily protein | Chr1:8028323-8029878 REVERSE LENGTH=296 | 201606;>AT1G22700.1	AT1G22700.3;AT1G22700.2;AT1G22700.1	AT1G22700.3;AT1G22700.2;AT1G22700.1	24.8125	24.8419	23.9909	24.7977	24.6553	23.912	25.0843	24.3376	23.7296	24.481	24.6382	23.3597	plasma membrane,endoplasmic reticulum;plastid	262.42		35	not assigned	35.1	not assigned.no ontology	35.1.27	not assigned.no ontology.tetratricopeptide repeat (TPR)	9	9	9	53.1	53.1	53.1	23.811	0	3970300000	92
>AT4G38100.2 | CURVATURE THYLAKOID 1D-like protein | Chr4:17887033-17887811 REVERSE LENGTH=153 | 201606;>AT4G38100.1 | CURVATURE THYLAKOID 1D-like protein | Chr4:17887033-17888177 REVERSE LENGTH=193 | 201606	AT4G38100.2;AT4G38100.1	AT4G38100.2;AT4G38100.1	23.0015	23.118	20.6827	23.5097	22.9064	20.4349	22.5487	23.1358	19.5995	22.0815	23.3669		plastid	260.94		29	protein	29.5	protein.degradation	29.5	protein.degradation	4	4	4	36.6	36.6	36.6	17.098	0	617640000	25
>AT5G64940.2 | ABC2 homolog 13 | Chr5:25949116-25953326 FORWARD LENGTH=761 | 201606;>AT5G64940.1 | ABC2 homolog 13 | Chr5:25949116-25953326 FORWARD LENGTH=761 | 201606	AT5G64940.2;AT5G64940.1	AT5G64940.2;AT5G64940.1	24.094	23.4239	23.3213	24.9156	22.8622	22.9556	23.84	23.3261	23.163	23.3166	22.7918	22.7321	plastid	260.71		20	stress	20.2	stress.abiotic	20.2	stress.abiotic	31	31	31	41.1	41.1	41.1	86.022	0	9099800000	259
>AT5G17170.1 | rubredoxin family protein | Chr5:5649335-5650975 FORWARD LENGTH=271 | 201606;>AT5G17170.2 | rubredoxin family protein | Chr5:5649335-5650835 FORWARD LENGTH=224 | 201606	AT5G17170.1;AT5G17170.2	AT5G17170.1;AT5G17170.2	24.2908	25.1734	24.5314	24.5825	24.4148	24.1541	24.5097	24.5819	24.3441	24.2591	25.554	24.634	plastid	250.66		29	protein	29.8	protein.assembly and cofactor ligation	29.8	protein.assembly and cofactor ligation	10	10	10	41.7	41.7	41.7	28.458	0	6067700000	139
>AT3G46740.1 | translocon at the outer envelope membrane of chloroplasts 75-III | Chr3:17216104-17219296 REVERSE LENGTH=818 | 201606	AT3G46740.1	AT3G46740.1	21.5737	22.708	22.0178	22.0429	21.4075	21.0875	21.6562	22.7293	21.1661	21.0655	21.4371	20.6852	plastid	242.13		29	protein	29.3	protein.targeting	29.3.3	protein.targeting.chloroplast	16	16	16	25.9	25.9	25.9	89.188	0	2290500000	129
>AT4G01150.1 | CURVATURE THYLAKOID 1A-like protein | Chr4:493692-494668 FORWARD LENGTH=164 | 201606	AT4G01150.1;AT4G01150.2	AT4G01150.1	29.0127	29.4424	28.4453	29.5133	29.1172	28.0474	28.8969	29.2782	27.9792	28.1453	29.136	26.3411	plastid	241.87		35	not assigned	35.2	not assigned.unknown	35.2	not assigned.unknown	8	8	8	34.1	34.1	34.1	17.697	0	69871000000	159
>AT5G47110.1 | Chlorophyll A-B binding family protein | Chr5:19134218-19135238 REVERSE LENGTH=258 | 201606	AT5G47110.1	AT5G47110.1	24.0024	24.4538	22.6432	24.4698	23.1092	21.8147	23.9107	24.1112	22.5315	24.3974	24.8303	23.0101	plastid	239.41		27	RNA	27.3	RNA.regulation of transcription	27.3.99	RNA.regulation of transcription.unclassified	9	7	7	43	38	38	28.601	0	3941000000	71
>ATCG01060.1 | iron-sulfur cluster binding%3Belectron carriers%3B4 iron%2C 4 sulfur cluster binding protein | ChrC:117318-117563 REVERSE LENGTH=81 | 201606	ATCG01060.1	ATCG01060.1	32.1396	33.5624	32.6895	32.445	33.4431	32.8412	31.6921	33.3235	32.481	31.5488	32.6475	32.6457	plastid	238.45		1	PS	1.1	PS.lightreaction	1.1.2.2	PS.lightreaction.photosystem I.PSI polypeptide subunits	14	14	14	98.8	98.8	98.8	9.0384	0	622070000000	375
>AT3G13470.1 | TCP-1/cpn60 chaperonin family protein | Chr3:4389685-4392624 FORWARD LENGTH=596 | 201606	AT3G13470.1	AT3G13470.1	25.2944	25.685	24.7824	26.0831	25.822	25.2638	25.6021	25.5088	24.8816	25.2597	25.009	23.4064	plastid	236.68		29	protein	29.6	protein.folding	29.6	protein.folding	45	11	11	67.1	17.1	17.1	63.341	0	24252000000	195
>AT1G54520.1 | myelin-associated oligodendrocyte basic protein | Chr1:20363565-20365874 FORWARD LENGTH=391 | 201606	AT1G54520.1	AT1G54520.1	24.2136	24.6031	22.7372	24.7037	24.2001	22.7425	24.0251	24.0867	22.7127	23.2458	24.2934	22.0981	plastid	233.35		35	not assigned	35.2	not assigned.unknown	35.2	not assigned.unknown	13	13	13	37.1	37.1	37.1	42.843	0	4889300000	155
>AT1G54500.1 | Rubredoxin-like superfamily protein | Chr1:20357084-20357671 REVERSE LENGTH=195 | 201606	AT1G54500.1	AT1G54500.1	24.7129	25.2709	24.1017	24.9364	26.0295	24.0868	25.9313	25.6286	23.5512	24.7868	25.4231	23.5927	plastid	231.87		29	protein	29.8	protein.assembly and cofactor ligation	29.8	protein.assembly and cofactor ligation	6	6	6	50.3	50.3	50.3	21.874	0	5203900000	98
>AT1G08380.1 | photosystem I subunit O | Chr1:2641004-2641739 REVERSE LENGTH=140 | 201606	AT1G08380.1	AT1G08380.1	26.5012	27.4754	27.7565	26.9548	27.6019	27.9768	20.9319	27.6843	27.4045	22.309	25.717	27.1102	plastid	224.6		1	PS	1.1	PS.lightreaction	1.1.2.2	PS.lightreaction.photosystem I.PSI polypeptide subunits	2	2	2	17.9	17.9	17.9	15.143	0	7774900000	28
>AT3G27690.1 | photosystem II light harvesting complex protein 2.3 | Chr3:10256002-10256921 FORWARD LENGTH=266 | 201606;>AT3G27690.2 | photosystem II light harvesting complex protein 2.3 | Chr3:10255906-10256921 FORWARD LENGTH=298 | 201606;>AT2G05100.1 | p	AT3G27690.1;AT3G27690.2;AT2G05100.1;AT2G05070.1;AT2G05100.2	AT3G27690.1;AT3G27690.2;AT2G05100.1;AT2G05070.1;AT2G05100.2	27.2459	27.7223	26.4197	27.5948	27.5725	25.3893	23.5987	27.5368	26.0073	25.1023	28.9452	27.6071	plastid	219.35		1	PS	1.1	PS.lightreaction	1.1.1.1	PS.lightreaction.photosystem II.LHC-II	11	5	5	65.4	49.6	49.6	28.802	0	21695000000	74
>ATCG00020.1 | photosystem II reaction center protein A | ChrC:383-1444 REVERSE LENGTH=353 | 201606	ATCG00020.1	ATCG00020.1	28.7176	29.3555	28.5426	28.7253	28.8496	27.8513	28.4321	28.5659	28.499	27.7645	29.8002	29.0255	plastid	216.57		1	PS	1.1	PS.lightreaction	1.1.1.2	PS.lightreaction.photosystem II.PSII polypeptide subunits	10	10	10	28	28	28	38.936	0	70170000000	253
>AT5G16620.1 | hydroxyproline-rich glycoprotein family protein | Chr5:5450808-5454256 FORWARD LENGTH=447 | 201606	AT5G16620.1	AT5G16620.1	22.0192	22.3221	19.7268	22.6915	21.9777	20.5825	21.8686	21.9187	19.8707	21.3599	21.874	19.3362	plastid	216.55		29	protein	29.3	protein.targeting	29.3.3	protein.targeting.chloroplast	13	13	13	40.3	40.3	40.3	48.903	0	1304100000	102
>AT5G07020.1 | proline-rich family protein | Chr5:2180669-2182284 REVERSE LENGTH=235 | 201606	AT5G07020.1	AT5G07020.1	24.0155	24.9491	23.7232	23.9653	24.5554	23.1757	23.5264	24.5663	23.6899	23.048	24.3759	21.4721	plastid	210.44		35	not assigned	35.1	not assigned.no ontology	35.1.42	not assigned.no ontology.proline rich family	6	6	6	26.4	26.4	26.4	24.395	0	1764300000	44
>AT5G54270.1 | light-harvesting chlorophyll B-binding protein 3 | Chr5:22038424-22039383 FORWARD LENGTH=265 | 201606	AT5G54270.1	AT5G54270.1	25.4289	26.3516	25.6325	25.7431	25.8626	24.8063	24.9681	26.5013	25.3022	23.8265	26.8741	25.4782	plastid	208.45		1	PS	1.1	PS.lightreaction	1.1.1.1	PS.lightreaction.photosystem II.LHC-II	8	6	6	57.7	49.8	49.8	28.706	0	6830200000	82
>AT1G65230.1 | transmembrane protein%2C putative (DUF2358) | Chr1:24229167-24230764 FORWARD LENGTH=286 | 201606	AT1G65230.1	AT1G65230.1	24.5689	25.3759	24.3665	24.9483	24.9319	23.6318	25.0605	24.7469	23.7271	23.882	24.5215	22.9521	plastid	204.47		35	not assigned	35.2	not assigned.unknown	35.2	not assigned.unknown	10	10	10	32.9	32.9	32.9	32.736	0	5606900000	124
>AT1G74970.1 | ribosomal protein S9 | Chr1:28157761-28159202 REVERSE LENGTH=208 | 201606	AT1G74970.1	AT1G74970.1	25.5753	26.1302	22.8765	25.4062	25.9883	22.7502	26.0004	25.8622	23.4966	24.7261	26.0223	23.0993	plastid	197.45		29	protein	29.2	protein.synthesis	29.2.1.1.1.1.9	protein.synthesis.ribosomal protein.prokaryotic.chloroplast.30S subunit.S9	5	5	5	33.7	33.7	33.7	22.577	0	6155500000	76
>AT4G27440.2 | protochlorophyllide oxidoreductase B | Chr4:13725648-13727107 FORWARD LENGTH=401 | 201606;>AT4G27440.1 | protochlorophyllide oxidoreductase B | Chr4:13725648-13727107 FORWARD LENGTH=401 | 201606	AT4G27440.2;AT4G27440.1;AT5G54190.1;AT5G54190.2	AT4G27440.2;AT4G27440.1	22.8396	23.6058	22.0411	22.7924	23.4298	21.692	22.922	23.4783	21.9594	23.0309	23.8555	22.9356	plastid	195		19	tetrapyrrole synthesis	19.14	tetrapyrrole synthesis.protochlorophyllide reductase	19.14	tetrapyrrole synthesis.protochlorophyllide reductase	19	15	15	50.1	44.6	44.6	43.359	0	3220800000	118
>AT1G12250.2 | Pentapeptide repeat-containing protein | Chr1:4159623-4161269 FORWARD LENGTH=206 | 201606;>AT1G12250.1 | Pentapeptide repeat-containing protein | Chr1:4159287-4161269 FORWARD LENGTH=280 | 201606;>AT1G12250.3 | Pentapeptide repeat-containing	AT1G12250.2;AT1G12250.1;AT1G12250.3	AT1G12250.2;AT1G12250.1;AT1G12250.3	22.6356	23.999	21.6659	22.5962	23.2799	21.4204	22.6658	23.5647	21.7164	22.5386	23.9562	21.0443	plastid	193.76		35	not assigned	35.1	not assigned.no ontology	35.1.5	not assigned.no ontology.pentatricopeptide (PPR) repeat-containing protein	11	11	11	66	66	66	21.768	0	1662100000	93
>AT5G35170.2 | adenylate kinase family protein | Chr5:13419278-13423381 FORWARD LENGTH=580 | 201606;>AT5G35170.1 | adenylate kinase family protein | Chr5:13419278-13423482 FORWARD LENGTH=588 | 201606	AT5G35170.2;AT5G35170.1;AT5G47840.2;AT5G47840.1	AT5G35170.2;AT5G35170.1	23.4146	23.4585	21.6686	23.7381	23.2168	20.9098	22.6108	22.9611	20.4271	21.6563	22.4258	20.6678	plastid	192.88		23	nucleotide metabolism	23.4	nucleotide metabolism.phosphotransfer and pyrophosphatases	23.4.1	nucleotide metabolism.phosphotransfer and pyrophosphatases.adenylate kinase	19	19	19	42.6	42.6	42.6	64.913	0	3759200000	147
>AT1G73990.1 | signal peptide peptidase | Chr1:27824465-27828807 FORWARD LENGTH=677 | 201606;>AT1G73990.2 | signal peptide peptidase | Chr1:27824465-27828380 FORWARD LENGTH=601 | 201606	AT1G73990.1;AT1G73990.2	AT1G73990.1;AT1G73990.2	23.6505	24.0908	22.5686	23.8584	24.2138	22.2073	23.9545	24.06	22.2673	23.1348	24.1433	22.215	plastid	186.78		29	protein	29.5	protein.degradation	29.5	protein.degradation	26	26	26	36.3	36.3	36.3	75.094	0	7487500000	265
>AT5G19940.1 | Plastid-lipid associated protein PAP / fibrillin family protein | Chr5:6739693-6740661 FORWARD LENGTH=239 | 201606;>AT5G19940.2 | Plastid-lipid associated protein PAP / fibrillin family protein | Chr5:6739693-6740747 FORWARD LENGTH=235 | 201	AT5G19940.1;AT5G19940.2	AT5G19940.1;AT5G19940.2	23.6794	24.4317	22.7105	23.8886	24.0062	22.3869	23.5476	23.3628	22.1923	22.8093	23.6854	21.5364	plastid	186.28		31	cell	31.1	cell.organisation	31.1	cell.organisation	10	10	10	44.4	44.4	44.4	26.482	0	2905900000	99
>AT1G80030.3 | Molecular chaperone Hsp40/DnaJ family protein | Chr1:30105398-30108873 REVERSE LENGTH=500 | 201606;>AT1G80030.2 | Molecular chaperone Hsp40/DnaJ family protein | Chr1:30105398-30108873 REVERSE LENGTH=500 | 201606;>AT1G80030.1 | Molecular cha	AT1G80030.3;AT1G80030.2;AT1G80030.1;AT1G80030.4	AT1G80030.3;AT1G80030.2;AT1G80030.1;AT1G80030.4	22.8581	23.3511	21.7356	23.0051	23.0449	20.7613	22.8961	22.8755	21.4631	22.4373	23.1701	21.321	plastid	186.08		20	stress	20.2	stress.abiotic	20.2.1	stress.abiotic.heat	14	14	14	29.4	29.4	29.4	53.82	0	2456200000	103
>AT4G20360.2 | RAB GTPase homolog E1B | Chr4:10990036-10991466 FORWARD LENGTH=476 | 201606;>AT4G20360.1 | RAB GTPase homolog E1B | Chr4:10990036-10991466 FORWARD LENGTH=476 | 201606	AT4G20360.2;AT4G20360.1	AT4G20360.2;AT4G20360.1	22.267	22.5266	22.0284	22.7554	22.0819	21.3865	22.4534	22.167	21.643	21.9175	22.7745	21.3621	plastid	177.5		29	protein	29.2	protein.synthesis	29.2.4	protein.synthesis.elongation	13	13	13	33.8	33.8	33.8	51.63	0	1979200000	130
>AT3G63410.1 | S-adenosyl-L-methionine-dependent methyltransferases superfamily protein | Chr3:23415816-23417002 REVERSE LENGTH=338 | 201606	AT3G63410.1	AT3G63410.1	22.6344	22.7972	21.5797	23.1643	22.1453	20.7337	21.5398	22.2248	21.0687	21.0794	22.1456	20.91	plastid	174.16		16	secondary metabolism	16.1	secondary metabolism.isoprenoids	16.1.3.3	secondary metabolism.isoprenoids.tocopherol biosynthesis.MPBQ/MSBQ methyltransferase	9	9	9	33.7	33.7	33.7	37.926	0	1316200000	87
>AT4G18240.1 | starch synthase 4 | Chr4:10082221-10087044 FORWARD LENGTH=1040 | 201606	AT4G18240.1	AT4G18240.1	20.9342	21.0013	20.0998	21.5362	20.8487	18.6269	20.82	21.2461	19.2318	20.185	20.355	19.2245	plastid	171.8		2	major CHO metabolism	2.1	major CHO metabolism.synthesis	2.1.2.2	major CHO metabolism.synthesis.starch.starch synthase	21	21	21	27	27	27	117.75	0	1312200000	96
>AT3G26580.1 | Tetratricopeptide repeat (TPR)-like superfamily protein | Chr3:9758933-9760349 FORWARD LENGTH=350 | 201606	AT3G26580.1	AT3G26580.1	22.7657	22.7523	22.064	23.2139	22.9471	21.8694	22.4811	23.0941	21.5181	22.7193	22.3898	22.0921	plastid	171.37		35	not assigned	35.2	not assigned.unknown	35.2	not assigned.unknown	8	8	8	25.1	25.1	25.1	39.939	0	1789800000	89
>AT5G38420.1 | Ribulose bisphosphate carboxylase (small chain) family protein | Chr5:15381203-15381978 REVERSE LENGTH=181 | 201606;>AT5G38410.1 | Ribulose bisphosphate carboxylase (small chain) family protein | Chr5:15377501-15378306 REVERSE LENGTH=181 | 2	AT5G38420.1;AT5G38410.1;AT5G38410.3;AT5G38410.2	AT5G38420.1;AT5G38410.1;AT5G38410.3;AT5G38410.2	25.2012	25.1577	24.3282	25.5121	25.0251	24.0446	24.5931	25.0334	23.7979	24.1836	24.7792	23.4219	plastid	168.66		1	PS	1.3	PS.calvin cycle	1.3.2	PS.calvin cycle.rubisco small subunit	9	9	4	51.9	51.9	20.4	20.35	0	6108500000	102
>AT3G26060.3 | Thioredoxin superfamily protein | Chr3:9525474-9526123 FORWARD LENGTH=154 | 201606;>AT3G26060.1 | Thioredoxin superfamily protein | Chr3:9524807-9526123 FORWARD LENGTH=216 | 201606;>AT3G26060.2 | Thioredoxin superfamily protein | Chr3:952480	AT3G26060.3;AT3G26060.1;AT3G26060.2	AT3G26060.3;AT3G26060.1;AT3G26060.2	24.1504	25.1622	24.4145	24.7553	25.1822	24.2608	24.6629	24.9844	24.2876	23.951	25.1566	24.1416	plastid	167.33		21	redox	21.5	redox.peroxiredoxin	21.5	redox.peroxiredoxin	7	7	7	62.3	62.3	62.3	17.028	0	3698900000	98
>AT5G03880.1 | Thioredoxin family protein | Chr5:1038674-1041453 REVERSE LENGTH=339 | 201606	AT5G03880.1	AT5G03880.1	24.412	24.444	23.0757	24.5418	24.5139	23.0173	24.7035	23.7417	22.857	23.8141	24.5644	22.686	plastid	167.06		35	not assigned	35.2	not assigned.unknown	35.2	not assigned.unknown	13	13	13	52.8	52.8	52.8	37.04	0	4737300000	120
>AT3G44880.1 | Pheophorbide a oxygenase family protein with Rieske 2Fe-2S domain-containing protein | Chr3:16383858-16386204 FORWARD LENGTH=537 | 201606	AT3G44880.1	AT3G44880.1	21.8377	22.6904	21.3293	22.5713	22.0862	20.9813	21.481	21.4615	20.3578	21.5632	22.3675	20.8843	plastid	166.99		31	cell	31.5	cell.cell death	31.5.1	cell.cell death.plants	15	15	15	34.8	34.8	34.8	60.755	0	1973200000	98
>AT4G14870.1 | secE/sec61-gamma protein transport protein | Chr4:8517248-8517781 FORWARD LENGTH=177 | 201606	AT4G14870.1	AT4G14870.1	22.6256	23.1475	22.426	22.7717	22.858	21.904	22.7828	21.8709	21.9844	22.625	22.6385	22.2088	plastid	166.97		35	not assigned	35.2	not assigned.unknown	35.2	not assigned.unknown	5	5	5	33.3	33.3	33.3	19.12	0	1019000000	38
>AT1G52220.1 | CURVATURE THYLAKOID protein | Chr1:19453770-19454605 REVERSE LENGTH=156 | 201606;>AT1G52220.3 | CURVATURE THYLAKOID protein | Chr1:19453770-19454605 REVERSE LENGTH=127 | 201606;>AT1G52220.2 | CURVATURE THYLAKOID protein | Chr1:19453770-19454	AT1G52220.1;AT1G52220.3;AT1G52220.2;AT1G52220.4	AT1G52220.1;AT1G52220.3;AT1G52220.2	25.2597	25.6019	23.2999	25.4662	24.8597	23.0021	23.9834	25.4224	23.221	23.7206	24.6013	21.9314	plastid	164.56		35	not assigned	35.2	not assigned.unknown	35.2	not assigned.unknown	4	4	4	28.8	28.8	28.8	16.945	0	3775200000	58
>AT3G11630.1 | Thioredoxin superfamily protein | Chr3:3672189-3673937 FORWARD LENGTH=266 | 201606	AT3G11630.1	AT3G11630.1	22.6326	22.9401	22.4891	22.7961	22.88	22.3721	22.6391	23.1442	22.2181	21.65	22.385	21.5881	plastid	163.31		21	redox	21.5	redox.peroxiredoxin	21.5.1	redox.peroxiredoxin.BAS1	10	10	4	54.9	54.9	23.7	29.092	0	1456900000	90
>AT4G03280.2 | photosynthetic electron transfer C | Chr4:1440462-1441717 FORWARD LENGTH=210 | 201606;>AT4G03280.1 | photosynthetic electron transfer C | Chr4:1440314-1441717 FORWARD LENGTH=229 | 201606	AT4G03280.2;AT4G03280.1	AT4G03280.2;AT4G03280.1	26.7846	27.2506	26.0856	27.2109	27.0001	25.8258	25.8393	26.7761	25.8447	25.9554	26.9309	25.7212	plastid	162.94		1	PS	1.1	PS.lightreaction	1.1.3	PS.lightreaction.cytochrome b6/f	7	7	7	48.1	48.1	48.1	22.533	0	18934000000	105
>AT4G09010.2 | ascorbate peroxidase 4 | Chr4:5777502-5779064 REVERSE LENGTH=284 | 201606;>AT4G09010.1 | ascorbate peroxidase 4 | Chr4:5777502-5779338 REVERSE LENGTH=349 | 201606;>AT4G09010.3 | ascorbate peroxidase 4 | Chr4:5777502-5779479 REVERSE LENGTH=39	AT4G09010.2;AT4G09010.1;AT4G09010.3	AT4G09010.2;AT4G09010.1;AT4G09010.3	22.8639	23.5419	22.0608	22.8089	23.4527	21.374	23.0806	23.368	21.8066	23.0412	24.3859	22.7161	plastid	159.03		21	redox	21.2	redox.ascorbate and glutathione	21.2.1	redox.ascorbate and glutathione.ascorbate	10	10	10	41.5	41.5	41.5	31.041	0	2503700000	101
>AT1G06950.1 | translocon at the inner envelope membrane of chloroplasts 110 | Chr1:2130303-2135563 REVERSE LENGTH=1016 | 201606	AT1G06950.1	AT1G06950.1	19.896	20.1033	20.3145	20.3781	20.6107	19.2164	20.0305	20.4288	20.212	19.5906	19.904	19.0743	plastid	156.97		29	protein	29.3	protein.targeting	29.3.3	protein.targeting.chloroplast	15	15	15	20.2	20.2	20.2	112.12	0	863100000	82
>AT2G40100.1 | light harvesting complex photosystem II | Chr2:16745884-16747190 FORWARD LENGTH=276 | 201606;>AT2G40100.2 | light harvesting complex photosystem II | Chr2:16745884-16746545 FORWARD LENGTH=185 | 201606	AT2G40100.1;AT2G40100.2	AT2G40100.1;AT2G40100.2	22.0062	23.062	22.0566	21.9668	21.9747	21.3949	22.3425	22.744	21.8485	21.5819	22.772	21.6701	plastid	154.97		1	PS	1.1	PS.lightreaction	1.1.1.1	PS.lightreaction.photosystem II.LHC-II	7	5	5	26.8	23.2	23.2	30.211	0	1051700000	62
>ATCG00380.1 | chloroplast ribosomal protein S4 | ChrC:45223-45828 REVERSE LENGTH=201 | 201606	ATCG00380.1	ATCG00380.1	26.0137	25.7142	23.7595	25.8896	25.8464	23.1974	26.2576	25.7461	24.0433	24.9338	25.3964	23.7301	plastid	150.66		29	protein	29.2	protein.synthesis	29.2.1.1.1.1.4	protein.synthesis.ribosomal protein.prokaryotic.chloroplast.30S subunit.S4	11	11	11	66.2	66.2	66.2	23.24	0	6123700000	128
>AT1G55670.1 | photosystem I subunit G | Chr1:20802874-20803356 REVERSE LENGTH=160 | 201606	AT1G55670.1	AT1G55670.1	32.7713	32.4808	32.5386	33.1445	32.4726	31.8486	32.8913	32.3874	32.0655	33.0903	32.408	32.6992	plastid	150.32		1	PS	1.1	PS.lightreaction	1.1.2.2	PS.lightreaction.photosystem I.PSI polypeptide subunits	10	10	10	25	25	25	17.085	0	1045300000000	441
>ATCG00140.1 | ATP synthase subunit C family protein | ChrC:13262-13507 REVERSE LENGTH=81 | 201606	ATCG00140.1	ATCG00140.1	28.1252	27.3399	29.6061	28.8049	30.3541	31.1433	27.5929	25.6279	29.1659	26.9337	27.0629	29.1636	plastid	150.12		1	PS	1.1	PS.lightreaction	1.1.4.5	PS.lightreaction.ATP synthase.subunit C	2	2	2	61.7	61.7	61.7	7.9763	0	8399300000	18
>AT1G79040.1 | photosystem II subunit R | Chr1:29736085-29736781 FORWARD LENGTH=140 | 201606	AT1G79040.1	AT1G79040.1	25.4874	25.9609	24.6608	25.4144	26.002	24.4983	25.7517	25.926	24.482	24.823	25.821	25.027	plastid	146.86		1	PS	1.1	PS.lightreaction	1.1.1.2	PS.lightreaction.photosystem II.PSII polypeptide subunits	6	6	6	34.3	34.3	34.3	14.586	0	5160900000	88
>AT2G34420.1 | photosystem II light harvesting complex protein B1B2 | Chr2:14522716-14523513 REVERSE LENGTH=265 | 201606	AT2G34420.1	AT2G34420.1	25.9508	26.9173	26.3572	26.6962	26.5469	25.5551		26.9048	25.6821	21.9747	26.8164	26.6659	plastid	143.38		1	PS	1.1	PS.lightreaction	1.1.1.1	PS.lightreaction.photosystem II.LHC-II	13	2	0	53.2	24.9	0	28.054	0	9146000000	44
>AT1G06430.3 | FTSH protease 8 | Chr1:1960214-1962525 REVERSE LENGTH=685 | 201606;>AT1G06430.2 | FTSH protease 8 | Chr1:1960214-1962525 REVERSE LENGTH=685 | 201606;>AT1G06430.1 | FTSH protease 8 | Chr1:1960214-1962525 REVERSE LENGTH=685 | 201606	AT1G06430.3;AT1G06430.2;AT1G06430.1;AT5G15250.1;AT5G15250.2;AT2G26140.1	AT1G06430.3;AT1G06430.2;AT1G06430.1	24.4941	24.6259	24.2566	24.5077	25.1928	23.8527	24.8967	24.8968	23.8443	24.3556	24.8194	23.7335	mitochondrion;plastid	142.21		29	protein	29.5	protein.degradation	29.5.7	protein.degradation.metalloprotease	38	12	11	63.2	23.2	21.5	73.198	0	11703000000	151
>AT5G63420.1 | RNA-metabolising metallo-beta-lactamase family protein | Chr5:25400515-25405807 FORWARD LENGTH=911 | 201606	AT5G63420.1	AT5G63420.1	21.782	22.6606	22.2379	22.2886	22.5177	21.4915	20.9664	22.4866	21.7718	21.7452	22.689	21.6221	plastid	140.11		33	development	33.99	development.unspecified	33.99	development.unspecified	31	31	31	39.5	39.5	39.5	100.55	0	3572700000	198
>AT4G11960.1 | PGR5-like B | Chr4:7175340-7177709 REVERSE LENGTH=313 | 201606;>AT4G11960.2 | PGR5-like B | Chr4:7175340-7177612 REVERSE LENGTH=296 | 201606	AT4G11960.1;AT4G11960.2	AT4G11960.1;AT4G11960.2	22.822	23.1073	21.3464	22.8887	22.5723	20.9978	22.1058	22.4341	21.1407	22.3431	23.0647	21.3468	plasma membrane;plastid	139.88		1	PS	1.1	PS.lightreaction	1.1.40	PS.lightreaction.cyclic electron flow-chlororespiration	9	7	7	39.3	29.4	29.4	34.909	0	1342400000	59
>ATCG00560.1 | photosystem II reaction center protein L | ChrC:63804-63920 REVERSE LENGTH=38 | 201606	ATCG00560.1	ATCG00560.1	27.1813	27.4781	25.4305	24.5292	22.2291	25.7243	28.0162	26.9539	26.8043	26.8903	28.1635	26.1158	plastid	139.2		1	PS	1.1	PS.lightreaction	1.1.1.2	PS.lightreaction.photosystem II.PSII polypeptide subunits	1	1	1	36.8	36.8	36.8	4.4701	0	4461700000	9
>AT4G27700.1 | Rhodanese/Cell cycle control phosphatase superfamily protein | Chr4:13826541-13827673 REVERSE LENGTH=224 | 201606	AT4G27700.1	AT4G27700.1	23.6311	23.3941	22.7426	23.3652	23.3063	22.7382	23.1885	23.4558	22.4122	22.5885	22.3264	20.9312	plastid	138.77		26	misc	26.23	misc.rhodanese	26.23	misc.rhodanese	10	10	10	52.2	52.2	52.2	24.872	0	1992300000	78
>AT5G01530.1 | light harvesting complex photosystem II | Chr5:209084-210243 FORWARD LENGTH=290 | 201606	AT5G01530.1	AT5G01530.1	26.585	27.6022	25.7427	27.0956	26.3034	26.5239	27.56	26.1738	27.8298	26.2142	26.6037	26.5999	plastid	138.64		1	PS	1.1	PS.lightreaction	1.1.1.1	PS.lightreaction.photosystem II.LHC-II	12	7	7	50.7	33.4	33.4	31.139	0	30130000000	75
>AT4G01690.1 | Flavin containing amine oxidoreductase family | Chr4:729929-732309 FORWARD LENGTH=537 | 201606;>AT4G01690.2 | Flavin containing amine oxidoreductase family | Chr4:729929-732309 FORWARD LENGTH=506 | 201606	AT4G01690.1;AT4G01690.2	AT4G01690.1;AT4G01690.2	21.6571	22.3534	20.3203	22.0544	21.4662	21.1224	22.007	21.5377	19.0093	21.4207	20.9599	20.1701	plastid	138.42		19	tetrapyrrole synthesis	19.9	tetrapyrrole synthesis.protoporphyrin IX oxidase	19.9	tetrapyrrole synthesis.protoporphyrin IX oxidase	14	14	14	31.7	31.7	31.7	57.695	0	1407200000	77
>AT3G23400.1 | Plastid-lipid associated protein PAP / fibrillin family protein | Chr3:8376636-8378225 REVERSE LENGTH=284 | 201606;>AT3G23400.4 | Plastid-lipid associated protein PAP / fibrillin family protein | Chr3:8376915-8378225 REVERSE LENGTH=221 | 201	AT3G23400.1;AT3G23400.4;AT3G23400.3;AT3G23400.2	AT3G23400.1;AT3G23400.4;AT3G23400.3;AT3G23400.2	24.0216	24.2442	22.8963	24.1612	24.1532	23.0838	24.1701	24.2027	22.9623	23.7106	24.0456	22.2722	plastid	138.31		31	cell	31.1	cell.organisation	31.1	cell.organisation	11	11	11	45.1	45.1	45.1	30.454	0	3386400000	137
>AT3G24590.1 | plastidic type i signal peptidase 1 | Chr3:8970694-8972020 FORWARD LENGTH=291 | 201606;>AT3G24590.2 | plastidic type i signal peptidase 1 | Chr3:8970637-8972020 FORWARD LENGTH=310 | 201606	AT3G24590.1;AT3G24590.2	AT3G24590.1;AT3G24590.2	21.3356	21.7164	16.0926	21.6882	21.7181	18.8425	21.2452	21.7218	18.6942	20.0949	21.8047	19.0145	plastid	136.73		29	protein	29.3	protein.targeting	29.3.3	protein.targeting.chloroplast	8	8	8	43.3	43.3	43.3	32.554	0	630580000	34
>ATCG01310.1 | ribosomal protein L2 | ChrC:152806-154312 FORWARD LENGTH=274 | 201606;>ATCG00830.1 | ribosomal protein L2 | ChrC:84337-85843 REVERSE LENGTH=274 | 201606	ATCG01310.1;ATCG00830.1	ATCG01310.1;ATCG00830.1	23.0317	24.3037	22.4753	23.3393	24.138	21.9663	22.8042	24.0459	22.2583	22.5041	24.2769	22.1624	plastid	136.5		29	protein	29.2	protein.synthesis	29.2.1.1.1.2.2	protein.synthesis.ribosomal protein.prokaryotic.chloroplast.50S subunit.L2	10	10	10	47.1	47.1	47.1	29.864	0	2263800000	78
>AT3G15190.1 | chloroplast 30S ribosomal protein S20 | Chr3:5116216-5117412 FORWARD LENGTH=202 | 201606	AT3G15190.1	AT3G15190.1	25.9185	25.7612	23.7088	25.7445	25.4792	23.2376	26.0256	25.8902	24.3434	24.5924	25.4374	23.5917	plastid	136.14		29	protein	29.2	protein.synthesis	29.2.1.1.1.1.20	protein.synthesis.ribosomal protein.prokaryotic.chloroplast.30S subunit.S20	6	6	6	30.2	30.2	30.2	21.826	0	4883700000	57
>ATCG00800.1 | structural constituent of ribosome | ChrC:82826-83482 REVERSE LENGTH=218 | 201606	ATCG00800.1	ATCG00800.1	24.9349	24.9781	22.3362	24.9255	25.0739	22.0618	24.9598	24.725	22.2491	23.9145	24.5468	21.9635	plastid	135.46		29	protein	29.2	protein.synthesis	29.2.1.1.1.1.3	protein.synthesis.ribosomal protein.prokaryotic.chloroplast.30S subunit.S3	17	17	17	70.6	70.6	70.6	25.188	0	5468200000	147
>AT4G13200.1 | hypothetical protein | Chr4:7668292-7669166 REVERSE LENGTH=185 | 201606	AT4G13200.1	AT4G13200.1	24.9849	24.4709	24.3675	25.3451	24.8063	24.5705	24.9251	24.969	23.9914	24.7398	24.5089	24.0212	plastid	133.79		35	not assigned	35.2	not assigned.unknown	35.2	not assigned.unknown	8	8	8	44.9	44.9	44.9	20.429	0	5076400000	105
>AT1G30380.1 | photosystem I subunit K | Chr1:10722325-10723013 FORWARD LENGTH=130 | 201606	AT1G30380.1	AT1G30380.1	31.1752	31.807	30.74	31.3997	31.56	31.0028	31.6659	31.1049	29.5515	30.4378	31.0657	30.4274	plastid	131.8		1	PS	1.1	PS.lightreaction	1.1.2.2	PS.lightreaction.photosystem I.PSI polypeptide subunits	7	7	7	43.1	43.1	43.1	13.206	0	189750000000	87
>AT3G61870.2 | plant/protein | Chr3:22902702-22903561 FORWARD LENGTH=254 | 201606;>AT3G61870.1 | plant/protein | Chr3:22902702-22903895 FORWARD LENGTH=272 | 201606	AT3G61870.2;AT3G61870.1	AT3G61870.2;AT3G61870.1	23.0734	23.5163	22.9322	23.33	23.3704	21.5412	23.332	24.0992	21.7886	22.709	23.092	21.5544	plastid	128.9		35	not assigned	35.2	not assigned.unknown	35.2	not assigned.unknown	4	4	4	16.1	16.1	16.1	27.804	0	1143000000	42
>AT4G17600.1 | Chlorophyll A-B binding family protein | Chr4:9803759-9804714 FORWARD LENGTH=262 | 201606	AT4G17600.1	AT4G17600.1	24.3261	25.1876	23.2727	24.5951	24.2405	23.2367	24.2288	24.4608	22.8322	24.5472	26.2693	24.342	plastid	128.12		27	RNA	27.3	RNA.regulation of transcription	27.3.23	RNA.regulation of transcription.HSF,Heat-shock transcription factor family	10	10	8	41.6	41.6	36.6	29.403	0	6688700000	130
>AT1G67090.1 | ribulose bisphosphate carboxylase small chain 1A | Chr1:25048465-25049249 REVERSE LENGTH=180 | 201606	AT1G67090.1;AT1G67090.2	AT1G67090.1	24.1877	24.0254	22.851	24.4745	23.5937	22.933	23.3875	23.4156	22.9433	23.2596	23.7371	22.9697	plastid	125.5		1	PS	1.3	PS.calvin cycle	1.3.2	PS.calvin cycle.rubisco small subunit	8	5	5	51.7	30.6	30.6	20.216	0	2574800000	59
>AT3G63490.1 | Ribosomal protein L1p/L10e family | Chr3:23444269-23446020 FORWARD LENGTH=346 | 201606;>AT3G63490.2 | Ribosomal protein L1p/L10e family | Chr3:23444269-23445777 FORWARD LENGTH=291 | 201606	AT3G63490.1;AT3G63490.2	AT3G63490.1;AT3G63490.2	23.5632	23.5486	22.5453	23.5964	23.4143	22.0911	24.0158	23.4025	22.6178	23.2457	23.4294	22.8011	plastid	125.43		29	protein	29.2	protein.synthesis	29.2.1.1.1.2.1	protein.synthesis.ribosomal protein.prokaryotic.chloroplast.50S subunit.L1	14	14	14	41.9	41.9	41.9	37.632	0	2990400000	116
>AT5G14320.1 | Ribosomal protein S13/S18 family | Chr5:4617839-4618772 REVERSE LENGTH=169 | 201606;>AT5G14320.2 | Ribosomal protein S13/S18 family | Chr5:4618189-4618772 REVERSE LENGTH=128 | 201606	AT5G14320.1;AT5G14320.2	AT5G14320.1;AT5G14320.2	25.5673	26.4815	24.182	25.7729	26.3826	23.5983	26.172	26.3336	24.2924	24.6959	26.1808	24.3788	plastid	124.39		29	protein	29.2	protein.synthesis	29.2.1.1.1.1.13	protein.synthesis.ribosomal protein.prokaryotic.chloroplast.30S subunit.S13	12	12	12	45	45	45	19.096	0	7541200000	148
>AT1G56500.1 | haloacid dehalogenase-like hydrolase family protein | Chr1:21159775-21167092 FORWARD LENGTH=1055 | 201606;>AT1G56500.3 | haloacid dehalogenase-like hydrolase family protein | Chr1:21160665-21167092 FORWARD LENGTH=853 | 201606;>AT1G56500.2 |	AT1G56500.1;AT1G56500.3;AT1G56500.2	AT1G56500.1;AT1G56500.3;AT1G56500.2	21.2123	21.4237	20.3647	21.3869	21.2804	19.6399	20.9869	21.3016	19.9162	20.4924	21.4511	20.2475	plastid	123.8		35	not assigned	35.1	not assigned.no ontology	35.1	not assigned.no ontology	27	27	27	31.9	31.9	31.9	114.4	0	2003200000	163
>AT2G31040.1 | ATP synthase protein I-like protein | Chr2:13209094-13211012 REVERSE LENGTH=350 | 201606	AT2G31040.1	AT2G31040.1	23.1708	23.874	22.4099	23.2456	23.8983	22.3533	22.9435	23.1661	22.0789	22.3499	23.3044	21.8737	plastid	123.19		1	PS	1.1	PS.lightreaction	1.1.4	PS.lightreaction.ATP synthase	8	8	8	29.4	29.4	29.4	38.61	0	2170400000	98
>AT3G10130.1 | SOUL heme-binding family protein | Chr3:3131122-3133158 REVERSE LENGTH=309 | 201606	AT3G10130.1	AT3G10130.1	23.0704	22.7396	22.0033	23.5878	23.0135	22.0807	23.2832	22.325	21.4127	22.6333	22.7441	21.1076	plastid	123.12		21	redox	21.3	redox.heme	21.3	redox.heme	17	17	17	59.2	59.2	59.2	35.035	0	2008000000	116
>AT3G07700.4 | Protein kinase superfamily protein | Chr3:2459696-2463241 REVERSE LENGTH=695 | 201606;>AT3G07700.2 | Protein kinase superfamily protein | Chr3:2459696-2463241 REVERSE LENGTH=695 | 201606;>AT3G07700.1 | Protein kinase superfamily protein | Ch	AT3G07700.4;AT3G07700.2;AT3G07700.1;AT3G07700.3	AT3G07700.4;AT3G07700.2;AT3G07700.1;AT3G07700.3	23.0193	23.317	22.3344	23.2418	22.9714	21.7784	22.4445	22.819	21.3605	22.2067	22.3242	21.567	plastid	122.7		35	not assigned	35.1	not assigned.no ontology	35.1.1	not assigned.no ontology.ABC1 family protein	29	29	29	42.9	42.9	42.9	78.278	0	3541800000	181
>AT5G04140.1 | glutamate synthase 1 | Chr5:1130031-1138186 FORWARD LENGTH=1622 | 201606;>AT5G04140.2 | glutamate synthase 1 | Chr5:1130031-1138186 FORWARD LENGTH=1648 | 201606	AT5G04140.1;AT5G04140.2;AT2G41220.1	AT5G04140.1;AT5G04140.2	19.2698	18.1432	20.9349	19.0053	19.9332	20.5216	19.7601	18.8953	19.2917	17.6039	16.923	14.35	plastid	121.5		12	N-metabolism	12.2	N-metabolism.ammonia metabolism	12.2.1.1	N-metabolism.ammonia metabolism.glutamate synthase.ferredoxin dependent	24	24	24	18.6	18.6	18.6	176.75	0	867860000	67
>AT1G32990.1 | plastid ribosomal protein l11 | Chr1:11955827-11957139 FORWARD LENGTH=222 | 201606	AT1G32990.1	AT1G32990.1	24.0224	23.8318	23.769	23.885	23.8672	23.0701	24.6285	24.4888	23.3388	23.4463	22.9599	23.2321	plastid	121.49		29	protein	29.2	protein.synthesis	29.2.1.1.1.2.11	protein.synthesis.ribosomal protein.prokaryotic.chloroplast.50S subunit.L11	8	8	8	44.1	44.1	44.1	23.148	0	3468900000	110
>AT3G51820.1 | UbiA prenyltransferase family protein | Chr3:19216301-19218934 REVERSE LENGTH=387 | 201606	AT3G51820.1	AT3G51820.1	23.6122	23.2	22.2737	23.8743	23.1335	21.7269	23.4064	23.6767	21.7306	22.7528	22.9372	21.5765	plastid	119.19		19	tetrapyrrole synthesis	19.15	tetrapyrrole synthesis.chlorophyll synthase	19.15	tetrapyrrole synthesis.chlorophyll synthase	3	3	3	10.9	10.9	10.9	41.881	0	2076200000	40
>AT1G44920.1 | transmembrane protein | Chr1:16983229-16984408 REVERSE LENGTH=258 | 201606	AT1G44920.1	AT1G44920.1	24.0872	24.2064	23.5244	24.4397	24.1808	22.6176	23.3395	23.5201	22.8037	22.6226	22.7293	22.3635	plastid	115.92		35	not assigned	35.2	not assigned.unknown	35.2	not assigned.unknown	5	5	5	29.5	29.5	29.5	27.715	0	2050900000	42
>AT4G24090.1 | homer protein | Chr4:12512742-12514467 FORWARD LENGTH=308 | 201606	AT4G24090.1	AT4G24090.1	21.2571	22.0366	19.1969	22.1538	21.4704	19.155	21.7674	20.9721	19.312	21.1362	22.0685	19.0092	plastid	114.54		35	not assigned	35.2	not assigned.unknown	35.2	not assigned.unknown	8	8	8	31.2	31.2	31.2	33.64	0	597210000	46
>AT5G27560.2 | DUF1995 domain protein%2C putative (DUF1995) | Chr5:9731758-9734134 FORWARD LENGTH=339 | 201606;>AT5G27560.4 | DUF1995 domain protein%2C putative (DUF1995) | Chr5:9731758-9733644 FORWARD LENGTH=341 | 201606;>AT5G27560.3 | DUF1995 domain prot	AT5G27560.2;AT5G27560.4;AT5G27560.3;AT5G27560.1	AT5G27560.2;AT5G27560.4;AT5G27560.3;AT5G27560.1	21.1549	22.3321	20.7836	21.4613	21.9998	20.6552	21.7565	21.923	20.7554	21.1796	22.1509	20.3883	plastid	113.59		35	not assigned	35.2	not assigned.unknown	35.2	not assigned.unknown	6	6	6	28.3	28.3	28.3	37.833	0	707540000	53
>AT2G38550.1 | Transmembrane proteins 14C | Chr2:16132178-16134229 FORWARD LENGTH=335 | 201606	AT2G38550.1	AT2G38550.1	21.1552	21.4228	19.2161	21.9846	21.1433	18.8213	21.2663	20.6615	19.0004	20.7194	22.6958	18.0189	plastid	113.53		35	not assigned	35.2	not assigned.unknown	35.2	not assigned.unknown	5	5	5	20	20	20	36.701	0	598160000	34
>AT4G10000.2 | Thioredoxin family protein | Chr4:6260707-6263053 REVERSE LENGTH=333 | 201606;>AT4G10000.1 | Thioredoxin family protein | Chr4:6260707-6263053 REVERSE LENGTH=333 | 201606	AT4G10000.2;AT4G10000.1	AT4G10000.2;AT4G10000.1	19.4278	20.8647	19.0601	20.5788	20.7689	19.1795	19.9324	20.5821	19.453	19.8784	20.7535	18.9672	plastid	113.03		35	not assigned	35.2	not assigned.unknown	35.2	not assigned.unknown	5	5	5	20.1	20.1	20.1	37.056	0	359250000	37
>AT5G24690.1 | plant/protein%2C putative (DUF3411) | Chr5:8455783-8458513 REVERSE LENGTH=521 | 201606	AT5G24690.1	AT5G24690.1	21.8642	21.9667	20.9643	22.1752	21.5888	20.405	21.9141	21.6023	20.736	21.2825	21.7201	20.2402	plastid	112.43		35	not assigned	35.2	not assigned.unknown	35.2	not assigned.unknown	15	15	15	35.7	35.7	35.7	56.812	0	1465300000	69
>AT1G64355.1 | 1-acyl-sn-glycerol-3-phosphate acyltransferase | Chr1:23886152-23886987 FORWARD LENGTH=199 | 201606	AT1G64355.1	AT1G64355.1	22.8164	23.3598	21.1764	23.4696	23.1391	20.8774	23.5145	23.2135	20.9881	21.6248	21.7808		plastid	112.11		35	not assigned	35.2	not assigned.unknown	35.2	not assigned.unknown	2	2	2	11.6	11.6	11.6	21.864	0	758020000	24
>AT1G16720.1 | high chlorophyll fluorescence phenotype 173 | Chr1:5723161-5726248 FORWARD LENGTH=598 | 201606;>AT1G16720.3 | high chlorophyll fluorescence phenotype 173 | Chr1:5723161-5725920 FORWARD LENGTH=564 | 201606;>AT1G16720.2 | high chlorophyll fluo	AT1G16720.1;AT1G16720.3;AT1G16720.2	AT1G16720.1;AT1G16720.3;AT1G16720.2	22.0769	22.8918	21.7904	22.3704	22.5472	20.7951	22.4109	22.7903	21.3647	21.8784	22.9187	21.3722	plastid	110.32		35	not assigned	35.2	not assigned.unknown	35.2	not assigned.unknown	24	24	24	48.3	48.3	48.3	65.708	0	3228800000	146
>AT3G25920.1 | ribosomal protein L15 | Chr3:9491268-9492558 REVERSE LENGTH=277 | 201606	AT3G25920.1	AT3G25920.1	21.3085	23.427	19.7156	21.4505	23.5527	18.7641	22.1066	23.0869	19.4047	20.7653	23.4697	19.5127	plastid	109.78		29	protein	29.2	protein.synthesis	29.2.1.1.1.2.15	protein.synthesis.ribosomal protein.prokaryotic.chloroplast.50S subunit.L15	12	12	12	43.7	43.7	43.7	29.707	0	1283500000	60
>ATCG00720.1 | photosynthetic electron transfer B | ChrC:74841-76292 FORWARD LENGTH=215 | 201606	ATCG00720.1	ATCG00720.1	26.7136	26.5244	25.8487	27.0682	26.7253	25.1663	26.5035	25.6677	25.2471	26.0423	26.8361	25.6289	plastid	109.05		1	PS	1.1	PS.lightreaction	1.1.3.3	PS.lightreaction.cytochrome b6/f.cytochrome b6 (CYB6)	6	6	6	28.8	28.8	28.8	24.152	0	12812000000	88
>AT5G38660.1 | acclimation of photosynthesis to environment | Chr5:15473285-15475497 REVERSE LENGTH=286 | 201606;>AT5G38660.2 | acclimation of photosynthesis to environment | Chr5:15471208-15475497 REVERSE LENGTH=431 | 201606	AT5G38660.1;AT5G38660.2	AT5G38660.1;AT5G38660.2	23.1472	23.6733	22.1778	23.4241	23.5566	21.1557	23.4318	23.4816	21.8603	22.9132	23.9627	22.3462	plastid	106.78		1	PS	1	PS.	1	PS	14	14	14	49.3	49.3	49.3	31.437	0	2398500000	104
>AT2G46820.2 | photosystem I P subunit | Chr2:19243729-19244870 FORWARD LENGTH=174 | 201606;>AT2G46820.1 | photosystem I P subunit | Chr2:19243729-19244870 FORWARD LENGTH=174 | 201606	AT2G46820.2;AT2G46820.1	AT2G46820.2;AT2G46820.1	27.7334	29.3395	27.1331	28.0564	28.7059	26.7975	27.7865	28.1959	26.8112	26.4019	28.3536	25.7476	plastid	102.43		1	PS	1.1	PS.lightreaction	1.1.2.2	PS.lightreaction.photosystem I.PSI polypeptide subunits	4	4	4	27	27	27	18.482	0	23809000000	17
>AT1G33810.1 | zinc finger/BTB domain protein | Chr1:12265084-12266655 FORWARD LENGTH=138 | 201606	AT1G33810.1	AT1G33810.1	22.1987	22.3043	21.0722	22.6796	21.9465	20.601	20.8396	22.0585	20.4408	20.9589	21.5568		plastid	102.04		35	not assigned	35.2	not assigned.unknown	35.2	not assigned.unknown	5	5	5	45.7	45.7	45.7	15.698	0	440900000	31
>AT5G58250.1 | YCF54 | Chr5:23559558-23560372 FORWARD LENGTH=211 | 201606	AT5G58250.1	AT5G58250.1	21.967	21.8691	20.3445	22.259	21.1228	19.9464	21.34	22.5925	20.778	20.63	19.5331	19.1705	plastid	99.899		35	not assigned	35.2	not assigned.unknown	35.2	not assigned.unknown	6	6	6	42.2	42.2	42.2	24.104	0	582680000	24
>AT5G02500.1 | heat shock cognate protein 70-1 | Chr5:554055-556334 REVERSE LENGTH=651 | 201606;>AT5G02500.2 | heat shock cognate protein 70-1 | Chr5:554055-556334 REVERSE LENGTH=521 | 201606;>AT5G02490.1 | Heat shock protein 70 (Hsp 70) family protein | C	AT5G02500.1;AT5G02500.2;AT5G02490.1;AT3G12580.1;AT1G56410.1;AT1G16030.1	AT5G02500.1;AT5G02500.2;AT5G02490.1;AT3G12580.1;AT1G56410.1	21.8343	21.8979	21.0057	22.1157	21.95	20.6174	21.9544	21.6756	20.8406	21.0021	21.3721	19.8699	cytosol;plastid	99.88		20;29	protein;stress	20.2;29.6	protein.folding;stress.abiotic	20.2.1;29.6	protein.folding;stress.abiotic.heat	18	18	6	36.6	36.6	13.1	71.357	0	1836500000	107
>AT5G52440.1 | Bacterial sec-independent translocation protein mttA/Hcf106 | Chr5:21286896-21288613 FORWARD LENGTH=260 | 201606	AT5G52440.1	AT5G52440.1	24.1189	24.6689	22.7653	24.9297	24.8809	22.7144	24.6252	24.8095	22.644	24.0822	24.2421	22.8518	plastid	96.397		29	protein	29.3	protein.targeting	29.3.3	protein.targeting.chloroplast	8	8	8	38.1	38.1	38.1	28.231	0	4205100000	84
>AT1G50020.1 | tubulin alpha-6 chain | Chr1:18520144-18521600 REVERSE LENGTH=209 | 201606	AT1G50020.1	AT1G50020.1	20.4967	21.3869	16.9146	21.2351	19.1841			18.1115	19.52	23.3339	24.6984	23.8414	plastid	94.442		35	not assigned	35.2	not assigned.unknown	35.2	not assigned.unknown	7	7	7	38.8	38.8	38.8	23.273	0	772980000	24
>AT1G44575.3 | Chlorophyll A-B binding family protein | Chr1:16871768-16873194 FORWARD LENGTH=265 | 201606;>AT1G44575.1 | Chlorophyll A-B binding family protein | Chr1:16871768-16873194 FORWARD LENGTH=265 | 201606;>AT1G44575.2 | Chlorophyll A-B binding fam	AT1G44575.3;AT1G44575.1;AT1G44575.2	AT1G44575.3;AT1G44575.1;AT1G44575.2	25.6326	26.2284	24.4978	25.7658	26.0081	23.5355	25.9448	25.8694	23.8221	24.9438	26.2831	24.8653	plastid	93.957		1	PS	1.1	PS.lightreaction	1.1.1.2	PS.lightreaction.photosystem II.PSII polypeptide subunits	7	7	7	30.9	30.9	30.9	28.007	0	10214000000	76
>AT5G65220.1 | Ribosomal L29 family protein | Chr5:26061301-26062506 FORWARD LENGTH=173 | 201606	AT5G65220.1	AT5G65220.1	23.3351	24.2593	22.7164	23.076	24.6812	21.8654	23.9321	24.8695	22.1191	23.0218	24.058	21.3119	plastid	93.375		29	protein	29.2	protein.synthesis	29.2.1.1.1.2.29	protein.synthesis.ribosomal protein.prokaryotic.chloroplast.50S subunit.L29	5	5	5	27.2	27.2	27.2	19.377	0	1626000000	66
>AT4G03520.1 | Thioredoxin superfamily protein | Chr4:1562585-1564055 REVERSE LENGTH=186 | 201606;>AT4G03520.2 | Thioredoxin superfamily protein | Chr4:1562585-1562803 REVERSE LENGTH=72 | 201606	AT4G03520.1;AT4G03520.2	AT4G03520.1;AT4G03520.2	20.6655	21.9641	19.0336	21.2116	22.2022	20.6975	20.1883	22.2557	20.266	19.7574	20.563	18.4029	cytosol;plastid	92.731		21	redox	21.1	redox.thioredoxin	21.1	redox.thioredoxin	5	5	5	28.5	28.5	28.5	20.312	0	349360000	22
>AT1G54780.1 | thylakoid lumen 18.3 kDa protein | Chr1:20439533-20440953 FORWARD LENGTH=285 | 201606	AT1G54780.1	AT1G54780.1	26.7363	27.1335	26.4354	26.8866	27.1404	26.3389	27.3693	27.1386	26.4541	26.7354	27.3363	26.5757	plastid	91.598		35	not assigned	35.1	not assigned.no ontology	35.1	not assigned.no ontology	12	12	12	33	33	33	31.138	0	30436000000	211
>AT4G38970.1 | fructose-bisphosphate aldolase 2 | Chr4:18163714-18165659 REVERSE LENGTH=398 | 201606;>AT4G38970.2 | fructose-bisphosphate aldolase 2 | Chr4:18163769-18165659 REVERSE LENGTH=381 | 201606	AT4G38970.1;AT4G38970.2	AT4G38970.1;AT4G38970.2	22.2988	22.7275	22.1807	22.289	22.601	20.8428	21.6311	22.4581	21.2703	21.5292	23.0591	21.2809	plastid	91.344		1	PS	1.3	PS.calvin cycle	1.3.6	PS.calvin cycle.aldolase	15	15	8	42.7	42.7	23.9	42.987	0	1689900000	75
>AT5G51545.1 | low psii accumulation2 | Chr5:20936434-20937243 FORWARD LENGTH=185 | 201606	AT5G51545.1	AT5G51545.1	22.4473	23.9138	22.7177	23.3504	23.5758	21.1121	23.7503	23.6	22.5925	22.028	24.5303	21.2866	plastid	91.203		1	PS	1.1	PS.lightreaction	1.1.1.2	PS.lightreaction.photosystem II.PSII polypeptide subunits	3	3	3	21.6	21.6	21.6	20.213	0	1111800000	32
>AT5G67030.1 | zeaxanthin epoxidase (ZEP) (ABA1) | Chr5:26753745-26757090 REVERSE LENGTH=667 | 201606;>AT5G67030.2 | zeaxanthin epoxidase (ZEP) (ABA1) | Chr5:26754026-26757090 REVERSE LENGTH=610 | 201606	AT5G67030.1;AT5G67030.2	AT5G67030.1;AT5G67030.2	21.0023	21.9521	19.6842	21.3311	20.9799	17.8226	20.9378	21.8055	19.1688	20.0411	21.2393	20.0747	plastid	91.153		17	hormone metabolism	17.1	hormone metabolism.abscisic acid	17.1.1.1.1	hormone metabolism.abscisic acid.synthesis-degradation.synthesis.zeaxanthin epoxidase	16	16	16	24.1	24.1	24.1	73.841	0	1018400000	87
>AT3G01500.4 | carbonic anhydrase 1 | Chr3:195173-196716 REVERSE LENGTH=259 | 201606;>AT3G01500.1 | carbonic anhydrase 1 | Chr3:194853-196716 REVERSE LENGTH=270 | 201606;>AT3G01500.3 | carbonic anhydrase 1 | Chr3:195173-197873 REVERSE LENGTH=336 | 201606;>	AT3G01500.4;AT3G01500.1;AT3G01500.3;AT3G01500.2	AT3G01500.4;AT3G01500.1;AT3G01500.3;AT3G01500.2	21.7196	21.53	21.3847	21.9353	21.9889	21.0042	19.9569	22.2167	20.6938	19.8725	20.9623	20.2126	plastid	90.977		8	TCA / org transformation	8.3	TCA / org transformation.carbonic anhydrases	8.3	TCA / org transformation.carbonic anhydrases	9	3	3	47.5	19.3	19.3	28.198	0	580050000	42
>AT2G44640.1 | TRIGALACTOSYLDIACYLGLYCEROL-like protein | Chr2:18417286-18419063 FORWARD LENGTH=451 | 201606	AT2G44640.1	AT2G44640.1	21.0817	20.8167	19.515	21.4924	20.7879	19.8251	20.6291	20.7072	19.4312	20.2161	20.8471	17.6945	plastid	90.18		35	not assigned	35.2	not assigned.unknown	35.2	not assigned.unknown	10	10	10	28.2	28.2	28.2	49.83	0	623630000	44
>AT5G27290.1 | stress regulated protein | Chr5:9618590-9620473 REVERSE LENGTH=341 | 201606;>AT5G27290.2 | stress regulated protein | Chr5:9618787-9620473 REVERSE LENGTH=262 | 201606	AT5G27290.1;AT5G27290.2	AT5G27290.1;AT5G27290.2	22.7962	23.1017	20.5689	23.0073	22.3972	20.8307	22.5022	22.66	20.8171	22.2298	21.9295	19.816	plastid	88.524		35	not assigned	35.2	not assigned.unknown	35.2	not assigned.unknown	8	8	8	25.2	25.2	25.2	37.375	0	1530300000	60
>AT2G20890.1 | photosystem II reaction center PSB29 protein | Chr2:8987783-8989185 FORWARD LENGTH=300 | 201606	AT2G20890.1;REV__AT4G39190.1	AT2G20890.1	24.987	25.1219	24.0642	25.0335	25.1598	24.0362	25.3553	25.8424	24.2953	25.2149	25.4476	24.0044	plastid	88.445		29	protein	29.3	protein.targeting	29.3	protein.targeting	9	9	9	34	34	34	33.795	0	8308100000	129
>AT3G26070.1 | Plastid-lipid associated protein PAP / fibrillin family protein | Chr3:9526904-9528199 FORWARD LENGTH=242 | 201606	AT3G26070.1	AT3G26070.1	24.3727	25.2153	23.7163	24.352	24.4916	23.1403	24.5684	24.2286	23.0291	23.2585	24.6192	23.0574	plastid	87.74		31	cell	31.1	cell.organisation	31.1	cell.organisation	13	13	8	50.8	50.8	43	27.163	0	4567800000	118
>AT3G52960.1 | Thioredoxin superfamily protein | Chr3:19639699-19640403 FORWARD LENGTH=234 | 201606	AT3G52960.1	AT3G52960.1	20.4173	20.9614	20.8956	20.9843	20.6946	20.397	20.6661	20.6259	20.0132	19.3495	21.2436	19.7742	plastid	86.458		21	redox	21.5	redox.peroxiredoxin	21.5	redox.peroxiredoxin	5	5	5	30.8	30.8	30.8	24.684	0	397650000	37
>AT2G43030.1 | Ribosomal protein L3 family protein | Chr2:17894898-17895713 FORWARD LENGTH=271 | 201606	AT2G43030.1	AT2G43030.1	22.878	23.8802	20.5351	22.8937	23.7227	19.6108	23.6427	23.5867	20.6614	22.0987	23.543	20.0667	plastid	85.888		29	protein	29.2	protein.synthesis	29.2.1.1.1.2.3	protein.synthesis.ribosomal protein.prokaryotic.chloroplast.50S subunit.L3	12	12	12	49.4	49.4	49.4	29.363	0	2151700000	67
>AT1G02910.1 | tetratricopeptide repeat (TPR)-containing protein | Chr1:655749-658125 REVERSE LENGTH=453 | 201606;>AT1G02910.2 | tetratricopeptide repeat (TPR)-containing protein | Chr1:656293-658125 REVERSE LENGTH=370 | 201606	AT1G02910.1;AT1G02910.2	AT1G02910.1;AT1G02910.2	22.5061	22.3696	20.6526	22.9392	22.5153	20.652	21.469	22.1904	20.2949	20.9029	21.8283	19.9382	plastid	85.773		35	not assigned	35.1	not assigned.no ontology	35.1.5	not assigned.no ontology.pentatricopeptide (PPR) repeat-containing protein	11	11	11	24.5	24.5	24.5	50.738	0	1333800000	73
>AT2G33800.1 | Ribosomal protein S5 family protein | Chr2:14300925-14302352 REVERSE LENGTH=303 | 201606	AT2G33800.1	AT2G33800.1	25.39	26.0575	23.7977	25.3926	25.6174	23.1327	26.1282	25.5805	23.7437	24.7944	25.9107	23.9651	plastid	85.677		29	protein	29.2	protein.synthesis	29.2.1.1.1.1.5	protein.synthesis.ribosomal protein.prokaryotic.chloroplast.30S subunit.S5	14	14	14	40.6	40.6	40.6	32.645	0	11479000000	186
>AT1G42960.1 | inner membrane localized protein | Chr1:16125863-16127080 FORWARD LENGTH=168 | 201606	AT1G42960.1	AT1G42960.1	23.9125	23.822	21.9184	24.2966	23.486	22.4199	22.7695	23.6556	19.6729	22.8165	22.5797	19.7908	plastid	85.111		35	not assigned	35.2	not assigned.unknown	35.2	not assigned.unknown	3	3	3	25	25	25	17.829	0	1446800000	35
>ATCG01240.1 | ribosomal protein S7 | ChrC:140704-141171 FORWARD LENGTH=155 | 201606;>ATCG00900.1 | Ribosomal protein S7p/S5e family protein | ChrC:97478-97945 REVERSE LENGTH=155 | 201606	ATCG01240.1;ATCG00900.1	ATCG01240.1;ATCG00900.1	25.8367	26.7104	24.2809	25.8731	26.7591	23.0517	26.5355	26.8877	23.5329	25.2449	26.4258	23.6442	plastid	84.075		29	protein	29.2	protein.synthesis	29.2.1.1.1.1.7	protein.synthesis.ribosomal protein.prokaryotic.chloroplast.30S subunit.S7	7	7	7	41.9	41.9	41.9	17.357	0	8090000000	103
>AT1G07320.4 | ribosomal protein L4 | Chr1:2249190-2250173 FORWARD LENGTH=278 | 201606;>AT1G07320.3 | ribosomal protein L4 | Chr1:2249190-2250026 FORWARD LENGTH=278 | 201606;>AT1G07320.2 | ribosomal protein L4 | Chr1:2249190-2250189 FORWARD LENGTH=280 | 20	AT1G07320.4;AT1G07320.3;AT1G07320.2;AT1G07320.1	AT1G07320.4;AT1G07320.3;AT1G07320.2;AT1G07320.1	23.7668	24.3277	23.3612	23.3069	23.8827	22.7212	24.0632	24.1747	23.7341	23.4752	23.8226	23.1831	plastid	83.567		29	protein	29.2	protein.synthesis	29.2.1.1.1.2.4	protein.synthesis.ribosomal protein.prokaryotic.chloroplast.50S subunit.L4	10	10	10	41.7	41.7	41.7	30.142	0	3099400000	96
>AT2G26340.1 | hypothetical protein | Chr2:11215254-11216480 FORWARD LENGTH=253 | 201606;>AT2G26340.2 | hypothetical protein | Chr2:11215254-11216991 FORWARD LENGTH=264 | 201606	AT2G26340.1;AT2G26340.2	AT2G26340.1;AT2G26340.2	19.5772	19.5271	16.7955	20.2086	18.5795	16.8599		20.7048	16.9875	18.8664	20.2593	18.0396	nucleus;plastid	82.606		35	not assigned	35.2	not assigned.unknown	35.2	not assigned.unknown	3	3	3	16.6	16.6	16.6	27.824	0	162710000	12
>AT3G09050.1 | 8-amino-7-oxononanoate synthase | Chr3:2764860-2765907 FORWARD LENGTH=258 | 201606	AT3G09050.1	AT3G09050.1	23.5813	24.4904	24.7376	23.8933	23.6194	22.1986	24.1916	23.2978	22.4867	23.5269	24.4989	22.5103	plastid	81.091		35	not assigned	35.2	not assigned.unknown	35.2	not assigned.unknown	12	12	12	45.7	45.7	45.7	29.249	0	3542600000	100
>ATCG00770.1 | ribosomal protein S8 | ChrC:80068-80472 REVERSE LENGTH=134 | 201606	ATCG00770.1	ATCG00770.1	25.7655	25.8415	23.2376	25.8849	26.1075	22.7689	26.1827	25.9875	23.3439	25.4875	25.8012	23.1381	plastid	80.859		29	protein	29.2	protein.synthesis	29.2.1.1.1.1.8	protein.synthesis.ribosomal protein.prokaryotic.chloroplast.30S subunit.S8	9	9	9	62.7	62.7	62.7	15.479	0	5594200000	100
>AT4G34830.1 | Pentatricopeptide repeat (PPR) superfamily protein | Chr4:16599976-16605994 REVERSE LENGTH=1089 | 201606	AT4G34830.1	AT4G34830.1	19.3106	19.5351	18.7806	20.2233	19.4643	18.7793	19.9766	19.0731	18.6514	18.8074	18.7747	18.2878	plastid	79.757		35	not assigned	35.1	not assigned.no ontology	35.1.5	not assigned.no ontology.pentatricopeptide (PPR) repeat-containing protein	16	16	16	20.6	20.6	20.6	119.77	0	615830000	52
>AT5G13510.1 | Ribosomal protein L10 family protein | Chr5:4341294-4341956 FORWARD LENGTH=220 | 201606	AT5G13510.1	AT5G13510.1	23.2245	21.5812	19.6624	23.0449	21.99	19.6911	23.589	21.4432	21.7279	21.6081	22.0028	20.2448	plastid	79.424		29	protein	29.2	protein.synthesis	29.2.1.1.1.2.10	protein.synthesis.ribosomal protein.prokaryotic.chloroplast.50S subunit.L10	8	8	8	43.6	43.6	43.6	24.736	0	1186500000	48
>AT5G14740.9 | carbonic anhydrase 2 | Chr5:4760536-4762382 FORWARD LENGTH=259 | 201606;>AT5G14740.8 | carbonic anhydrase 2 | Chr5:4760536-4762382 FORWARD LENGTH=259 | 201606;>AT5G14740.7 | carbonic anhydrase 2 | Chr5:4760536-4762382 FORWARD LENGTH=259 | 20	AT5G14740.9;AT5G14740.8;AT5G14740.7;AT5G14740.6;AT5G14740.2;AT5G14740.5;AT5G14740.4;AT5G14740.3;AT5G14740.1	AT5G14740.9;AT5G14740.8;AT5G14740.7;AT5G14740.6;AT5G14740.2;AT5G14740.5;AT5G14740.4;AT5G14740.3;AT5G14740.1	21.876	22.9774	20.6917	22.1449	22.7152	20.4501	22.0485	22.8933	20.8265	20.402	22.3333	19.5594	cytosol;plastid	79.051		8	TCA / org transformation	8.3	TCA / org transformation.carbonic anhydrases	8.3	TCA / org transformation.carbonic anhydrases	12	12	6	56.4	56.4	28.2	28.344	0	878560000	44
>AT5G48790.1 | LOW PSII ACCUMULATION protein (DUF1995) | Chr5:19780010-19781977 REVERSE LENGTH=316 | 201606;>AT5G48790.3 | LOW PSII ACCUMULATION protein (DUF1995) | Chr5:19780429-19781977 REVERSE LENGTH=248 | 201606;>AT5G48790.2 | LOW PSII ACCUMULATION pro	AT5G48790.1;AT5G48790.3;AT5G48790.2	AT5G48790.1;AT5G48790.3;AT5G48790.2	23.2843	24.809	23.6109	23.6642	24.4518	22.915	23.6293	23.9908	23.1261	23.7037	24.7258	22.3021	plastid	78.677		35	not assigned	35.2	not assigned.unknown	35.2	not assigned.unknown	11	11	11	40.2	40.2	40.2	35.86	0	3485000000	78
>AT5G38430.2 | Ribulose bisphosphate carboxylase (small chain) family protein | Chr5:15384350-15385155 REVERSE LENGTH=181 | 201606;>AT5G38430.1 | Ribulose bisphosphate carboxylase (small chain) family protein | Chr5:15384350-15385155 REVERSE LENGTH=181 | 2	AT5G38430.2;AT5G38430.1	AT5G38430.2;AT5G38430.1	21.1562	20.7041	20.2698	21.7578	20.9408	20.1278	20.8767	20.5036	19.13	20.5885	20.4245	19.9025	plastid	76.679		1	PS	1.3	PS.calvin cycle	1.3.2	PS.calvin cycle.rubisco small subunit	7	2	2	41.4	9.9	9.9	20.286	0	381840000	21
>AT3G26710.1 | cofactor assembly of complex C | Chr3:9813550-9814606 FORWARD LENGTH=267 | 201606	AT3G26710.1	AT3G26710.1	24.7708	24.7482	22.9564	25.1746	24.8126	22.9417	24.6723	24.9634	23.1018	23.9155	24.5046	22.4924	plastid	74.868		29	protein	29.8	protein.assembly and cofactor ligation	29.8	protein.assembly and cofactor ligation	8	8	8	24	24	24	30.101	0	2570700000	81
>AT4G23890.1 | NAD(P)H-quinone oxidoreductase subunit S | Chr4:12420593-12421345 REVERSE LENGTH=250 | 201606	AT4G23890.1;REV__AT5G24280.3;REV__AT5G24280.2;REV__AT5G24280.1	AT4G23890.1	23.1531	24.0429	21.971	23.1139	23.0039	21.3566	23.3655	23.1773	22.287	23.3979	23.9577	22.5991	plastid	73.438		35	not assigned	35.2	not assigned.unknown	35.2	not assigned.unknown	9	9	9	43.2	43.2	43.2	27.726	0	2433700000	85
>AT2G34430.1 | light-harvesting chlorophyll-protein complex II subunit B1 | Chr2:14524818-14525618 FORWARD LENGTH=266 | 201606	AT2G34430.1	AT2G34430.1	22.395	23.83	23.1954	22.949	22.8066	22.0313		23.4216	23.2917		24.1506	23.1821	plastid	73.344		1	PS	1.1	PS.lightreaction	1.1.1.1	PS.lightreaction.photosystem II.LHC-II	12	2	2	53.4	6.4	6.4	28.17	0	904410000	22
>AT3G15110.1 | transmembrane protein | Chr3:5084394-5085823 REVERSE LENGTH=266 | 201606	AT3G15110.1	AT3G15110.1	23.2495	23.9046	19.7898	23.447	24.0464	20.4716	23.3204	22.7352	20.6716	23.5593	23.2248	20.1868	plastid	72.423		35	not assigned	35.2	not assigned.unknown	35.2	not assigned.unknown	4	4	4	17.7	17.7	17.7	28.612	0	1151400000	45
>AT4G14070.1 | acyl-activating enzyme 15 | Chr4:8112122-8118039 REVERSE LENGTH=727 | 201606	AT4G14070.1;AT3G23790.1	AT4G14070.1	19.478	20.5187	18.9205	20.0517	19.4387	18.2139	18.8671	19.7073	18.8024	18.5819	19.7216	17.9595	plastid	72.104		11	lipid metabolism	11.1	lipid metabolism.FA synthesis and FA elongation	11.1.8	lipid metabolism.FA synthesis and FA elongation.acyl coa ligase	9	9	9	15.3	15.3	15.3	81.465	0	435560000	43
>AT3G08920.1 | Rhodanese/Cell cycle control phosphatase superfamily protein | Chr3:2712274-2713117 FORWARD LENGTH=214 | 201606	AT3G08920.1	AT3G08920.1	21.8481	21.995	20.6387	22.2051	21.4412	19.8342	21.0189	21.8442	20.134	19.7186	20.0461	18.9542	plastid	71.671		26	misc	26.23	misc.rhodanese	26.23	misc.rhodanese	6	6	6	38.8	38.8	38.8	23.779	0	629740000	48
>AT3G06510.1 | Glycosyl hydrolase superfamily protein | Chr3:2016450-2019533 FORWARD LENGTH=622 | 201606;>AT3G06510.2 | Glycosyl hydrolase superfamily protein | Chr3:2016450-2019533 FORWARD LENGTH=656 | 201606	AT3G06510.1;AT3G06510.2	AT3G06510.1;AT3G06510.2	19.0602	19.0434	16.1867	19.8298	18.7727		18.7671	18.7682	17.1679	18.0681	18.8534	15.0886	plastid;vacuole	70.747		26	misc	26.3	misc.gluco-, galacto- and mannosidases	26.3	misc.gluco-, galacto- and mannosidases	7	7	7	12.1	12.1	12.1	70.778	0	233270000	17
>AT1G34000.1 | one-helix protein 2 | Chr1:12358151-12358902 REVERSE LENGTH=172 | 201606	AT1G34000.1	AT1G34000.1	23.793	23.9233	21.7769	23.7953	22.8913	21.7689	23.8999	23.2458	21.6504	23.1873	24.623	21.3042	plastid	70.466		1	PS	1.1	PS.lightreaction	1.1.2.1	PS.lightreaction.photosystem I.LHC-I	10	10	10	48.3	48.3	48.3	18.665	0	2389900000	76
>AT5G56500.2 | TCP-1/cpn60 chaperonin family protein | Chr5:22874058-22876966 FORWARD LENGTH=597 | 201606;>AT5G56500.1 | TCP-1/cpn60 chaperonin family protein | Chr5:22874058-22876966 FORWARD LENGTH=597 | 201606	AT5G56500.2;AT5G56500.1	AT5G56500.2;AT5G56500.1	21.0328	21.5271	20.7709	21.767	22.2564	20.4714	21.341	22.1394	20.4098	22.3095	22.2927	20.1845	plastid	70.326		29	protein	29.6	protein.folding	29.6	protein.folding	32	9	9	56.3	22.9	22.9	63.324	0	1837700000	58
>AT5G02160.1 | transmembrane protein | Chr5:426392-427024 FORWARD LENGTH=129 | 201606	AT5G02160.1	AT5G02160.1	25.5989	28.0381	26.8836	25.5934	25.9452	26.556	23.9729	27.0494	27.4925	25.7362	28.4099	27.9321	plastid	69.128		35	not assigned	35.2	not assigned.unknown	35.2	not assigned.unknown	5	5	5	28.7	28.7	28.7	13.378	0	7445300000	70
>AT1G58290.1 | Glutamyl-tRNA reductase family protein | Chr1:21624028-21626051 REVERSE LENGTH=543 | 201606	AT1G58290.1;AT1G09940.1;AT2G31250.1	AT1G58290.1	21.8085	22.6061	22.7066	21.9998	22.205	22.0658	21.9138	21.9493	22.478	21.059	22.0495	21.6447	plastid	67.536		19	tetrapyrrole synthesis	19.2	tetrapyrrole synthesis.glu-tRNA reductase	19.2	tetrapyrrole synthesis.glu-tRNA reductase	13	13	13	29.8	29.8	29.8	59.515	0	2069200000	79
>AT1G67700.3 | multidrug resistance protein | Chr1:25374295-25375716 FORWARD LENGTH=229 | 201606;>AT1G67700.4 | multidrug resistance protein | Chr1:25374295-25375716 FORWARD LENGTH=230 | 201606;>AT1G67700.1 | multidrug resistance protein | Chr1:25374295-25	AT1G67700.3;AT1G67700.4;AT1G67700.1;AT1G67700.5;AT1G67700.2	AT1G67700.3;AT1G67700.4;AT1G67700.1;AT1G67700.5;AT1G67700.2	21.5703	21.252	20.8594	21.6179	21.5938	20.343	22.1124	21.647	20.8216	20.7898	21.5763	20.7007	plastid	67.4		29	protein	29.5	protein.degradation	29.5	protein.degradation	2	2	2	12.7	12.7	12.7	25.911	0	624110000	25
>AT3G44890.1 | ribosomal protein L9 | Chr3:16386505-16387963 FORWARD LENGTH=197 | 201606	AT3G44890.1	AT3G44890.1	23.2015	23.5165	21.7304	23.3873	23.6957	20.7907	23.7547	23.7789	21.6114	22.5948	23.0596	21.485	plastid	67.106		29	protein	29.2	protein.synthesis	29.2.1.1.1.2.9	protein.synthesis.ribosomal protein.prokaryotic.chloroplast.50S subunit.L9	9	9	9	44.7	44.7	44.7	22.134	0	1575200000	59
>AT4G02530.1 | chloroplast thylakoid lumen protein | Chr4:1112335-1114005 REVERSE LENGTH=216 | 201606;>AT4G02530.2 | chloroplast thylakoid lumen protein | Chr4:1112335-1114155 REVERSE LENGTH=266 | 201606;>AT4G02530.3 | chloroplast thylakoid lumen protein |	AT4G02530.1;AT4G02530.2;AT4G02530.3	AT4G02530.1;AT4G02530.2;AT4G02530.3	21.5169	21.5834	21.1	21.5136	22.0212	20.6497	21.3894	21.7503	20.0035	21.3984	21.3887	21.0145	plastid	66.947		35	not assigned	35.1	not assigned.no ontology	35.1	not assigned.no ontology	5	5	5	28.2	28.2	28.2	23.663	0	614200000	49
>AT4G39960.2 | Molecular chaperone Hsp40/DnaJ family protein | Chr4:18534194-18536320 FORWARD LENGTH=447 | 201606;>AT4G39960.1 | Molecular chaperone Hsp40/DnaJ family protein | Chr4:18534194-18536320 FORWARD LENGTH=447 | 201606	AT4G39960.2;AT4G39960.1	AT4G39960.2;AT4G39960.1	21.3464	21.645	21.4093	21.524	21.2645	20.649	21.9024	21.2441	21.2764	21.1336	21.7633	21.042	plastid	66.123		20	stress	20.2	stress.abiotic	20.2.1	stress.abiotic.heat	9	9	8	26.2	26.2	22.8	48.031	0	1075700000	52
>AT3G27850.1 | ribosomal protein L12-C | Chr3:10324905-10325468 FORWARD LENGTH=187 | 201606;>AT3G27830.2 | ribosomal protein L12-A | Chr3:10318576-10319151 FORWARD LENGTH=191 | 201606;>AT3G27830.1 | ribosomal protein L12-A | Chr3:10318576-10319151 FORWARD	AT3G27850.1;AT3G27830.2;AT3G27830.1	AT3G27850.1;AT3G27830.2;AT3G27830.1	24.8623	23.5703	22.8475	24.6581	23.6837	22.4049	24.845	24.1718	23.2481	23.5151	23.3469	22.935	plastid	64.854		29	protein	29.2	protein.synthesis	29.2.1.1.1.2.12	protein.synthesis.ribosomal protein.prokaryotic.chloroplast.50S subunit.L12	6	6	6	49.2	49.2	49.2	19.682	0	3146800000	50
>AT5G23120.1 | photosystem II stability/assembly factor%2C chloroplast (HCF136) | Chr5:7778154-7780463 FORWARD LENGTH=403 | 201606;>AT5G23120.2 | photosystem II stability/assembly factor%2C chloroplast (HCF136) | Chr5:7778085-7780463 FORWARD LENGTH=426 | 2	AT5G23120.1;AT5G23120.2	AT5G23120.1;AT5G23120.2	21.208	20.615	20.1928	21.1341	20.9009	18.7504	20.9835	21.1261	19.8475	20.4482	20.4807	19.7496	plastid	64.79		1	PS	1.1	PS.lightreaction	1.1.1.3	PS.lightreaction.photosystem II.biogenesis	10	10	10	25.8	25.8	25.8	44.103	0	712690000	60
>AT4G34240.4 | aldehyde dehydrogenase 3I1 | Chr4:16390099-16392633 FORWARD LENGTH=535 | 201606;>AT4G34240.1 | aldehyde dehydrogenase 3I1 | Chr4:16389801-16392633 FORWARD LENGTH=550 | 201606;>AT4G34240.2 | aldehyde dehydrogenase 3I1 | Chr4:16389801-16391985	AT4G34240.4;AT4G34240.1;AT4G34240.2;AT4G34240.3	AT4G34240.4;AT4G34240.1;AT4G34240.2;AT4G34240.3	20.8444	21.1998	19.9634	20.9021	20.2774	17.8565	20.2968	20.5166	19.0553	20.3824	20.6163	19.292	plastid	64.584		5	fermentation	5.1	fermentation.aldehyde dehydrogenase	5.1	fermentation.aldehyde dehydrogenase	9	9	9	19.1	19.1	19.1	58.496	0	690490000	60
>AT1G62180.1 | 5adenylylphosphosulfate reductase 2 | Chr1:22975794-22977465 REVERSE LENGTH=454 | 201606;>AT1G62180.2 | 5adenylylphosphosulfate reductase 2 | Chr1:22975794-22977465 REVERSE LENGTH=447 | 201606	AT1G62180.1;AT1G62180.2;AT4G21990.2;AT4G21990.1;AT4G04610.1	AT1G62180.1;AT1G62180.2	20.8257	20.2895	19.0678	21.0801	19.9051	19.481	20.2089	19.7668	18.5253	18.8825	17.9664	17.283	plastid	64.256		14	S-assimilation	14.2	S-assimilation.APR	14.2	S-assimilation.APR	9	9	9	24	24	24	50.655	0	455260000	26
>AT2G21960.1 | transmembrane protein | Chr2:9354990-9356958 FORWARD LENGTH=332 | 201606	AT2G21960.1	AT2G21960.1	24.0786	24.5843	22.9863	24.3068	24.1704	22.7841	24.1256	24.2351	22.8411	23.1072	23.4725	21.8242	plastid	64.055		35	not assigned	35.2	not assigned.unknown	35.2	not assigned.unknown	9	9	9	26.5	26.5	26.5	35.806	0	3046200000	129
>AT3G43540.2 | initiation factor 4F subunit (DUF1350) | Chr3:15431063-15433035 FORWARD LENGTH=301 | 201606;>AT3G43540.1 | initiation factor 4F subunit (DUF1350) | Chr3:15430770-15433035 FORWARD LENGTH=373 | 201606	AT3G43540.2;AT3G43540.1	AT3G43540.2;AT3G43540.1	19.4409	17.3399	16.6611	19.7032	18.7096		19.0567	18.6877	16.6098	18.581	19.3919	17.086	plasma membrane;plastid	63.826		35	not assigned	35.2	not assigned.unknown	35.2	not assigned.unknown	2	2	2	15.3	15.3	15.3	33.35	0	100020000	11
>AT5G20140.1 | SOUL heme-binding family protein | Chr5:6799047-6800892 REVERSE LENGTH=378 | 201606;>AT5G20140.2 | SOUL heme-binding family protein | Chr5:6799066-6800892 REVERSE LENGTH=395 | 201606	AT5G20140.1;AT5G20140.2	AT5G20140.1;AT5G20140.2	21.1342	22.2648	19.8001	21.2666	21.6211	19.8765	21.8264	21.4575	19.2378	20.7318	22.0125	19.6008	plastid	63.278		21	redox	21.3	redox.heme	21.3	redox.heme	8	8	8	25.1	25.1	25.1	43.159	0	788400000	43
>AT4G35250.1 | NAD(P)-binding Rossmann-fold superfamily protein | Chr4:16771401-16773269 REVERSE LENGTH=395 | 201606	AT4G35250.1	AT4G35250.1	23.6527	23.9754	22.7083	23.9507	23.6802	21.9576	23.2789	23.5983	22.0908	22.889	23.82	22.701	plastid	63.226		35	not assigned	35.1	not assigned.no ontology	35.1	not assigned.no ontology	17	17	17	46.1	46.1	46.1	43.723	0	4393700000	125
>AT3G26740.1 | CCR-like protein | Chr3:9827868-9828461 FORWARD LENGTH=141 | 201606	AT3G26740.1	AT3G26740.1	22.5789	23.0272	21.0871	22.8061	23.2822	21.6906	21.605	24.0556	21.2135	22.2775	23.3855	20.5663	plastid	62.709		30	signalling	30.11	signalling.light	30.11	signalling.light	3	3	3	31.2	31.2	31.2	15.314	0	628380000	31
>AT5G21430.2 | Chaperone DnaJ-domain superfamily protein | Chr5:7222294-7223400 FORWARD LENGTH=217 | 201606;>AT5G21430.1 | Chaperone DnaJ-domain superfamily protein | Chr5:7222294-7223400 FORWARD LENGTH=218 | 201606	AT5G21430.2;AT5G21430.1	AT5G21430.2;AT5G21430.1	19.6409	21.416	19.3723	19.2987	19.6469	18.9601	19.6584	20.2163	19.6518	19.8939	21.0016	19.4644	plastid	61.601		20	stress	20.2	stress.abiotic	20.2.1	stress.abiotic.heat	4	4	4	27.2	27.2	27.2	24.308	0	180980000	20
>AT5G16660.2 | Low-density receptor-like protein | Chr5:5465699-5467006 REVERSE LENGTH=166 | 201606;>AT5G16660.1 | Low-density receptor-like protein | Chr5:5465699-5467006 REVERSE LENGTH=168 | 201606	AT5G16660.2;AT5G16660.1	AT5G16660.2;AT5G16660.1	22.9912	23.499	21.9082	23.5065	23.1048	22.1558	23.7159	23.8162	21.8224	22.7045	22.2361	19.295	plastid	61.187		35	not assigned	35.2	not assigned.unknown	35.2	not assigned.unknown	4	4	4	34.3	34.3	34.3	17.858	0	1227800000	46
>AT1G64770.1 | NDH-dependent cyclic electron flow 1 | Chr1:24057549-24059415 FORWARD LENGTH=348 | 201606;>AT1G64770.2 | NDH-dependent cyclic electron flow 1 | Chr1:24057549-24058565 FORWARD LENGTH=313 | 201606;>AT1G64770.3 | NDH-dependent cyclic electron f	AT1G64770.1;AT1G64770.2;AT1G64770.3	AT1G64770.1;AT1G64770.2;AT1G64770.3	19.6866	20.4366		21.6859	16.0272			17.9737			17.0654		plastid	60.899		1	PS	1.1	PS.lightreaction	1.1.40	PS.lightreaction.cyclic electron flow-chlororespiration	7	7	7	22.4	22.4	22.4	38.005	0	198190000	16
>AT4G27390.1 | transmembrane protein | Chr4:13703417-13704655 REVERSE LENGTH=235 | 201606	AT4G27390.1	AT4G27390.1	19.1854	19.8593		19.7745	19.1351		19.404	19.5301	18.0506	18.6496	19.2942		plastid	60.594		35	not assigned	35.2	not assigned.unknown	35.2	not assigned.unknown	1	1	1	7.7	7.7	7.7	25.927	0	75917000	11
>AT5G35100.3 | Cyclophilin-like peptidyl-prolyl cis-trans isomerase family protein | Chr5:13360459-13361404 REVERSE LENGTH=290 | 201606;>AT5G35100.1 | Cyclophilin-like peptidyl-prolyl cis-trans isomerase family protein | Chr5:13360459-13361404 REVERSE LENG	AT5G35100.3;AT5G35100.1;AT5G35100.2	AT5G35100.3;AT5G35100.1;AT5G35100.2	20.5483	20.8421	21.0861	21.0275	21.7057	20.7875	21.2051	22.4766	20.8504	20.6811	20.5684	20.8192	extracellular;plastid	60.372		31	cell	31.3	cell.cycle	31.3.1	cell.cycle.peptidylprolyl isomerase	10	10	10	43.1	43.1	43.1	31.385	0	579600000	55
>AT1G05190.1 | Ribosomal protein L6 family | Chr1:1502515-1503738 REVERSE LENGTH=223 | 201606	AT1G05190.1	AT1G05190.1	22.6408	24.4847	21.3219	22.9257	24.2671	20.2969	23.0527	23.784	20.8947	21.9572	24.3314	20.4823	plastid	60.302		29	protein	29.2	protein.synthesis	29.2.1.1.1.2.6	protein.synthesis.ribosomal protein.prokaryotic.chloroplast.50S subunit.L6	12	12	12	55.2	55.2	55.2	24.705	0	1985500000	103
>AT2G18710.1 | SECY homolog 1 | Chr2:8112231-8114452 REVERSE LENGTH=551 | 201606	AT2G18710.1	AT2G18710.1	22.8868	22.6548	21.9784	23.1457	22.1113	21.8824	22.7714	21.9767	21.996	22.0355	22.3912	21.8891	plastid	59.529		29	protein	29.3	protein.targeting	29.3.3	protein.targeting.chloroplast	10	10	10	21.2	21.2	21.2	59.492	0	1881200000	80
>AT4G29130.1 | hexokinase 1 | Chr4:14352338-14354865 REVERSE LENGTH=496 | 201606	AT4G29130.1;AT1G47840.2;AT1G47840.1	AT4G29130.1	20.6912	21.6343	18.9532	21.1137	21.1269	17.6822	20.4955	20.9003	18.6715	20.3988	21.1559	18.992	mitochondrion;plastid	59.482		2	major CHO metabolism	2.2	major CHO metabolism.degradation	2.2.1.4	major CHO metabolism.degradation.sucrose.hexokinase	10	10	7	30.2	30.2	23.4	53.706	0	555540000	55
>AT4G04850.2 | K+ efflux antiporter 3 | Chr4:2453174-2457490 FORWARD LENGTH=776 | 201606;>AT4G04850.1 | K+ efflux antiporter 3 | Chr4:2453174-2456891 FORWARD LENGTH=637 | 201606	AT4G04850.2;AT4G04850.1	AT4G04850.2;AT4G04850.1	20.565	20.2353	20.0973	20.7735	20.0624	19.085	20.4768	20.4835	18.4155	20.0533	20.6242	19.5951	plastid	58.761		34	transport	34.15	transport.potassium	34.15	transport.potassium	8	8	8	14.8	14.8	14.8	83.79	0	644130000	60
>AT4G24750.1 | Rhodanese/Cell cycle control phosphatase superfamily protein | Chr4:12758422-12760749 REVERSE LENGTH=292 | 201606	AT4G24750.1	AT4G24750.1	22.2172	22.8687	21.9191	22.7013	22.5218	20.2375	22.7689	22.7052	20.6062	21.4408	22.7018	20.8459	plastid	58.519		35	not assigned	35.2	not assigned.unknown	35.2	not assigned.unknown	6	6	6	24.3	24.3	24.3	32.113	0	885190000	39
>AT5G40950.1 | ribosomal protein large subunit 27 | Chr5:16410866-16411845 FORWARD LENGTH=198 | 201606	AT5G40950.1	AT5G40950.1	22.8456	23.7859	21.279	23.0734	23.5839	21.4094	23.0713	23.761	19.7964	22.234	23.7677	20.8252	plastid	58.125		29	protein	29.2	protein.synthesis	29.2.1.1.1.2.27	protein.synthesis.ribosomal protein.prokaryotic.chloroplast.50S subunit.L27	3	3	3	15.7	15.7	15.7	21.737	0	1119500000	33
>AT2G30390.1 | ferrochelatase 2 | Chr2:12951242-12953985 REVERSE LENGTH=512 | 201606;>AT2G30390.2 | ferrochelatase 2 | Chr2:12951242-12953985 REVERSE LENGTH=522 | 201606	AT2G30390.1;AT2G30390.2	AT2G30390.1;AT2G30390.2	21.4304	21.6516	21.0029	21.7556	21.8028	20.1763	21.3374	21.8289	20.2548	20.6507	21.2017	20.2358	plastid	57.699		19	tetrapyrrole synthesis	19.2	tetrapyrrole synthesis.ferrochelatase	19.2	tetrapyrrole synthesis.ferrochelatase	6	6	6	12.5	12.5	12.5	56.618	0	934590000	58
>AT4G36530.1 | alpha/beta-Hydrolases superfamily protein | Chr4:17240120-17241518 REVERSE LENGTH=321 | 201606;>AT4G36530.2 | alpha/beta-Hydrolases superfamily protein | Chr4:17240120-17241770 REVERSE LENGTH=378 | 201606	AT4G36530.1;AT4G36530.2	AT4G36530.1;AT4G36530.2	20.3249	20.9534	19.5719	20.8831	20.5669	19.6157	21.3378	21.225	19.6661	21.2586	20.5086	19.97	plastid	57.683		35	not assigned	35.1	not assigned.no ontology	35.1	not assigned.no ontology	8	8	8	29.6	29.6	29.6	35.777	0	485420000	31
>ATCG00500.1 | acetyl-CoA carboxylase carboxyl transferase subunit beta | ChrC:57075-58541 FORWARD LENGTH=488 | 201606	ATCG00500.1	ATCG00500.1	22.4548	22.6946	21.4649	22.6506	23.3492	21.5328	22.8108	22.7383	21.1419	22.1596	22.9858	20.9033	plastid	57.097		11	lipid metabolism	11.1	lipid metabolism.FA synthesis and FA elongation	11.1.1.2.2	lipid metabolism.FA synthesis and FA elongation.Acetyl CoA Carboxylation.heteromeric Complex.beta Carboxyltransferase	16	16	16	40	40	40	55.609	0	2296500000	112
>AT1G50450.1 | Saccharopine dehydrogenase | Chr1:18687902-18690348 REVERSE LENGTH=428 | 201606	AT1G50450.1	AT1G50450.1	19.0118	19.564	16.7097	19.3486	19.6928	16.8334	19.2248	18.7693	17.8029	18.7413	20.32	16.2727	plastid	54.704		35	not assigned	35.2	not assigned.unknown	35.2	not assigned.unknown	6	6	6	18.5	18.5	18.5	46.559	0	192370000	11
>AT1G79600.1 | Protein kinase superfamily protein | Chr1:29950105-29952516 REVERSE LENGTH=711 | 201606	AT1G79600.1;AT4G31160.1	AT1G79600.1	20.5457	21.1395	20.5105	20.8877	20.3848	19.6459	19.9389	20.7261	20.0511	20.3616	21.3619	20.5152	nucleus;plastid	53.773		34;35	not assigned;transport	34.16;35.2	not assigned.unknown;transport.ABC transporters and multidrug resistance systems	34.16;35.2	not assigned.unknown;transport.ABC transporters and multidrug resistance systems	14	14	14	23.1	23.1	23.1	79.021	0	967580000	72
>AT2G24820.1 | translocon at the inner envelope membrane of chloroplasts 55-II | Chr2:10575038-10576829 FORWARD LENGTH=539 | 201606	AT2G24820.1	AT2G24820.1	20.5901	20.8896	20.0604	20.8764	21.318	19.6866	19.7617	21.0389	19.7164	19.0029	20.0909	18.2685	plastid	53.299		29	protein	29.3	protein.targeting	29.3.3	protein.targeting.chloroplast	11	11	11	30.4	30.4	30.4	60.607	0	592280000	51
>AT1G01080.1 | RNA-binding (RRM/RBD/RNP motifs) family protein | Chr1:45503-46789 REVERSE LENGTH=293 | 201606;>AT1G01080.2 | RNA-binding (RRM/RBD/RNP motifs) family protein | Chr1:45503-46789 REVERSE LENGTH=294 | 201606;>AT1G01080.3 | RNA-binding (RRM/RBD/	AT1G01080.1;AT1G01080.2;AT1G01080.3	AT1G01080.1;AT1G01080.2;AT1G01080.3	21.7427	22.6231	21.0004	22.0503	22.0449	19.9412	22.2668	22.3828	20.5426	21.1841	22.2153	20.5919	plastid	53.114		27	RNA	27.4	RNA.RNA binding	27.4	RNA.RNA binding	8	8	8	33.8	33.8	33.8	32.575	0	1112400000	48
>ATCG01110.1 | NAD(P)H dehydrogenase subunit H | ChrC:122011-123192 REVERSE LENGTH=393 | 201606	ATCG01110.1	ATCG01110.1	21.5524	22.5389	20.8205	22.0155	21.6579	20.9842	20.9642	21.7662	20.9682	20.9723	21.9607	20.5524	plastid	52.321		1	PS	1.1	PS.lightreaction	1.1.40	PS.lightreaction.cyclic electron flow-chlororespiration	10	10	10	33.3	33.3	33.3	45.502	0	1047200000	52
>AT3G60750.2 | Transketolase | Chr3:22454004-22456824 FORWARD LENGTH=740 | 201606;>AT3G60750.1 | Transketolase | Chr3:22454004-22456824 FORWARD LENGTH=741 | 201606	AT3G60750.2;AT3G60750.1;AT2G45290.2;AT2G45290.1	AT3G60750.2;AT3G60750.1	20.9681	21.0039	19.4169	21.4269	20.8927	19.8928	18.7235	18.3347	18.6918	19.1259	17.2737		plastid	51.392		1	PS	1.3	PS.calvin cycle	1.3.8	PS.calvin cycle.transketolase	13	13	13	27.4	27.4	27.4	79.838	0	636730000	44
>AT3G55250.1 | calcium homeostasis regulator | Chr3:20479302-20480324 FORWARD LENGTH=277 | 201606	AT3G55250.1	AT3G55250.1	21.9012	22.1389	21.3227	21.888	22.4072	21.5313	22.9021	22.5796	21.5898	22.0986	22.2591	21.5513	plastid	51.254		35	not assigned	35.2	not assigned.unknown	35.2	not assigned.unknown	12	12	12	40.8	40.8	40.8	31.245	0	1411400000	91
>AT1G35680.1 | Ribosomal protein L21 | Chr1:13208777-13210246 FORWARD LENGTH=220 | 201606	AT1G35680.1	AT1G35680.1	18.5102	22.1974			22.0779		20.7696	22.1531	17.887		21.6638		plastid	51.01		29	protein	29.2	protein.synthesis	29.2.1.1.1.2.21	protein.synthesis.ribosomal protein.prokaryotic.chloroplast.50S subunit.L21	3	3	3	17.7	17.7	17.7	24.038	0	295120000	11
>ATCG00750.1 | ribosomal protein S11 | ChrC:78960-79376 REVERSE LENGTH=138 | 201606	ATCG00750.1	ATCG00750.1	25.5029	24.8832	23.1549	25.2104	25.3868	22.6416	25.6429	25.0433	22.6953	24.7635	24.687	22.5138	plastid	50.604		29	protein	29.2	protein.synthesis	29.2.1.1.1.1.11	protein.synthesis.ribosomal protein.prokaryotic.chloroplast.30S subunit.S11	6	6	6	48.6	48.6	48.6	15.023	0	3020900000	59
>AT3G11560.4 | LETM1-like protein | Chr3:3639553-3645506 FORWARD LENGTH=872 | 201606;>AT3G11560.3 | LETM1-like protein | Chr3:3639553-3645506 FORWARD LENGTH=872 | 201606;>AT3G11560.2 | LETM1-like protein | Chr3:3639553-3645506 FORWARD LENGTH=872 | 201606	AT3G11560.4;AT3G11560.3;AT3G11560.2;AT3G11560.5;AT3G11560.1	AT3G11560.4;AT3G11560.3;AT3G11560.2	17.6749	18.1052	15.7325	18.6262	18.3961	15.1839	17.5212	17.8153	15.8643	17.4899	18.2338	15.0299	mitochondrion;plastid	50.555		35	not assigned	35.2	not assigned.unknown	35.2	not assigned.unknown	6	6	6	10.6	10.6	10.6	97.794	0	147170000	17
>AT5G03900.2 | Iron-sulfur cluster biosynthesis family protein | Chr5:1048338-1051869 FORWARD LENGTH=523 | 201606;>AT5G03900.1 | Iron-sulfur cluster biosynthesis family protein | Chr5:1048338-1050999 FORWARD LENGTH=429 | 201606	AT5G03900.2;AT5G03900.1	AT5G03900.2;AT5G03900.1	21.0373	21.4543	20.3712	20.9925	20.5628	19.9973	21.4016	20.7029	20.4287	20.6852	21.3868	20.8679	plastid	49.921		35	not assigned	35.2	not assigned.unknown	35.2	not assigned.unknown	7	7	7	15.1	15.1	15.1	59.5	0	769750000	47
>AT3G25690.6 | Hydroxyproline-rich glycoprotein family protein | Chr3:9354061-9357757 FORWARD LENGTH=1004 | 201606;>AT3G25690.4 | Hydroxyproline-rich glycoprotein family protein | Chr3:9354061-9357757 FORWARD LENGTH=1004 | 201606;>AT3G25690.2 | Hydroxyprol	AT3G25690.6;AT3G25690.4;AT3G25690.2;AT3G25690.1;AT3G25690.5;AT3G25690.3	AT3G25690.6;AT3G25690.4;AT3G25690.2;AT3G25690.1;AT3G25690.5;AT3G25690.3	18.3966	16.8796		18.5522	18.3316	14.8247	19.175	18.5523	15.6324	18.3387	17.953	15.0494	cytosol,extracellular;endoplasmic reticulum;plastid	49.817		35	not assigned	35.1	not assigned.no ontology	35.1.41	not assigned.no ontology.hydroxyproline rich proteins	10	10	10	11	11	11	111.91	0	238790000	26
>AT3G10060.1 | FKBP-like peptidyl-prolyl cis-trans isomerase family protein | Chr3:3102291-3103801 FORWARD LENGTH=230 | 201606	AT3G10060.1	AT3G10060.1	20.8358	20.9611	20.1306	20.6924	21.3677	20.3217	21.7679	21.0071	20.3115	20.4524	21.4808	20.453	plastid	49.71		29	protein	29.6	protein.folding	29.6	protein.folding	4	4	4	23.9	23.9	23.9	24.504	0	418040000	27
>AT2G34460.1 | NAD(P)-binding Rossmann-fold superfamily protein | Chr2:14529635-14530732 FORWARD LENGTH=280 | 201606	AT2G34460.1	AT2G34460.1	22.3963	23.1751	21.3389	22.525	23.2347	20.8861	23.0432	23.034	21.4491	22.2019	23.5842	20.904	plastid	49.391		35	not assigned	35.1	not assigned.no ontology	35.1	not assigned.no ontology	12	12	12	54.6	54.6	54.6	30.471	0	1512000000	59
>AT5G06290.1 | 2-cysteine peroxiredoxin B | Chr5:1919380-1921211 FORWARD LENGTH=273 | 201606;>AT5G06290.2 | 2-cysteine peroxiredoxin B | Chr5:1919380-1921016 FORWARD LENGTH=245 | 201606	AT5G06290.1;AT5G06290.2	AT5G06290.1;AT5G06290.2	20.4841	20.8921	20.7445	21.1595	20.6065	18.4855	21.5318	21.1878	20.313	20.1351	19.6857	18.1161	plastid	49.176		21	redox	21.5	redox.peroxiredoxin	21.5.1	redox.peroxiredoxin.BAS1	10	4	4	53.5	23.1	23.1	29.78	0	386360000	27
>ATCG00150.1 | ATPase%2C F0 complex%2C subunit A protein | ChrC:14021-14770 REVERSE LENGTH=249 | 201606	ATCG00150.1	ATCG00150.1	28.7673	29.8344	28.9257	28.9359	29.6521	28.277	29.7129	29.2441	28.2819	27.5002	30.2036	28.0821	plastid	48.742		1	PS	1.1	PS.lightreaction	1.1.4.6	PS.lightreaction.ATP synthase.chloroplastic subunit a	4	4	4	13.7	13.7	13.7	27.35	0	46635000000	50
>AT3G16140.1 | photosystem I subunit H-1 | Chr3:5468670-5469415 REVERSE LENGTH=145 | 201606	AT3G16140.1	AT3G16140.1		24.6647	24.4763	23.5654	25.1852	25.2078			20.9374	22.4995	22.342	23.6217	plastid	48.475		1	PS	1.1	PS.lightreaction	1.1.2.2	PS.lightreaction.photosystem I.PSI polypeptide subunits	10	2	2	60	17.9	17.9	15.216	0	1239000000	21
>AT5G37360.1 | LOW protein: ammonium transporter 1-like protein | Chr5:14805437-14808113 REVERSE LENGTH=309 | 201606	AT5G37360.1	AT5G37360.1	23.6472	24.2255	22.4987	23.5041	23.813	21.9132	24.0147	23.7331	22.1764	23.3855	24.4211	22.8923	plastid	48.428		35	not assigned	35.2	not assigned.unknown	35.2	not assigned.unknown	9	9	9	28.2	28.2	28.2	33.439	0	2233700000	85
>ATCG01100.1 | NADH dehydrogenase family protein | ChrC:119847-122009 REVERSE LENGTH=360 | 201606	ATCG01100.1	ATCG01100.1	20.9585	21.4379	20.4296	21.0241	21.1138	19.5071	20.4856	21.0866	20.0706	20.0851	21.6933	19.8939	plastid	47.997		1	PS	1.1	PS.lightreaction	1.1.40	PS.lightreaction.cyclic electron flow-chlororespiration	2	2	2	7.8	7.8	7.8	40.021	0	320710000	30
>AT3G14110.2 | Tetratricopeptide repeat (TPR)-like superfamily protein | Chr3:4676222-4677010 REVERSE LENGTH=232 | 201606;>AT3G14110.1 | Tetratricopeptide repeat (TPR)-like superfamily protein | Chr3:4676222-4677602 REVERSE LENGTH=316 | 201606;>AT3G14110.3	AT3G14110.2;AT3G14110.1;AT3G14110.3	AT3G14110.2;AT3G14110.1;AT3G14110.3	24.669	24.9279	23.8597	25.3504	24.3738	23.2846	24.5699	25.0199	23.2784	23.8754	24.8788	23.0392	extracellular,endoplasmic reticulum;plastid	47.941		19	tetrapyrrole synthesis	19.4	tetrapyrrole synthesis.regulation	19.4	tetrapyrrole synthesis.regulation	9	9	9	43.1	43.1	43.1	25.718	0	3491000000	76
>AT5G13630.1 | magnesium-chelatase subunit chlH%2C chloroplast%2C putative / Mg-protoporphyrin IX chelatase%2C putative (CHLH) | Chr5:4387567-4392082 REVERSE LENGTH=1381 | 201606;>AT5G13630.2 | magnesium-chelatase subunit chlH%2C chloroplast%2C putative /	AT5G13630.1;AT5G13630.2	AT5G13630.1;AT5G13630.2	19.5893	20.2175	19.1194	19.9861	19.9847	18.0967	18.7148	19.5807	18.1619	18.9883	19.8838	18.4909	plastid	47.371		19	tetrapyrrole synthesis	19.1	tetrapyrrole synthesis.magnesium chelatase	19.1	tetrapyrrole synthesis.magnesium chelatase	14	14	14	12.2	12.2	12.2	153.57	0	749400000	56
>AT4G09040.2 | RNA-binding (RRM/RBD/RNP motifs) family protein | Chr4:5795075-5797193 REVERSE LENGTH=244 | 201606;>AT4G09040.1 | RNA-binding (RRM/RBD/RNP motifs) family protein | Chr4:5795075-5797315 REVERSE LENGTH=304 | 201606	AT4G09040.2;AT4G09040.1	AT4G09040.2;AT4G09040.1	21.7449	21.9805	21.1295	22.0719	21.8933	19.6225	21.3648	21.5331	20.2567	19.8019	21.6138	20.2367	nucleus;plastid	46.37		27	RNA	27.4	RNA.RNA binding	27.4	RNA.RNA binding	6	6	6	40.6	40.6	40.6	27.703	0	490790000	40
>AT2G28900.1 | outer plastid envelope protein 16-1 | Chr2:12414423-12415459 REVERSE LENGTH=148 | 201606	AT2G28900.1	AT2G28900.1	23.4778	24.3985	21.2016	24.0501	23.5635	20.0979	23.4026	23.3041	21.2253	22.8423	23.8382	19.2267	plastid	46.085		29	protein	29.3	protein.targeting	29.3.3	protein.targeting.chloroplast	5	5	5	37.2	37.2	37.2	15.482	0	1299000000	40
>AT1G03600.1 | photosystem II family protein | Chr1:898916-899440 FORWARD LENGTH=174 | 201606	AT1G03600.1	AT1G03600.1	23.8319	24.4219	23.2389	24.3391	23.8957	22.5864	24.2403	24.0578	23.3926	24.0579	24.5224	22.7208	plastid	45.625		1	PS	1.1	PS.lightreaction	1.1.1.2	PS.lightreaction.photosystem II.PSII polypeptide subunits	6	6	6	41.4	41.4	41.4	18.834	0	2355300000	59
>AT3G25770.1 | allene oxide cyclase 2 | Chr3:9406975-9407839 FORWARD LENGTH=253 | 201606	AT3G25770.1;AT3G25780.1;AT1G13280.1	AT3G25770.1	22.9852	23.0737	21.9098	23.1905	23.351	21.8535	23.1144	23.8131	22.1138	23.3622	23.2718	22.4273	plastid	45.144		17	hormone metabolism	17.7	hormone metabolism.jasmonate	17.7.1.4	hormone metabolism.jasmonate.synthesis-degradation.allene oxidase cyclase	8	8	5	37.2	37.2	27.7	27.635	0	1797500000	61
>AT2G39470.2 | PsbP-like protein 2 | Chr2:16476335-16477653 FORWARD LENGTH=230 | 201606;>AT2G39470.1 | PsbP-like protein 2 | Chr2:16476335-16477653 FORWARD LENGTH=238 | 201606;>AT2G39470.3 | PsbP-like protein 2 | Chr2:16476335-16477402 FORWARD LENGTH=174 |	AT2G39470.2;AT2G39470.1;AT2G39470.3	AT2G39470.2;AT2G39470.1;AT2G39470.3	18.8556	20.9973	18.5459	19.8127	18.6308	17.7634	19.3486	19.7147	19.102	19.4304	20.4748	19.3222	plastid	44.561		1	PS	1.1	PS.lightreaction	1.1.1.2	PS.lightreaction.photosystem II.PSII polypeptide subunits	5	5	5	30.4	30.4	30.4	26.171	0	201260000	21
>AT3G02450.1 | cell division protein ftsH | Chr3:502876-505030 REVERSE LENGTH=622 | 201606	AT3G02450.1	AT3G02450.1	17.8414	17.8457		18.4268	18.1592	14.678		18.5406		16.5877	17.9372		plastid	44.257		31	cell	31.2	cell.division	31.2	cell.division	6	5	5	14.8	12.9	12.9	69.409	0	100810000	7
>AT1G08640.1 | Chloroplast J-like domain 1 | Chr1:2748714-2751209 REVERSE LENGTH=294 | 201606	AT1G08640.1	AT1G08640.1	22.5047	23.602	21.4809	23.1555	22.4253	21.6419	22.4347	22.3412	20.8265	21.6684	21.1423	19.2938	plastid	43.796		35	not assigned	35.2	not assigned.unknown	35.2	not assigned.unknown	4	4	4	16.3	16.3	16.3	32.902	0	753080000	34
>AT1G12900.4 | glyceraldehyde 3-phosphate dehydrogenase A subunit 2 | Chr1:4392634-4393850 REVERSE LENGTH=350 | 201606;>AT1G12900.3 | glyceraldehyde 3-phosphate dehydrogenase A subunit 2 | Chr1:4392634-4393850 REVERSE LENGTH=350 | 201606;>AT1G12900.1 | gly	AT1G12900.4;AT1G12900.3;AT1G12900.1;AT1G12900.5;AT1G12900.2	AT1G12900.4;AT1G12900.3;AT1G12900.1;AT1G12900.5;AT1G12900.2	22.0512	22.3427	20.5881	22.3041	21.9126	20.4452	21.2681	20.6973	20.3328	21.621	22.3706	19.915	cytosol;endoplasmic reticulum;plastid	43.79		1	PS	1.3	PS.calvin cycle	1.3.4	PS.calvin cycle.GAP	16	3	3	52	14	14	37.667	0	1008800000	36
>AT2G22360.1 | DNAJ heat shock family protein | Chr2:9498162-9500459 FORWARD LENGTH=442 | 201606	AT2G22360.1	AT2G22360.1	20.445	21.1542	20.5145	20.8875	21.1093	19.5576	20.905	21.5971	20.574	18.2872	21.6667	20.9978	plastid	43.133		20	stress	20.2	stress.abiotic	20.2.1	stress.abiotic.heat	8	7	7	24.2	20.8	20.8	47.761	0	689080000	48
>AT1G18060.1 | microbial collagenase | Chr1:6212065-6213314 REVERSE LENGTH=226 | 201606	AT1G18060.1	AT1G18060.1	22.388	22.4129	20.9212	22.4645	22.2822	20.4331	22.1952	22.2314	20.4974	22.3657	22.806	21.3383	plastid	42.942		35	not assigned	35.2	not assigned.unknown	35.2	not assigned.unknown	6	6	6	33.6	33.6	33.6	25.198	0	958220000	56
>AT1G44446.1 | Pheophorbide a oxygenase family protein with Rieske 2Fe-2S domain-containing protein | Chr1:16848664-16851152 REVERSE LENGTH=536 | 201606;>AT1G44446.2 | Pheophorbide a oxygenase family protein with Rieske 2Fe-2S domain-containing protein | C	AT1G44446.1;AT1G44446.2;AT1G44446.3;AT1G44446.4	AT1G44446.1;AT1G44446.2;AT1G44446.3;AT1G44446.4	21.3915	21.2838	20.3247	21.3438	20.9378	19.4553	21.2012	20.8991	20.2964	21.068	21.5383	19.749	plastid	42.63		19	tetrapyrrole synthesis	19.16	tetrapyrrole synthesis.chlorophyll b synthase	19.16	tetrapyrrole synthesis.chlorophyll b synthase	13	13	13	28	28	28	60.33	0	915170000	70
>AT2G28800.4 | 63 kDa inner membrane family protein | Chr2:12356669-12359158 REVERSE LENGTH=432 | 201606;>AT2G28800.1 | 63 kDa inner membrane family protein | Chr2:12356669-12359158 REVERSE LENGTH=462 | 201606	AT2G28800.4;AT2G28800.1;AT2G28800.3;AT2G28800.2	AT2G28800.4;AT2G28800.1	23.6475	23.8798	22.1055	24.0014	23.4835	21.8808	24.3388	23.0836	22.8532	23.7429	24.1078	22.7152	plastid	41.571		29	protein	29.3	protein.targeting	29.3.3	protein.targeting.chloroplast	10	10	10	16.2	16.2	16.2	47.071	0	3941500000	83
>AT2G35410.1 | RNA-binding (RRM/RBD/RNP motifs) family protein | Chr2:14898341-14899590 FORWARD LENGTH=308 | 201606	AT2G35410.1	AT2G35410.1	21.1893	20.4081	19.5332	21.5318	21.0265	18.052	21.42	20.8408	19.3962	21.0805	20.6078	19.3363	plastid	40.343		27	RNA	27.4	RNA.RNA binding	27.4	RNA.RNA binding	8	8	8	31.2	31.2	31.2	33.785	0	548500000	34
>AT1G02280.2 | translocon at the outer envelope membrane of chloroplasts 33 | Chr1:448665-450246 REVERSE LENGTH=297 | 201606;>AT1G02280.1 | translocon at the outer envelope membrane of chloroplasts 33 | Chr1:448665-450246 REVERSE LENGTH=297 | 201606	AT1G02280.2;AT1G02280.1	AT1G02280.2;AT1G02280.1	20.8179	19.6523	21.3251	21.3018	19.3587	18.4274	20.7951	20.7756	20.6264	18.715	19.0476	19.4342	cytosol;plastid	40.245		29	protein	29.3	protein.targeting	29.3.3	protein.targeting.chloroplast	7	7	7	30	30	30	32.925	0	342830000	30
>ATCG00160.1 | ribosomal protein S2 | ChrC:15013-15723 REVERSE LENGTH=236 | 201606	ATCG00160.1	ATCG00160.1	24.7568	24.142	22.0431	24.6241	24.2331	20.9123	24.3639	24.0094	21.7367	23.4581	23.1262	21.5453	plastid	40.059		29	protein	29.2	protein.synthesis	29.2.1.1.1.1.2	protein.synthesis.ribosomal protein.prokaryotic.chloroplast.30S subunit.S2	10	10	10	42.8	42.8	42.8	26.904	0	3094400000	93
>AT1G78915.1 | Tetratricopeptide repeat (TPR)-like superfamily protein | Chr1:29667729-29671081 REVERSE LENGTH=385 | 201606;>AT1G78915.2 | Tetratricopeptide repeat (TPR)-like superfamily protein | Chr1:29667729-29671081 REVERSE LENGTH=402 | 201606;>AT1G789	AT1G78915.1;AT1G78915.2;AT1G78915.3	AT1G78915.1;AT1G78915.2;AT1G78915.3	20.9298	21.6567	21.1889	21.1198	21.1311	21.3859	21.8912	21.1683	20.5548	21.2723	20.9992	21.084	peroxisome;plastid	39.961		35	not assigned	35.2	not assigned.unknown	35.2	not assigned.unknown	10	10	10	32.7	32.7	32.7	42.579	0	701960000	43
>AT4G20850.1 | tripeptidyl peptidase ii | Chr4:11160935-11169889 REVERSE LENGTH=1380 | 201606	AT4G20850.1	AT4G20850.1	16.2816	16.6716		17.8851	17.2161		15.7253	17.2786	13.2249	16.6719	16.1563	13.658	plastid	39.805		29	protein	29.5	protein.degradation	29.5.5	protein.degradation.serine protease	9	9	9	7.3	7.3	7.3	152.37	0	104180000	15
>AT2G40300.1 | ferritin 4 | Chr2:16831501-16833214 REVERSE LENGTH=259 | 201606	AT2G40300.1	AT2G40300.1	22.8427	22.2445	22.0396	23.3185	22.7135	22.0509	22.8548	23.0641	22.4277	22.11	21.9899	21.2572	plastid	39.139		15	metal handling	15.2	metal handling.binding, chelation and storage	15.2	metal handling.binding, chelation and storage	8	7	7	34.7	30.9	30.9	29.029	0	1324900000	67
>AT5G03940.1 | chloroplast signal recognition particle 54 kDa subunit | Chr5:1060265-1063257 REVERSE LENGTH=564 | 201606	AT5G03940.1	AT5G03940.1	19.069	19.9008	18.4271	19.001	20.4604	17.5778	19.1259	19.5726	17.8733	19.4669	21.7186	19.8425	plastid	38.83		29	protein	29.3	protein.targeting	29.3.3	protein.targeting.chloroplast	14	14	14	29.4	29.4	29.4	61.232	0	409960000	36
>AT1G71720.1 | Nucleic acid-binding proteins superfamily | Chr1:26983744-26985893 FORWARD LENGTH=500 | 201606;>AT1G71720.2 | Nucleic acid-binding proteins superfamily | Chr1:26983744-26985506 FORWARD LENGTH=429 | 201606	AT1G71720.1;AT1G71720.2	AT1G71720.1;AT1G71720.2	19.369	20.1575	19.1183	19.5663	19.326	16.8002	18.5291	19.0079	17.8128	19.0539	19.4758	18.0232	plastid	37.592		29	protein	29.2	protein.synthesis	29.2.1.1.3.1.1	protein.synthesis.ribosomal protein.prokaryotic.unknown organellar.30S subunit.S1	7	7	7	18	18	18	56.326	0	262450000	24
>AT3G47070.1 | thylakoid soluble phosphoprotein | Chr3:17337205-17337507 REVERSE LENGTH=100 | 201606	AT3G47070.1	AT3G47070.1	25.0525	25.6004	24.6205	25.6743	25.3116	23.8456	25.0167	24.2726	23.1811	24.0256	24.6332	23.6248	plastid	36.936		35	not assigned	35.2	not assigned.unknown	35.2	not assigned.unknown	4	4	4	46	46	46	10.53	0	3863400000	58
>AT1G08550.3 | non-photochemical quenching 1 | Chr1:2707462-2709387 FORWARD LENGTH=462 | 201606;>AT1G08550.2 | non-photochemical quenching 1 | Chr1:2707462-2709387 FORWARD LENGTH=462 | 201606;>AT1G08550.1 | non-photochemical quenching 1 | Chr1:2707462-2709	AT1G08550.3;AT1G08550.2;AT1G08550.1	AT1G08550.3;AT1G08550.2;AT1G08550.1	19.2609	20.235	18.6361	19.3574	19.9586	17.7367	18.1999	20.0618	18.4739	17.3281	18.9415	15.4488	cytosol;plastid	36.627		16	secondary metabolism	16.1	secondary metabolism.isoprenoids	16.1.4.21	secondary metabolism.isoprenoids.carotenoids.violaxanthin de-epoxidase	4	4	4	10	10	10	52.017	0	228910000	17
>AT4G34620.1 | small subunit ribosomal protein 16 | Chr4:16535084-16536092 REVERSE LENGTH=113 | 201606	AT4G34620.1	AT4G34620.1	22.7786	22.4311	20.1526	22.9068	22.4404	19.478	23.4014	21.9849	20.6032	22.2121	22.1563	19.5691	plastid	36.261		29	protein	29.2	protein.synthesis	29.2.1.1.3.1.16	protein.synthesis.ribosomal protein.prokaryotic.unknown organellar.30S subunit.S16	3	3	3	32.7	32.7	32.7	12.699	0	520150000	31
>AT4G25080.4 | magnesium-protoporphyrin IX methyltransferase | Chr4:12877216-12878128 FORWARD LENGTH=245 | 201606;>AT4G25080.5 | magnesium-protoporphyrin IX methyltransferase | Chr4:12877015-12878128 FORWARD LENGTH=312 | 201606;>AT4G25080.3 | magnesium-pro	AT4G25080.4;AT4G25080.5;AT4G25080.3;AT4G25080.2;AT4G25080.1;AT4G25080.6	AT4G25080.4;AT4G25080.5;AT4G25080.3;AT4G25080.2;AT4G25080.1;AT4G25080.6	22.659	23.0243	21.1118	22.702	22.8529	20.8642	22.9749	22.3827	21.5568	22.0346	23.1333	21.8705	cytosol;plastid	36.005		19	tetrapyrrole synthesis	19.11	tetrapyrrole synthesis.magnesium protoporphyrin IX methyltransferase	19.11	tetrapyrrole synthesis.magnesium protoporphyrin IX methyltransferase	11	11	11	43.7	43.7	43.7	27.148	0	1600800000	88
>AT1G68830.1 | Serine/Threonine kinase domain protein | Chr1:25872654-25875473 REVERSE LENGTH=562 | 201606	AT1G68830.1	AT1G68830.1	20.6977	21.113	19.892	20.7862	21.1327	19.5682		15.5478		20.8852	21.5202	20.857	plastid	35.662		1	PS	1.1	PS.lightreaction	1.1.30	PS.lightreaction.state transition	10	10	10	19.9	19.9	19.9	63.251	0	578860000	40
>AT2G05310.1 | transmembrane protein | Chr2:1933391-1934145 REVERSE LENGTH=125 | 201606;>AT2G05310.2 | transmembrane protein | Chr2:1933811-1934145 REVERSE LENGTH=89 | 201606;>AT4G13500.1 | transmembrane protein | Chr4:7856987-7857874 REVERSE LENGTH=125 |	AT2G05310.1;AT2G05310.2;AT4G13500.1	AT2G05310.1;AT2G05310.2;AT4G13500.1	24.8035	25.1137	20.5583	25.1922	25.6586	22.5345	26.5381	24.8417	22.5571	24.9739	25.5002	19.5319	plastid	35.603		35	not assigned	35.2	not assigned.unknown	35.2	not assigned.unknown	3	3	3	20	20	20	13.808	0	2891500000	29
>AT1G45474.2 | photosystem I light harvesting complex protein 5 | Chr1:17179353-17180439 FORWARD LENGTH=256 | 201606;>AT1G45474.1 | photosystem I light harvesting complex protein 5 | Chr1:17179353-17180439 FORWARD LENGTH=256 | 201606	AT1G45474.2;AT1G45474.1	AT1G45474.2;AT1G45474.1	24.6236	25.631	24.3161	24.9073	25.1563	24.443	23.8173	24.1364	23.3254	22.2449	23.3246	22.3078	mitochondrion;plastid	34.904		1	PS	1.1	PS.lightreaction	1.1.2.1	PS.lightreaction.photosystem I.LHC-I	10	10	10	50.4	50.4	50.4	27.802	0	3650700000	93
>AT5G22340.1 | NF-kappa-B inhibitor-like protein | Chr5:7394509-7396554 FORWARD LENGTH=323 | 201606;>AT5G22340.2 | NF-kappa-B inhibitor-like protein | Chr5:7394509-7396609 FORWARD LENGTH=340 | 201606	AT5G22340.1;AT5G22340.2	AT5G22340.1;AT5G22340.2	21.0556	21.55	22.1667	20.7062	21.7093	20.9457	21.4147	21.1108	20.6452	20.7293	20.9449	19.8922	plastid	34.473		35	not assigned	35.2	not assigned.unknown	35.2	not assigned.unknown	6	6	6	22.9	22.9	22.9	36.265	0	556170000	38
>AT3G17930.1 | transmembrane protein | Chr3:6142307-6143246 REVERSE LENGTH=190 | 201606	AT3G17930.1	AT3G17930.1	22.9925	23.7327	21.6224	23.4384	23.1274	20.8243	22.5742	22.9857	21.0748	22.2619	23.2691	21.2772	plastid	34.355		35	not assigned	35.2	not assigned.unknown	35.2	not assigned.unknown	3	3	3	20.5	20.5	20.5	20.913	0	1024400000	42
>AT5G46110.3 | Glucose-6-phosphate/phosphate translocator-like protein | Chr5:18697606-18700212 FORWARD LENGTH=399 | 201606;>AT5G46110.1 | Glucose-6-phosphate/phosphate translocator-like protein | Chr5:18697606-18700212 FORWARD LENGTH=410 | 201606;>AT5G461	AT5G46110.3;AT5G46110.1;AT5G46110.4;AT5G46110.2	AT5G46110.3;AT5G46110.1;AT5G46110.4;AT5G46110.2	22.9793	24.0818	23.1097	23.9363	23.2952	22.2303	22.9279	23.5462	23.0684	21.7735	22.6296	20.4915	mitochondrion,plastid;plasma membrane;plastid	33.649		2	major CHO metabolism	2.2	major CHO metabolism.degradation	2.2.2.6	major CHO metabolism.degradation.starch.transporter	6	6	6	18	18	18	43.494	0	2004900000	63
>AT3G52230.1 | hypothetical protein | Chr3:19371325-19372397 FORWARD LENGTH=145 | 201606	AT3G52230.1	AT3G52230.1	21.877	22.0693	21.5	21.9573	22.024	20.711	22.3881	22.0185	20.9576	21.6598	22.1425	20.5839	plastid	32.935		35	not assigned	35.2	not assigned.unknown	35.2	not assigned.unknown	4	4	4	42.8	42.8	42.8	16.124	0	537580000	34
>ATCG01120.1 | chloroplast ribosomal protein S15 | ChrC:123296-123562 REVERSE LENGTH=88 | 201606	ATCG01120.1	ATCG01120.1	25.3876	25.3735	23.7204	25.4685	25.144	22.7563	25.6042	25.5464	23.3491	24.4922	25.3584	23.4152	plastid	32.87		29	protein	29.2	protein.synthesis	29.2.1.1.1.1.15	protein.synthesis.ribosomal protein.prokaryotic.chloroplast.30S subunit.S15	5	5	5	47.7	47.7	47.7	10.718	0	2737500000	47
>AT1G14345.1 | NAD(P)-linked oxidoreductase superfamily protein | Chr1:4899176-4899766 FORWARD LENGTH=196 | 201606	AT1G14345.1	AT1G14345.1	24.1938	25.091	22.4016	24.3024	24.7901	21.2993	24.6168	23.7633	21.6982	23.2754	24.1255	20.4926	plastid	32.601		35	not assigned	35.2	not assigned.unknown	35.2	not assigned.unknown	3	3	3	16.3	16.3	16.3	21.223	0	1896900000	29
>AT1G06680.2 | photosystem II subunit P-1 | Chr1:2048076-2049186 FORWARD LENGTH=219 | 201606;>AT1G06680.1 | photosystem II subunit P-1 | Chr1:2047940-2049186 FORWARD LENGTH=263 | 201606	AT1G06680.2;AT1G06680.1;AT2G30790.1	AT1G06680.2;AT1G06680.1	20.7483	21.3992	22.353	21.6295	21.4611	19.9762	21.4962	21.288	17.6354	19.9333	21.5318	20.6834	extracellular;plastid	32.25		1	PS	1.1	PS.lightreaction	1.1.1.2	PS.lightreaction.photosystem II.PSII polypeptide subunits	6	6	6	40.2	40.2	40.2	23.759	0	429790000	15
>AT5G09660.2 | peroxisomal NAD-malate dehydrogenase 2 | Chr5:2993645-2995169 REVERSE LENGTH=333 | 201606;>AT5G09660.1 | peroxisomal NAD-malate dehydrogenase 2 | Chr5:2993645-2995551 REVERSE LENGTH=354 | 201606;>AT5G09660.3 | peroxisomal NAD-malate dehydrog	AT5G09660.2;AT5G09660.1;AT5G09660.3;AT5G09660.5;AT5G09660.4;AT2G22780.1	AT5G09660.2;AT5G09660.1;AT5G09660.3;AT5G09660.5;AT5G09660.4	20.1241	21.646	19.293	20.7603	21.8029	18.2071	20.2348	21.4812	19.38	19.1134	20.4649	18.2389	cytosol,plastid;peroxisome	32.006		6	gluconeogenesis / glyoxylate cycle	6.3	gluconeogenesis / glyoxylate cycle.Malate DH	6.3	gluconeogenesis / glyoxylate cycle.Malate DH	5	5	5	18.9	18.9	18.9	34.975	0	386620000	29
>ATCG00820.1 | ribosomal protein S19 | ChrC:84005-84283 REVERSE LENGTH=92 | 201606	ATCG00820.1	ATCG00820.1	25.5813	25.7747	24.4272	25.466	25.826	23.5209	25.2809	24.3363	24.0214	24.4925	26.2068	23.1648	plastid	31.438		29	protein	29.2	protein.synthesis	29.2.1.1.1.1.19	protein.synthesis.ribosomal protein.prokaryotic.chloroplast.30S subunit.S19	5	5	5	65.2	65.2	65.2	10.576	0	2408700000	42
>AT5G13120.2 | cyclophilin 20-2 | Chr5:4162714-4164720 REVERSE LENGTH=255 | 201606;>AT5G13120.1 | cyclophilin 20-2 | Chr5:4162714-4164720 REVERSE LENGTH=259 | 201606	AT5G13120.2;AT5G13120.1	AT5G13120.2;AT5G13120.1	18.8776	21.5924	17.5767	20.4557	20.7198	17.1525		21.055	17.2897	19.2048	21.7676	18.702	plastid	31.352		31	cell	31.3	cell.cycle	31.3.1	cell.cycle.peptidylprolyl isomerase	5	5	5	22	22	22	27.879	0	253680000	12
>AT3G57280.1 | Transmembrane proteins 14C | Chr3:21193960-21195547 FORWARD LENGTH=226 | 201606	AT3G57280.1	AT3G57280.1	19.6967	20.8704	18.1691	20.3785	19.4073		19.8981	19.8315		18.9351	19.7287		plastid	31.311		35	not assigned	35.2	not assigned.unknown	35.2	not assigned.unknown	2	2	2	12.8	12.8	12.8	24.347	0	145540000	14
>AT3G53470.1 | 2%2C3-bisphosphoglycerate-independent phosphoglycerate mutase | Chr3:19822813-19823298 FORWARD LENGTH=135 | 201606;>AT3G53470.2 | 2%2C3-bisphosphoglycerate-independent phosphoglycerate mutase | Chr3:19822813-19823298 FORWARD LENGTH=136 | 201	AT3G53470.1;AT3G53470.2	AT3G53470.1;AT3G53470.2	22.4002	22.9724	21.2534	22.5833	22.2773	21.2858	22.2686	22.5771	20.7159	23.4382	25.0799	24.4212	plastid	30.933		29	protein	29.2	protein.synthesis	29.2.2	protein.synthesis.ribosome biogenesis	5	5	5	30.4	30.4	30.4	15.375	0	1133900000	35
>AT4G12830.1 | alpha/beta-Hydrolases superfamily protein | Chr4:7531189-7533327 FORWARD LENGTH=393 | 201606	AT4G12830.1	AT4G12830.1	19.4463	20.259	19.5457	19.5156	20.7704	18.4823	18.5668	20.5806	18.8677	19.5849	21.5114	20.9942	plastid	30.386		35	not assigned	35.1	not assigned.no ontology	35.1	not assigned.no ontology	7	7	7	27.7	27.7	27.7	43.762	0	332120000	37
>ATCG00520.1 | unfolded protein binding protein | ChrC:59772-60326 FORWARD LENGTH=184 | 201606	ATCG00520.1	ATCG00520.1	26.0886	26.1622	25.5429	26.1906	26.1641	25.542	26.8644	26.122	25.262	26.2061	26.2176	25.3492	plastid	29.686		29	protein	29.8	protein.assembly and cofactor ligation	29.8	protein.assembly and cofactor ligation	7	7	7	28.8	28.8	28.8	21.407	0	7066000000	78
>AT2G44920.2 | Tetratricopeptide repeat (TPR)-like superfamily protein | Chr2:18524419-18526502 FORWARD LENGTH=224 | 201606;>AT2G44920.1 | Tetratricopeptide repeat (TPR)-like superfamily protein | Chr2:18524419-18526236 FORWARD LENGTH=210 | 201606	AT2G44920.2;AT2G44920.1	AT2G44920.2;AT2G44920.1	18.8693	20.2671	17.9828	20.7059	20.9466	18.5199	19.6234	20.0407	18.6229	18.4034	20.7284	17.8763	plastid	29.603		35	not assigned	35.1	not assigned.no ontology	35.1	not assigned.no ontology	5	5	5	33.5	33.5	33.5	23.778	0	218590000	12
>ATCG00630.1 | PSAJ | ChrC:66929-67063 FORWARD LENGTH=44 | 201606	ATCG00630.1	ATCG00630.1	29.4357	30.8886	21.7021	30.6096	30.3717	26.4005		29.4882	19.1713	27.1616	29.5123		plastid	29.097		1	PS	1.1	PS.lightreaction	1.1.2.2	PS.lightreaction.photosystem I.PSI polypeptide subunits	1	1	1	29.5	29.5	29.5	5.0089	0	20815000000	9
>AT4G24280.1 | chloroplast heat shock protein 70-1 | Chr4:12590094-12593437 FORWARD LENGTH=718 | 201606	AT4G24280.1	AT4G24280.1	19.9642	20.1663	19.4164	20.4208	21.6971	18.689	20.0469	20.0865	18.9666	18.7015	19.4663	17.5974	plastid	29.033		20	stress	20.2	stress.abiotic	20.2.1	stress.abiotic.heat	9	9	1	14.6	14.6	1.4	76.507	0	616730000	47
>AT1G28140.1 | integral membrane family protein | Chr1:9833029-9834390 REVERSE LENGTH=280 | 201606	AT1G28140.1	AT1G28140.1	20.9069	20.8535	18.9687	21.0854	20.3922	17.7073	20.2757	21.012	18.7911	19.3636	19.3544	17.0046	plastid	28.07		9	mitochondrial electron transport / ATP synthesis	9.7	mitochondrial electron transport / ATP synthesis.cytochrome c oxidase	9.7	mitochondrial electron transport / ATP synthesis.cytochrome c oxidase	2	2	2	9.6	9.6	9.6	30.279	0	217290000	18
>AT4G15510.5 | Photosystem II reaction center PsbP family protein | Chr4:8861351-8862529 FORWARD LENGTH=205 | 201606;>AT4G15510.4 | Photosystem II reaction center PsbP family protein | Chr4:8861351-8862529 FORWARD LENGTH=205 | 201606;>AT4G15510.3 | Photosy	AT4G15510.5;AT4G15510.4;AT4G15510.3;AT4G15510.1;AT4G15510.2	AT4G15510.5;AT4G15510.4;AT4G15510.3;AT4G15510.1;AT4G15510.2	22.4894	23.4679	22.2891	22.2985	23.469	22.2652	23.4304	23.5009	22.3694	22.0715	23.6262	22.1951	cytosol,plasma membrane;plastid	27.991		1	PS	1.1	PS.lightreaction	1.1.1.2	PS.lightreaction.photosystem II.PSII polypeptide subunits	10	10	10	52.7	52.7	52.7	23.578	0	1231200000	72
>AT2G48070.2 | resistance to phytophthora 1 | Chr2:19662863-19663773 FORWARD LENGTH=197 | 201606;>AT2G48070.1 | resistance to phytophthora 1 | Chr2:19662863-19663773 FORWARD LENGTH=197 | 201606;>AT2G48070.3 | resistance to phytophthora 1 | Chr2:19662863-19	AT2G48070.2;AT2G48070.1;AT2G48070.3	AT2G48070.2;AT2G48070.1;AT2G48070.3	22.5704	23.5914	22.2922	23.6696	23.2146	21.8638	23.4361	23.1566	22.2723	22.4971	23.0665	22.4375	plastid	27.757		35	not assigned	35.2	not assigned.unknown	35.2	not assigned.unknown	3	3	3	18.3	18.3	18.3	22.093	0	1085800000	36
>AT4G31390.1 | Protein kinase superfamily protein | Chr4:15233126-15236764 FORWARD LENGTH=682 | 201606;>AT4G31390.2 | Protein kinase superfamily protein | Chr4:15233126-15236764 FORWARD LENGTH=657 | 201606;>AT4G31390.3 | Protein kinase superfamily protein	AT4G31390.1;AT4G31390.2;AT4G31390.3	AT4G31390.1;AT4G31390.2;AT4G31390.3	19.8217	19.9956	19.733	19.6794	19.4499	18.7881	19.8598	19.6569	19.0124	19.8908	20.7888	19.9722	nucleus;plastid	27.707		34	transport	34.16	transport.ABC transporters and multidrug resistance systems	34.16	transport.ABC transporters and multidrug resistance systems	16	16	16	24.9	24.9	24.9	76.756	0	632000000	74
>AT2G24020.2 | Putative BCR%2C YbaB family COG0718 | Chr2:10217869-10219269 REVERSE LENGTH=180 | 201606;>AT2G24020.1 | Putative BCR%2C YbaB family COG0718 | Chr2:10217869-10219269 REVERSE LENGTH=182 | 201606	AT2G24020.2;AT2G24020.1;AT4G30620.1	AT2G24020.2;AT2G24020.1	19.5345	20.5624	19.0504	18.7432	20.2183	17.9184	19.6224	20.7144	19.7125	20.4582	21.7547	19.9606	plastid	27.651		35	not assigned	35.2	not assigned.unknown	35.2	not assigned.unknown	3	3	3	24.4	24.4	24.4	19.625	0	198620000	8
>AT5G42310.1 | Pentatricopeptide repeat (PPR-like) superfamily protein | Chr5:16915860-16918238 FORWARD LENGTH=709 | 201606	AT5G42310.1	AT5G42310.1	18.1398	18.9131	18.4102	18.8957	18.4972	16.9756	18.9971	18.3739	17.2051	17.9104	20.0568	17.8913	plastid	27.619		35	not assigned	35.1	not assigned.no ontology	35.1.5	not assigned.no ontology.pentatricopeptide (PPR) repeat-containing protein	7	7	7	12.4	12.4	12.4	80.002	0	218140000	19
>AT1G79850.1 | ribosomal protein S17 | Chr1:30041473-30041922 REVERSE LENGTH=149 | 201606	AT1G79850.1	AT1G79850.1	24.106	23.9602	21.0942	24.0741	23.7188	20.3905	24.9201	23.4989	21.0543	24.0101	24.5906	20.8119	plastid	27.57		29	protein	29.2	protein.synthesis	29.2.1.1.1.1.17	protein.synthesis.ribosomal protein.prokaryotic.chloroplast.30S subunit.S17	4	4	4	32.2	32.2	32.2	16.282	0	2196200000	57
>AT2G21330.3 | fructose-bisphosphate aldolase 1 | Chr2:9128416-9130152 REVERSE LENGTH=389 | 201606;>AT2G21330.1 | fructose-bisphosphate aldolase 1 | Chr2:9128416-9130152 REVERSE LENGTH=399 | 201606;>AT2G21330.2 | fructose-bisphosphate aldolase 1 | Chr2:912	AT2G21330.3;AT2G21330.1;AT2G21330.2;AT2G01140.1	AT2G21330.3;AT2G21330.1;AT2G21330.2	20.3804	20.0379	19.2789	20.6129	20.7971	18.3677	19.9858	20.7017	19.1926	20.2622	20.5003	18.9059	plastid	27.509		1	PS	1.3	PS.calvin cycle	1.3.6	PS.calvin cycle.aldolase	11	4	4	35.5	16.2	16.2	41.807	0	376740000	22
>AT5G58870.1 | FTSH protease 9 | Chr5:23770080-23773719 REVERSE LENGTH=806 | 201606	AT5G58870.1;AT3G47060.1	AT5G58870.1	18.1648	19.4778	16.9949	19.2473	19.3283	16.8209	18.6751	19.8649	17.1523	17.9662	17.5431	14.5707	plastid	27.169		29	protein	29.5	protein.degradation	29.5.7	protein.degradation.metalloprotease	10	10	10	14.8	14.8	14.8	87.837	0	277200000	22
>AT4G37200.1 | Thioredoxin superfamily protein | Chr4:17509836-17511230 REVERSE LENGTH=261 | 201606	AT4G37200.1	AT4G37200.1	19.5982	20.5407	19.1935	19.4661	20.7591	18.2161	20.0526	20.1763	18.3747	20.2174	20.6138	18.5414	plastid	26.847		29	protein	29.8	protein.assembly and cofactor ligation	29.8	protein.assembly and cofactor ligation	4	4	4	19.2	19.2	19.2	28.745	0	272670000	26
>AT1G19150.1 | PSI type II chlorophyll a/b-binding protein (Lhca2-1) | Chr1:6612806-6613799 FORWARD LENGTH=270 | 201606	AT1G19150.1	AT1G19150.1	25.1932	26.3091	25.5055	25.2912	25.4681	25.0686	24.7053	25.2911	24.9005	22.3868	23.9532	24.3799	plastid	26.817		1	PS	1.1	PS.lightreaction	1.1.2.1	PS.lightreaction.photosystem I.LHC-I	6	6	6	25.6	25.6	25.6	29.939	0	6030700000	65
>AT3G56090.1 | ferritin 3 | Chr3:20814350-20815984 REVERSE LENGTH=259 | 201606	AT3G56090.1	AT3G56090.1	22.3968	22.4681	22.2743	23.0355	23.1824	22.3135	23.0097	23.2557	22.802	22.0034	22.0701	20.5486	plastid	26.561		15	metal handling	15.2	metal handling.binding, chelation and storage	15.2	metal handling.binding, chelation and storage	9	9	7	40.2	40.2	30.5	28.836	0	1332300000	78
>AT5G67370.1 | DUF1230 family protein (DUF1230) | Chr5:26877667-26879465 REVERSE LENGTH=327 | 201606	AT5G67370.1	AT5G67370.1		18.7509	18.3073		18.1596		19.3006	19.6165	17.1712		17.3731		mitochondrion,plastid	26.517		35	not assigned	35.2	not assigned.unknown	35.2	not assigned.unknown	2	2	2	13.1	13.1	13.1	36.113	0	84142000	6
>AT5G54600.1 | Translation protein SH3-like family protein | Chr5:22183046-22184403 FORWARD LENGTH=198 | 201606;>AT5G54600.2 | Translation protein SH3-like family protein | Chr5:22183046-22184403 FORWARD LENGTH=179 | 201606	AT5G54600.1;AT5G54600.2	AT5G54600.1;AT5G54600.2	21.7906	23.7707	19.7858	22.4368	23.4521	19.7082	22.8283	23.5908	19.5358	21.7123	23.2397	20.0076	plastid	26.455		29	protein	29.2	protein.synthesis	29.2.1.1.1.2.24	protein.synthesis.ribosomal protein.prokaryotic.chloroplast.50S subunit.L24	6	6	6	34.3	34.3	34.3	21.976	0	927100000	53
>AT5G21930.4 | P-type ATPase of Arabidopsis 2 | Chr5:7243129-7248271 FORWARD LENGTH=820 | 201606;>AT5G21930.2 | P-type ATPase of Arabidopsis 2 | Chr5:7243129-7248721 FORWARD LENGTH=883 | 201606;>AT5G21930.1 | P-type ATPase of Arabidopsis 2 | Chr5:7243129-7	AT5G21930.4;AT5G21930.2;AT5G21930.1;AT5G21930.3	AT5G21930.4;AT5G21930.2;AT5G21930.1;AT5G21930.3	17.9816	17.8498	17.3836	19.8981	17.9654	15.2783	19.5988	18.4431	16.1815	19.8587	19.1912	18.097	plastid	26.152		34	transport	34.12	transport.metal	34.12	transport.metal	7	7	7	12.6	12.6	12.6	87.614	0	355930000	15
>ATCG00790.1 | ribosomal protein L16 | ChrC:81189-82652 REVERSE LENGTH=135 | 201606	ATCG00790.1;AT2G28815.1	ATCG00790.1	23.741	25.1488	22.3686	23.987	25.0498	21.9508	23.8828	24.9935	21.9613	23.3715	25.2979	22.2302	plastid	25.916		29	protein	29.2	protein.synthesis	29.2.1.1.1.2.16	protein.synthesis.ribosomal protein.prokaryotic.chloroplast.50S subunit.L16	6	6	6	43	43	43	15.294	0	1396500000	52
>AT1G65260.2 | plastid transcriptionally active 4 | Chr1:24236914-24240428 FORWARD LENGTH=259 | 201606;>AT1G65260.1 | plastid transcriptionally active 4 | Chr1:24236329-24240428 FORWARD LENGTH=330 | 201606	AT1G65260.2;AT1G65260.1	AT1G65260.2;AT1G65260.1	20.8271	21.0426	19.694	21.3054	20.6295	17.6966	20.8701	21.449	16.1667	20.861	20.6917	18.963	plastid	25.578		27	RNA	27.3	RNA.regulation of transcription	27.3.99	RNA.regulation of transcription.unclassified	7	7	7	35.9	35.9	35.9	28.912	0	424840000	34
>AT1G55370.2 | NDH-dependent cyclic electron flow 5 | Chr1:20674852-20676071 FORWARD LENGTH=354 | 201606;>AT1G55370.1 | NDH-dependent cyclic electron flow 5 | Chr1:20674852-20675857 FORWARD LENGTH=308 | 201606	AT1G55370.2;AT1G55370.1	AT1G55370.2;AT1G55370.1	18.1158		19.5149	21.1365		19.786			19.6715			19.9546	plastid	25.191		35	not assigned	35.2	not assigned.unknown	35.2	not assigned.unknown	6	6	6	16.9	16.9	16.9	39.316	0	185730000	8
>AT1G78630.1 | Ribosomal protein L13 family protein | Chr1:29575997-29577406 FORWARD LENGTH=241 | 201606	AT1G78630.1	AT1G78630.1	19.0663	22.1787	17.2862		21.6509	17.1536		21.9814	16.5671		22.2162	16.1553	plastid	25.079		29	protein	29.2	protein.synthesis	29.2.1.1.1.2.13	protein.synthesis.ribosomal protein.prokaryotic.chloroplast.50S subunit.L13	6	6	6	23.7	23.7	23.7	26.788	0	332130000	20
>AT3G51140.2 | DnaJ (DUF3353) | Chr3:18998182-18999207 FORWARD LENGTH=229 | 201606;>AT3G51140.1 | DnaJ (DUF3353) | Chr3:18998182-18999437 FORWARD LENGTH=278 | 201606	AT3G51140.2;AT3G51140.1	AT3G51140.2;AT3G51140.1	21.6849	21.8168	21.0346	22.1736	21.6574	20.7422	22.2019	21.0825	19.9132	21.4581	21.6477	20.6284	plastid	24.631		35	not assigned	35.2	not assigned.unknown	35.2	not assigned.unknown	5	5	5	22.3	22.3	22.3	26.099	0	562580000	46
>AT5G23040.2 | cell growth defect factor-like protein (DUF3353) | Chr5:7729465-7730930 REVERSE LENGTH=258 | 201606;>AT5G23040.1 | cell growth defect factor-like protein (DUF3353) | Chr5:7729465-7730930 REVERSE LENGTH=258 | 201606	AT5G23040.2;AT5G23040.1	AT5G23040.2;AT5G23040.1	21.5738	21.2512	21.2628	21.5772	21.21	18.3423	21.1026	21.3013	20.0884	20.2831	20.4534	20.5486	plastid	24.39		31	cell	31.5	cell.cell death	31.5.1	cell.cell death.plants	5	5	5	18.6	18.6	18.6	28.815	0	308660000	28
>AT2G44870.1 | replicase polyprotein 1ab protein | Chr2:18503250-18504422 FORWARD LENGTH=248 | 201606	AT2G44870.1	AT2G44870.1	21.4823	21.4132	19.2187	21.7128	20.956		21.8496	19.481	19.3131	21.0566	21.3797	19.6988	plastid	24.348		35	not assigned	35.2	not assigned.unknown	35.2	not assigned.unknown	3	3	3	13.3	13.3	13.3	28.069	0	457800000	18
>ATCG00780.1 | ribosomal protein L14 | ChrC:80696-81064 REVERSE LENGTH=122 | 201606	ATCG00780.1	ATCG00780.1	22.1056	21.6911	19.8239	22.3314	20.7582	18.8426	22.1077	21.0984	19.3619	20.8089	19.4441	19.5982	plastid	23.454		29	protein	29.2	protein.synthesis	29.2.1.1.1.2.14	protein.synthesis.ribosomal protein.prokaryotic.chloroplast.50S subunit.L14	6	6	6	59	59	59	13.582	0	347370000	33
>AT2G36145.1 | hypothetical protein | Chr2:15168571-15169373 FORWARD LENGTH=186 | 201606	AT2G36145.1	AT2G36145.1	23.9047	25.0936	23.7994	24.1535	25.0658	23.7176	24.6343	24.4726	23.4628	24.344	25.0976	23.6829	plastid	23.397		35	not assigned	35.2	not assigned.unknown	35.2	not assigned.unknown	3	3	3	17.7	17.7	17.7	19.908	0	3472700000	43
>AT2G35260.1 | CAAX protease self-immunity protein | Chr2:14849642-14851601 FORWARD LENGTH=382 | 201606	AT2G35260.1	AT2G35260.1	20.6292	20.408	19.2296	21.2425	20.9005	19.9102	20.6096	20.2936	19.7985	19.6219	18.4864	17.5098	plastid	22.599		35	not assigned	35.2	not assigned.unknown	35.2	not assigned.unknown	3	3	3	9.7	9.7	9.7	41.709	0	291330000	21
>ATCG00810.1 | ribosomal protein L22 | ChrC:83467-83949 REVERSE LENGTH=160 | 201606	ATCG00810.1	ATCG00810.1	22.1562	24.1687	21.286	22.2866	24.622	20.5395	23.0744	23.4541	21.2449	22.3517	24.3939	21.3125	plastid	22.544		29	protein	29.2	protein.synthesis	29.2.1.1.1.2.22	protein.synthesis.ribosomal protein.prokaryotic.chloroplast.50S subunit.L22	5	5	5	35	35	35	18.586	0	1225700000	26
>AT3G56140.3 | DUF399 family protein%2C putative (DUF399 and DUF3411) | Chr3:20829407-20832669 FORWARD LENGTH=745 | 201606;>AT3G56140.1 | DUF399 family protein%2C putative (DUF399 and DUF3411) | Chr3:20829407-20832669 FORWARD LENGTH=745 | 201606;>AT3G56140	AT3G56140.3;AT3G56140.1;AT3G56140.2	AT3G56140.3;AT3G56140.1;AT3G56140.2	20.4751	20.5049	19.1204	19.9719	20.7448	19.1778	20.2556	20.804	17.6908	19.8921	20.6205	18.345	plastid	22.011		35	not assigned	35.2	not assigned.unknown	35.2	not assigned.unknown	7	7	5	10.5	10.5	7.7	82.251	0	595290000	35
>AT2G05620.2 | proton gradient regulation 5 | Chr2:2081204-2081687 REVERSE LENGTH=133 | 201606;>AT2G05620.1 | proton gradient regulation 5 | Chr2:2081204-2081687 REVERSE LENGTH=133 | 201606	AT2G05620.2;AT2G05620.1	AT2G05620.2;AT2G05620.1	25.0768	25.4659	24.8199	25.4983	24.8735	24.1314	25.3992	25.2356	24.4972	25.5449	25.6624	24.304	plastid	21.919		1	PS	1.1	PS.lightreaction	1.1.40	PS.lightreaction.cyclic electron flow-chlororespiration	2	2	2	18.8	18.8	18.8	14.293	0	2462100000	26
>AT5G08540.1 | ribosomal RNA small subunit methyltransferase J | Chr5:2763914-2765431 FORWARD LENGTH=346 | 201606	AT5G08540.1	AT5G08540.1	20.6266	21.0853	21.0275	20.9913	20.2957	20.255	20.2919	22.4396	20.5108	20.4167	21.7177	19.0769	plastid	21.578		35	not assigned	35.2	not assigned.unknown	35.2	not assigned.unknown	9	9	9	29.2	29.2	29.2	38.655	0	651670000	32
>AT2G44050.1 | 6%2C7-dimethyl-8-ribityllumazine synthase / DMRL synthase / lumazine synthase / riboflavin synthase | Chr2:18224304-18225917 FORWARD LENGTH=227 | 201606	AT2G44050.1	AT2G44050.1	22.2387	22.4948	23.9074	21.889	24.0396	24.1066	24.1937	22.8693	23.5811	22.4887	23.9181	23.462	plastid	21.542		18	Co-factor and vitamine metabolism	18.3	Co-factor and vitamine metabolism.riboflavin	18.3.2	Co-factor and vitamine metabolism.riboflavin.riboflavin synthase	6	6	6	23.8	23.8	23.8	24.024	0	2070400000	76
>ATCG00360.1 | photosystem I assembly protein | ChrC:42584-43751 REVERSE LENGTH=126 | 201606	ATCG00360.1	ATCG00360.1	21.9843	22.1094	22.0926	21.6561	22.8312	22.5241	22.1338	22.9801	22.0667	21.3308	22.9228	22.3865	plastid	21.398		29	protein	29.8	protein.assembly and cofactor ligation	29.8	protein.assembly and cofactor ligation	4	4	4	41.3	41.3	41.3	14.746	0	553320000	22
>AT1G69830.1 | alpha-amylase-like 3 | Chr1:26288518-26293003 REVERSE LENGTH=887 | 201606	AT1G69830.1	AT1G69830.1	17.3211	17.8633	15.3155	18.1229	17.097	15.6173	17.0168	17.4094	14.5703	16.9348	16.7193	14.2974	plastid	20.997		2	major CHO metabolism	2.2	major CHO metabolism.degradation	2.2.2.1.1	major CHO metabolism.degradation.starch.starch cleavage.alpha amylase	3	3	3	4.6	4.6	4.6	99.841	0	115720000	10
>AT3G25480.1 | Rhodanese/Cell cycle control phosphatase superfamily protein | Chr3:9235591-9236598 REVERSE LENGTH=264 | 201606	AT3G25480.1	AT3G25480.1	21.6087	21.803	19.6125	21.5938	21.3742	18.9377	21.5262	21.701	19.3309	20.7594	20.9511	18.5292	plastid	20.664		26	misc	26.23	misc.rhodanese	26.23	misc.rhodanese	5	5	5	18.9	18.9	18.9	29.011	0	514060000	33
>AT3G63160.1 | outer envelope membrane protein | Chr3:23333773-23333982 REVERSE LENGTH=69 | 201606	AT3G63160.1	AT3G63160.1	26.3449	27.448	20.7381	27.2469	26.5757	20.9678	27.3337	26.1996	21.2717	24.6926	26.2681	19.6455	plastid	20.657		35	not assigned	35.2	not assigned.unknown	35.2	not assigned.unknown	3	3	3	36.2	36.2	36.2	7.2563	0	4016300000	34
>AT2G24090.1 | Ribosomal protein L35 | Chr2:10242038-10243416 FORWARD LENGTH=145 | 201606	AT2G24090.1	AT2G24090.1	20.8122	22.4973	20.1087	21.3356	22.1919	19.0171		22.8302	19.5493	20.6678	21.4236	19.117	plastid	20.008		29	protein	29.2	protein.synthesis	29.2.1.1.3.2.35	protein.synthesis.ribosomal protein.prokaryotic.unknown organellar.50S subunit.L35	2	2	2	13.8	13.8	13.8	16.089	0	204940000	16
>ATCG00330.1 | chloroplast ribosomal protein S14 | ChrC:36938-37240 REVERSE LENGTH=100 | 201606	ATCG00330.1	ATCG00330.1	24.1089	25.1256	23.7354	24.1329	24.7162	22.8083	24.8702	25.4074	22.9476	23.3358	24.6105	23.566	plastid	19.734		29	protein	29.2	protein.synthesis	29.2.1.1.1.1.14	protein.synthesis.ribosomal protein.prokaryotic.chloroplast.30S subunit.S14	4	4	4	35	35	35	11.743	0	1010500000	48
>AT3G12685.1 | Acid phosphatase/vanadium-dependent haloperoxidase-related protein | Chr3:4029245-4030261 REVERSE LENGTH=213 | 201606	AT3G12685.1	AT3G12685.1	18.7808	18.0103	17.4091	19.6062		14.303		18.4307					plastid	19.557		35	not assigned	35.2	not assigned.unknown	35.2	not assigned.unknown	2	2	2	12.2	12.2	12.2	22.876	0	33193000	7
>AT2G47450.1 | chloroplast signal recognition particle component (CAO) | Chr2:19472781-19473902 FORWARD LENGTH=373 | 201606	AT2G47450.1	AT2G47450.1	18.5658	18.4161	17.8171	17.8699	19.6166	16.2198	18.1318	19.4046	17.4084	19.6146	20.5448	17.5784	plastid	18.891		28	DNA	28.1	DNA.synthesis/chromatin structure	28.1	DNA.synthesis/chromatin structure	3	3	3	12.1	12.1	12.1	41.279	0	153080000	15
>AT3G25680.1 | SLH domain protein | Chr3:9349693-9352258 FORWARD LENGTH=558 | 201606	AT3G25680.1	AT3G25680.1	19.0178	17.7108	17.9592	19.6201	19.2716	17.1076	18.7521	19.036	17.4823	18.5131	16.8898	15.8742	plastid	18.717		35	not assigned	35.2	not assigned.unknown	35.2	not assigned.unknown	8	8	8	17.6	17.6	17.6	63.057	0	196900000	15
>AT1G03680.1 | thioredoxin M-type 1 | Chr1:916990-917865 REVERSE LENGTH=179 | 201606	AT1G03680.1	AT1G03680.1	18.13	19.1293		19.9908	20.2253		19.2279	19.7566					plastid	18.149		21	redox	21.1	redox.thioredoxin	21.1	redox.thioredoxin	3	3	3	20.7	20.7	20.7	19.664	0	80419000	5
>ATCG00430.1 | photosystem II reaction center protein G | ChrC:49257-49934 REVERSE LENGTH=225 | 201606	ATCG00430.1	ATCG00430.1	20.2759	21.8011	19.5632	20.1376	19.6866	19.6835	20.1106	19.2386	19.1048		21.0965	20.259	plastid	17.963		1	PS	1.1	PS.lightreaction	1.1.6	PS.lightreaction.NADH DH	5	5	5	40.9	40.9	40.9	25.366	0	206300000	13
>ATCG00650.1 | ribosomal protein S18 | ChrC:67917-68222 FORWARD LENGTH=101 | 201606	ATCG00650.1	ATCG00650.1	26.0621	26.1783	23.4939	26.1911	26.1462	22.9311	26.6208	25.7862	23.6664	25.4459	26.0252	23.5598	plastid	17.608		29	protein	29.2	protein.synthesis	29.2.1.1.1.1.18	protein.synthesis.ribosomal protein.prokaryotic.chloroplast.30S subunit.S18	5	5	5	42.6	42.6	42.6	12.06	0	4579600000	58
>AT4G21280.1 | photosystem II subunit QA | Chr4:11334446-11335587 FORWARD LENGTH=223 | 201606;>AT4G21280.2 | photosystem II subunit QA | Chr4:11334446-11335587 FORWARD LENGTH=224 | 201606	AT4G21280.1;AT4G21280.2	AT4G21280.1;AT4G21280.2	20.5546	20.198	19.4823	19.9221	20.7	19.3907	20.7451	20.57	18.966	20.1487	21.0093	19.5817	plastid	17.486		1	PS	1.1	PS.lightreaction	1.1.1.2	PS.lightreaction.photosystem II.PSII polypeptide subunits	4	4	4	26.5	26.5	26.5	23.795	0	226610000	24
>AT1G16880.1 | uridylyltransferase-like protein | Chr1:5773796-5776125 FORWARD LENGTH=290 | 201606	AT1G16880.1;AT1G16880.2	AT1G16880.1	16.7811		20.8946		17.8999	20.6256	18.6219		18.6421				plastid	16.774		35	not assigned	35.1	not assigned.no ontology	35.1	not assigned.no ontology	3	3	3	14.1	14.1	14.1	31.294	0	88894000	7
>AT5G13720.1 | Uncharacterized protein family (UPF0114) | Chr5:4427960-4429029 FORWARD LENGTH=262 | 201606	AT5G13720.1	AT5G13720.1	21.8953	22.0177	21.5474	22.0253	21.0399	21.0313	21.9193	21.2137	21.1626	20.9358	22.1128	20.4611	plastid	16.637		29	protein	29.2	protein.synthesis	29.2.1.99.99	protein.synthesis.ribosomal protein.unknown.unknown	4	4	4	11.5	11.5	11.5	28.912	0	508220000	44
>AT5G35630.3 | glutamine synthetase 2 | Chr5:13831220-13833239 FORWARD LENGTH=430 | 201606;>AT5G35630.2 | glutamine synthetase 2 | Chr5:13831220-13833239 FORWARD LENGTH=430 | 201606;>AT5G35630.1 | glutamine synthetase 2 | Chr5:13831220-13833239 FORWARD LEN	AT5G35630.3;AT5G35630.2;AT5G35630.1	AT5G35630.3;AT5G35630.2;AT5G35630.1	20.9594	20.9941	19.5971	21.347	20.0375	18.3776	20.2787	21.2909	18.5493	20.0756	20.4198	17.3277	plastid	16.091		12	N-metabolism	12.2	N-metabolism.ammonia metabolism	12.2.2	N-metabolism.ammonia metabolism.glutamine synthetase	8	8	8	22.1	22.1	22.1	47.41	0	438450000	30
>AT5G26742.3 | DEAD box RNA helicase (RH3) | Chr5:9285540-9288618 REVERSE LENGTH=655 | 201606;>AT5G26742.1 | DEAD box RNA helicase (RH3) | Chr5:9285540-9288871 REVERSE LENGTH=747 | 201606;>AT5G26742.2 | DEAD box RNA helicase (RH3) | Chr5:9285540-9288871 RE	AT5G26742.3;AT5G26742.1;AT5G26742.2	AT5G26742.3;AT5G26742.1;AT5G26742.2	19.4872	19.1578	19.0597	19.5236	18.7196	18.2022	19.9669	19.1137	18.0736	19.5047	19.6079	18.694	nucleus;plastid	15.964		27	RNA	27.1	RNA.processing	27.1.2	RNA.processing.RNA helicase	10	10	10	18.2	18.2	18.2	70.892	0	346150000	14
>AT1G49380.1 | cytochrome c biogenesis protein family | Chr1:18276794-18279204 FORWARD LENGTH=547 | 201606	AT1G49380.1	AT1G49380.1	19.5308	18.7739	18.6267	18.9378	18.616	17.5491	19.2966	19.3115	18.3943	19.1082	18.403	19.1759	plastid	15.618		9	mitochondrial electron transport / ATP synthesis	9.6	mitochondrial electron transport / ATP synthesis.cytochrome c	9.6	mitochondrial electron transport / ATP synthesis.cytochrome c	5	5	5	13.9	13.9	13.9	59.392	0	203010000	19
>AT1G26230.3 | TCP-1/cpn60 chaperonin family protein | Chr1:9072388-9075023 REVERSE LENGTH=551 | 201606;>AT1G26230.2 | TCP-1/cpn60 chaperonin family protein | Chr1:9072715-9075272 REVERSE LENGTH=551 | 201606;>AT1G26230.4 | TCP-1/cpn60 chaperonin family pro	AT1G26230.3;AT1G26230.2;AT1G26230.4;AT1G26230.1;AT1G26230.5	AT1G26230.3;AT1G26230.2;AT1G26230.4;AT1G26230.1;AT1G26230.5	19.3148	20.4535	17.3612	20.3844	20.1851	17.9218	19.8615	20.3811	17.8996	18.4769	20.3045		plastid	15.489		29	protein	29.6	protein.folding	29.6	protein.folding	9	7	7	16	13.1	13.1	60.39	0	394390000	14
>AT5G42765.1 | plasma membrane fusion protein | Chr5:17150505-17151641 REVERSE LENGTH=229 | 201606	AT5G42765.1	AT5G42765.1	19.0288	19.8242	18.4381	18.6071	20.3877	18.343	19.5423	20.6019	18.3849	19.2264	19.7432	19.4249	plastid	15.334		35	not assigned	35.2	not assigned.unknown	35.2	not assigned.unknown	4	4	4	20.1	20.1	20.1	25.098	0	125560000	16
>AT1G19800.6 | trigalactosyldiacylglycerol 1 | Chr1:6846812-6847954 FORWARD LENGTH=350 | 201606;>AT1G19800.5 | trigalactosyldiacylglycerol 1 | Chr1:6846812-6847954 FORWARD LENGTH=350 | 201606;>AT1G19800.4 | trigalactosyldiacylglycerol 1 | Chr1:6846812-6847	AT1G19800.6;AT1G19800.5;AT1G19800.4;AT1G19800.3;AT1G19800.2;AT1G19800.1	AT1G19800.6;AT1G19800.5;AT1G19800.4;AT1G19800.3;AT1G19800.2;AT1G19800.1	20.186	20.0102	19.361	21.3638	20.2841	18.857	20.5457	20.5333	19.0986	20.2689	20.8119	18.396	plastid	15.107		34	transport	34.99	transport.misc	34.99	transport.misc	4	4	4	13.7	13.7	13.7	37.907	0	276250000	27
>AT3G47520.1 | malate dehydrogenase | Chr3:17513657-17514868 FORWARD LENGTH=403 | 201606	AT3G47520.1	AT3G47520.1	19.3781	19.2114		19.4345	18.5946		19.4429	18.1082	18.4403	19.1921	19.1738		plastid	14.967		8	TCA / org transformation	8.2	TCA / org transformation.other organic acid transformatons	8.2.9	TCA / org transformation.other organic acid transformatons.cyt MDH	4	4	3	13.4	13.4	10.7	42.405	0	161270000	12
>AT3G56010.1 | transmembrane protein | Chr3:20788758-20789656 FORWARD LENGTH=201 | 201606	AT3G56010.1	AT3G56010.1	23.0422	23.6039	21.6887	22.7207	23.0082	22.0481	23.0151	23.4392	21.5461	22.8575	23.7411	20.7857	plastid	14.872		29	protein	29.2	protein.synthesis	29.2.1.99.99	protein.synthesis.ribosomal protein.unknown.unknown	3	3	3	17.4	17.4	17.4	21.921	0	1117500000	53
>AT2G17972.1 | transmembrane protein | Chr2:7821624-7822100 FORWARD LENGTH=158 | 201606	AT2G17972.1	AT2G17972.1	22.5153	22.4276	21.4102	22.8617	22.3468	20.9043	22.9988	22.579	21.4181	22.5698	22.2637	20.3178	plastid	14.581		35	not assigned	35.2	not assigned.unknown	35.2	not assigned.unknown	4	4	4	30.4	30.4	30.4	18.009	0	795850000	19
>AT5G35970.1 | P-loop containing nucleoside triphosphate hydrolases superfamily protein | Chr5:14119060-14123078 REVERSE LENGTH=961 | 201606	AT5G35970.1	AT5G35970.1	17.0125	18.6804	16.9903	17.7698	17.8784	16.3131		18.0243	17.233	16.3346	19.2301	17.1934	plastid	14.499		28	DNA	28.99	DNA.unspecified	28.99	DNA.unspecified	5	5	5	7.9	7.9	7.9	105.05	0	138810000	11
>AT2G38140.1 | plastid-specific ribosomal protein 4 | Chr2:15980948-15981459 FORWARD LENGTH=118 | 201606	AT2G38140.1	AT2G38140.1	24.8892	25.4424	21.7691	24.9397	25.5061	21.3161	25.458	25.5062	21.6862	23.5267	25.3394	21.7528	plastid	14.189		29	protein	29.2	protein.synthesis	29.2.1.1.1.1.31	protein.synthesis.ribosomal protein.prokaryotic.chloroplast.30S subunit.S31	7	7	7	33.9	33.9	33.9	12.783	0	2321700000	53
>ATCG00710.1 | photosystem II reaction center protein H | ChrC:74485-74706 FORWARD LENGTH=73 | 201606	ATCG00710.1	ATCG00710.1	28.6397	29.4336	28.9697	29.4076	29.7601	28.7865	29.7053	28.5765	29.5955	29.1636	30.5013	30.4514	plastid	14.163		1	PS	1.1	PS.lightreaction	1.1.1.2	PS.lightreaction.photosystem II.PSII polypeptide subunits	3	3	3	28.8	28.8	28.8	7.7018	0	24283000000	33
>AT4G28740.1 | LOW PSII ACCUMULATION-like protein | Chr4:14201051-14202542 FORWARD LENGTH=347 | 201606	AT4G28740.1	AT4G28740.1	21.5863	22.3565	20.1534	22.1594	21.6386	19.5877	21.1684	21.9453	20.1357	20.2792	21.0343	19.4232	plastid	14.163		35	not assigned	35.2	not assigned.unknown	35.2	not assigned.unknown	6	6	6	17.9	17.9	17.9	38.887	0	667590000	35
>AT2G27290.1 | FAM210B-like protein%2C putative (DUF1279) | Chr2:11678586-11679765 REVERSE LENGTH=201 | 201606	AT2G27290.1	AT2G27290.1	20.0654	20.9901		19.9924	19.2088			19.025		19.1871	17.2041	17.5078	plastid	14.144		35	not assigned	35.2	not assigned.unknown	35.2	not assigned.unknown	3	3	3	19.9	19.9	19.9	21.76	0	80299000	11
>AT3G12780.1 | phosphoglycerate kinase 1 | Chr3:4061127-4063140 REVERSE LENGTH=481 | 201606;>AT1G56190.2 | Phosphoglycerate kinase family protein | Chr1:21028622-21030454 FORWARD LENGTH=405 | 201606;>AT1G56190.1 | Phosphoglycerate kinase family protein | C	AT3G12780.1;AT1G56190.2;AT1G56190.1	AT3G12780.1;AT1G56190.2;AT1G56190.1	18.0432	17.5522	16.5984	18.4492	16.5154	16.5541	17.3649	16.911	16.3695	17.2927	14.8457	16.192	cytosol;plastid	14.135		1	PS	1.3	PS.calvin cycle	1.3.3	PS.calvin cycle.phosphoglycerate kinase	3	3	3	8.7	8.7	8.7	50.111	0	89937000	7
>AT4G13220.1 | transmembrane protein | Chr4:7674431-7675275 REVERSE LENGTH=176 | 201606	AT4G13220.1	AT4G13220.1	20.891	20.9415	18.2418	21.7527	20.5435	17.7886	20.9016	21.4476	19.1223	20.299	20.5401	18.2389	plastid	14.12		35	not assigned	35.2	not assigned.unknown	35.2	not assigned.unknown	4	4	4	21	21	21	19.186	0	296470000	12
>AT3G27925.2 | DegP protease 1 | Chr3:10366659-10368864 REVERSE LENGTH=439 | 201606;>AT3G27925.1 | DegP protease 1 | Chr3:10366659-10368864 REVERSE LENGTH=439 | 201606	AT3G27925.2;AT3G27925.1	AT3G27925.2;AT3G27925.1	18.9104	18.8924	17.8474	18.9812	19.2888	17.9627	19.2868	19.5487	17.417	19.0148	19.471	17.6987	plastid	14.046		29	protein	29.5	protein.degradation	29.5.5	protein.degradation.serine protease	5	5	5	14.8	14.8	14.8	46.673	0	148110000	12
>AT2G20920.1 | chaperone (DUF3353) | Chr2:8998728-8999789 FORWARD LENGTH=287 | 201606	AT2G20920.1	AT2G20920.1	21.085	20.9272	19.7799	20.2538	20.5328		20.4985	21.3922	17.6296	20.0527		19.1548	plastid	13.711		35	not assigned	35.2	not assigned.unknown	35.2	not assigned.unknown	2	2	2	10.8	10.8	10.8	30.48	0	162490000	21
>AT2G23670.1 | homolog of Synechocystis YCF37 | Chr2:10063307-10063810 REVERSE LENGTH=167 | 201606	AT2G23670.1	AT2G23670.1	20.3251	21.0688	20.5239	20.2878	21.2013	18.7664	21.0938	20.6882	20.8278	20.843	20.5678	21.2065	plastid	13.69		35	not assigned	35.1	not assigned.no ontology	35.1	not assigned.no ontology	2	2	2	11.4	11.4	11.4	17.078	0	249870000	20
>AT1G18170.1 | FKBP-like peptidyl-prolyl cis-trans isomerase family protein | Chr1:6254291-6255507 FORWARD LENGTH=247 | 201606	AT1G18170.1	AT1G18170.1	21.1739	21.455	19.4986	21.1061	21.6533	18.9859	21.7976	21.635	19.9048	20.8786	21.201	20.1177	plastid	13.621		29	protein	29.6	protein.folding	29.6	protein.folding	4	4	4	18.2	18.2	18.2	26.529	0	357510000	18
>AT2G25080.1 | glutathione peroxidase 1 | Chr2:10668134-10669828 FORWARD LENGTH=236 | 201606	AT2G25080.1;AT4G31870.1;AT2G31570.1;AT2G43350.2;AT2G43350.1	AT2G25080.1	21.747	21.4864	21.0133	21.8498	21.5607	20.614	21.6401	21.2441	19.8303	20.4385	21.2548	19.9429	cytosol;mitochondrion;plastid	13.619		21	redox	21.2	redox.ascorbate and glutathione	21.2;21.2.2	redox.ascorbate and glutathione;redox.ascorbate and glutathione.glutathione	5	5	5	23.7	23.7	23.7	26.015	0	529680000	40
>AT2G42975.1 | myosin-G heavy chain-like protein | Chr2:17873998-17874820 FORWARD LENGTH=187 | 201606	AT2G42975.1	AT2G42975.1	20.2532	20.0429	18.4899	20.5834	20.2739	19.5877	20.7993	20.3196	19.5081	20.4407	21.3026		plastid	13.02		35	not assigned	35.2	not assigned.unknown	35.2	not assigned.unknown	1	1	1	10.7	10.7	10.7	20.263	0	162570000	12
>AT3G26085.4 | CAAX amino terminal protease family protein | Chr3:9531082-9532397 FORWARD LENGTH=272 | 201606;>AT3G26085.1 | CAAX amino terminal protease family protein | Chr3:9530842-9532397 FORWARD LENGTH=293 | 201606;>AT3G26085.3 | CAAX amino terminal p	AT3G26085.4;AT3G26085.1;AT3G26085.3;AT3G26085.2	AT3G26085.4;AT3G26085.1;AT3G26085.3;AT3G26085.2	20.0001	20.7656		21.0677	20.2621		20.2305	19.9001		20.267	20.8352		mitochondrion;peroxisome;plastid	12.954		29	protein	29.5	protein.degradation	29.5	protein.degradation	2	2	2	8.5	8.5	8.5	29.511	0	146320000	5
>AT4G25130.1 | peptide met sulfoxide reductase 4 | Chr4:12898802-12899998 REVERSE LENGTH=258 | 201606	AT4G25130.1	AT4G25130.1	20.045	21.163	19.8458	20.3745	21.265	19.5997	20.7431	20.9461	19.4232	19.3813	20.8641	20.2157	plastid	12.838		29	protein	29.4	protein.postranslational modification	29.4	protein.postranslational modification	3	3	3	13.2	13.2	13.2	28.644	0	268300000	26
>AT3G51510.1 | transmembrane protein | Chr3:19109118-19109842 FORWARD LENGTH=181 | 201606	AT3G51510.1	AT3G51510.1	20.134	20.9087	19.5581	19.909	19.9582	19.9751		21.3163	19.4326			18.874	plastid	12.701		35	not assigned	35.2	not assigned.unknown	35.2	not assigned.unknown	1	1	1	10.5	10.5	10.5	19.846	0	90327000	12
>AT3G43520.1 | Transmembrane proteins 14C | Chr3:15406088-15407699 FORWARD LENGTH=240 | 201606	AT3G43520.1	AT3G43520.1	19.3727	20.1636	19.0441	19.5943	18.9496		19.2288	19.3086	18.3825	18.6772	19.8229		plastid	12.534		35	not assigned	35.2	not assigned.unknown	35.2	not assigned.unknown	1	1	1	8.3	8.3	8.3	24.767	0	110690000	13
>AT5G05000.3 | translocon at the outer envelope membrane of chloroplasts 34 | Chr5:1474262-1475772 REVERSE LENGTH=313 | 201606;>AT5G05000.2 | translocon at the outer envelope membrane of chloroplasts 34 | Chr5:1474262-1475772 REVERSE LENGTH=313 | 201606;>A	AT5G05000.3;AT5G05000.2;AT5G05000.1	AT5G05000.3;AT5G05000.2;AT5G05000.1	19.7862	20.5154	17.7155	20.5904	19.8195	18.333	19.8531	20.4033	18.5896	19.3706	20.5475	16.1192	cytosol,plastid;cytosol;plastid	12.493		29	protein	29.3	protein.targeting	29.3.3	protein.targeting.chloroplast	6	6	6	25.2	25.2	25.2	34.707	0	254410000	20
>AT5G57345.1 | transmembrane protein | Chr5:23229562-23230587 REVERSE LENGTH=188 | 201606	AT5G57345.1	AT5G57345.1	24.9105	25.5303	19.7179	25.2951	25.6691	19.7769	25.4971	24.9209	20.1202	25.268	25.711	19.3727	plastid	12.404		35	not assigned	35.2	not assigned.unknown	35.2	not assigned.unknown	3	3	3	14.4	14.4	14.4	20.189	0	4704600000	34
>AT1G17220.1 | Translation initiation factor 2%2C small GTP-binding protein | Chr1:5885383-5890165 FORWARD LENGTH=1026 | 201606	AT1G17220.1	AT1G17220.1	16.5459	17.9436	17.4869	17.3672	17.9797	15.02	16.3769	16.2045	16.2237		18.5862	17.4353	plastid	12.282		29	protein	29.2	protein.synthesis	29.2.3	protein.synthesis.initiation	4	4	4	4.7	4.7	4.7	109.75	0	105380000	12
>AT4G35760.1 | NAD(P)H dehydrogenase (quinone)s | Chr4:16942733-16944622 REVERSE LENGTH=376 | 201606;>AT4G35760.2 | NAD(P)H dehydrogenase (quinone)s | Chr4:16942794-16944622 REVERSE LENGTH=380 | 201606	AT4G35760.1;AT4G35760.2	AT4G35760.1;AT4G35760.2	19.2446	18.0707	17.0517	18.7271	17.5183			19.6687	16.5773	17.1764	19.4272		plastid	12.268		35	not assigned	35.2	not assigned.unknown	35.2	not assigned.unknown	2	2	2	6.9	6.9	6.9	40.401	0	61082000	6
>AT5G54770.1 | thiazole biosynthetic enzyme%2C chloroplast (ARA6) (THI1) (THI4) | Chr5:22246634-22247891 FORWARD LENGTH=349 | 201606	AT5G54770.1	AT5G54770.1	18.5967	18.1126	18.2466	19.3995	18.7673	18.0487	18.9309	19.534	18.4862		18.9273	16.4711	plastid	12.084		18	Co-factor and vitamine metabolism	18.2	Co-factor and vitamine metabolism.thiamine	18.2	Co-factor and vitamine metabolism.thiamine	2	2	2	7.4	7.4	7.4	36.664	0	83088000	10
>AT2G26500.3 | cytochrome b6f complex subunit (petM) | Chr2:11270370-11270747 FORWARD LENGTH=93 | 201606;>AT2G26500.2 | cytochrome b6f complex subunit (petM) | Chr2:11270370-11270747 FORWARD LENGTH=125 | 201606;>AT2G26500.1 | cytochrome b6f complex subunit	AT2G26500.3;AT2G26500.2;AT2G26500.1	AT2G26500.3;AT2G26500.2;AT2G26500.1		22.0368		21.6587	21.9436			21.0437		21.4617	21.677		plastid	12.06		1	PS	1.1	PS.lightreaction	1.1.3	PS.lightreaction.cytochrome b6/f	1	1	1	11.8	11.8	11.8	9.9284	0	172160000	5
>AT5G36120.1 | cofactor assembly%2C complex C (B6F) | Chr5:14198679-14199203 REVERSE LENGTH=174 | 201606	AT5G36120.1	AT5G36120.1	22.6682	22.6519	21.3736	23.3541	21.9239	20.1257	21.7804	23.437	21.403	21.52	22.1858	19.9769	plastid	12.057		1	PS	1.1	PS.lightreaction	1.1.3	PS.lightreaction.cytochrome b6/f	1	1	1	10.3	10.3	10.3	18.973	0	597360000	17
>AT4G14210.3 | phytoene desaturase 3 | Chr4:8190426-8194769 REVERSE LENGTH=566 | 201606;>AT4G14210.2 | phytoene desaturase 3 | Chr4:8190426-8194769 REVERSE LENGTH=566 | 201606;>AT4G14210.1 | phytoene desaturase 3 | Chr4:8190426-8194769 REVERSE LENGTH=566 |	AT4G14210.3;AT4G14210.2;AT4G14210.1	AT4G14210.3;AT4G14210.2;AT4G14210.1	20.1748	21.0562	20.739	19.6582	20.1768	17.4059	18.3202	20.7845		16.7311	19.314		plastid	11.755		16	secondary metabolism	16.1	secondary metabolism.isoprenoids	16.1.4.2	secondary metabolism.isoprenoids.carotenoids.phytoene dehydrogenase	7	7	7	13.6	13.6	13.6	62.963	0	385650000	23
>AT2G01110.1 | Sec-independent periplasmic protein translocase | Chr2:83786-85088 REVERSE LENGTH=340 | 201606	AT2G01110.1	AT2G01110.1	22.8846	23.0481	21.9435	22.9585	22.9859	21.4673	22.6113	22.54	21.4308	22.5313	23.6412	22.0846	plastid	11.743		29	protein	29.3	protein.targeting	29.3.3	protein.targeting.chloroplast	5	5	5	13.2	13.2	13.2	37.367	0	1300300000	38
>AT5G01220.2 | sulfoquinovosyldiacylglycerol 2 | Chr5:87369-89885 REVERSE LENGTH=433 | 201606;>AT5G01220.1 | sulfoquinovosyldiacylglycerol 2 | Chr5:86907-89885 REVERSE LENGTH=510 | 201606	AT5G01220.2;AT5G01220.1	AT5G01220.2;AT5G01220.1	19.595	20.3397	19.0941	19.6623	18.5362	18.2527	20.1456	19.3427	18.2256	19.1851	20.2954	17.2377	plastid	11.563		11	lipid metabolism	11.1	lipid metabolism.glycolipid synthesis	11.10.4	lipid metabolism.glycolipid synthesis.sulfolipid synthase	4	4	4	10.2	10.2	10.2	47.524	0	239850000	18
>AT1G06820.4 | carotenoid isomerase | Chr1:2093145-2095856 REVERSE LENGTH=476 | 201606;>AT1G06820.2 | carotenoid isomerase | Chr1:2093721-2096220 REVERSE LENGTH=521 | 201606;>AT1G06820.3 | carotenoid isomerase | Chr1:2093265-2096220 REVERSE LENGTH=586 | 20	AT1G06820.4;AT1G06820.2;AT1G06820.3;AT1G06820.1	AT1G06820.4;AT1G06820.2;AT1G06820.3;AT1G06820.1		17.3517	16.9984	17.1563					16.2233			15.8109	plastid	11.529		16	secondary metabolism	16.1	secondary metabolism.isoprenoids	16.1.4.8	secondary metabolism.isoprenoids.carotenoids.carotenoid isomerase	1	1	1	3.4	3.4	3.4	52.771	0	19828000	4
>AT5G01600.1 | ferretin 1 | Chr5:228149-229594 REVERSE LENGTH=255 | 201606	AT5G01600.1	AT5G01600.1	21.1853	21.5885	21.0807	21.6313	22.0359	21.0591	21.5408	21.9691	20.9915	21.2971	21.5608	20.2287	plastid	11.465		15	metal handling	15.2	metal handling.binding, chelation and storage	15.2	metal handling.binding, chelation and storage	6	5	5	25.1	19.2	19.2	28.178	0	496820000	27
>AT1G08520.1 | ALBINA 1 | Chr1:2696538-2700819 FORWARD LENGTH=760 | 201606	AT1G08520.1	AT1G08520.1	18.4139	18.5228	17.5626	18.9435	18.101	16.7064	17.0898	18.3524	16.9949	17.4624	19.1767	16.9956	plastid	11.462		19	tetrapyrrole synthesis	19.1	tetrapyrrole synthesis.magnesium chelatase	19.1	tetrapyrrole synthesis.magnesium chelatase	6	6	6	10	10	10	83.283	0	172660000	19
>AT5G18660.1 | NAD(P)-binding Rossmann-fold superfamily protein | Chr5:6220872-6222125 REVERSE LENGTH=417 | 201606	AT5G18660.1	AT5G18660.1	20.5584	20.9345	19.7909	20.4885	20.3544	18.9998	20.4111	20.4838	19.5967	20.0363	21.047	20.2987	plastid	11.293		19	tetrapyrrole synthesis	19.13	tetrapyrrole synthesis.divinyl chlorophyllide-a 8-vinyl-reductase	19.13	tetrapyrrole synthesis.divinyl chlorophyllide-a 8-vinyl-reductase	6	6	6	15.1	15.1	15.1	45.892	0	493950000	39
>AT5G18820.1 | TCP-1/cpn60 chaperonin family protein | Chr5:6271549-6274153 FORWARD LENGTH=575 | 201606;>AT5G18820.3 | TCP-1/cpn60 chaperonin family protein | Chr5:6271549-6273571 FORWARD LENGTH=443 | 201606;>AT5G18820.2 | TCP-1/cpn60 chaperonin family pro	AT5G18820.1;AT5G18820.3;AT5G18820.2	AT5G18820.1;AT5G18820.3;AT5G18820.2	18.2114	18.1838	18.4515	18.7784	19.5264	17.1331	18.7783	19.2192	17.909	18.01	18.4167	13.7895	plastid	11.291		29	protein	29.6	protein.folding	29.6	protein.folding	5	5	5	10.8	10.8	10.8	61.192	0	162630000	10
>AT5G51010.1 | Rubredoxin-like superfamily protein | Chr5:20744615-20745344 FORWARD LENGTH=154 | 201606	AT5G51010.1	AT5G51010.1	22.9284	23.6907	22.6964	23.4301	23.2131	22.3496	23.3325	21.7585	22.5692	22.5487	23.9848	22.0682	plastid	11.25		21	redox	21.1	redox.thioredoxin	21.1	redox.thioredoxin	3	3	3	21.4	21.4	21.4	17.23	0	995350000	34
>AT1G15700.1 | ATPase%2C F1 complex%2C gamma subunit protein | Chr1:5402629-5403789 REVERSE LENGTH=386 | 201606	AT1G15700.1	AT1G15700.1			18.4797		16.2341	18.0771	21.2747		17.2403	19.8582	19.6012	16.9641	plastid	11.103		1	PS	1.1	PS.lightreaction	1.1.4.4	PS.lightreaction.ATP synthase.gamma chain	1	1	1	3.4	3.4	3.4	42.679	0	177530000	17
>AT5G47190.1 | Ribosomal protein L19 family protein | Chr5:19164432-19166064 REVERSE LENGTH=229 | 201606	AT5G47190.1	AT5G47190.1	21.5676	22.5398	19.5763	21.6225	22.3954	17.5379	22.2814	22.6575	19.1959	21.0696	22.5662		plastid	10.851		29	protein	29.2	protein.synthesis	29.2.1.1.1.2.19	protein.synthesis.ribosomal protein.prokaryotic.chloroplast.50S subunit.L19	5	5	2	21.8	21.8	10.9	25.468	0	587760000	29
>AT5G57030.1 | Lycopene beta/epsilon cyclase protein | Chr5:23077398-23079818 FORWARD LENGTH=524 | 201606	AT5G57030.1	AT5G57030.1		19.4048	16.4759		18.7171	15.6615		18.7006	16.2761		19.9164	16.2304	plastid	10.557		16	secondary metabolism	16.1	secondary metabolism.isoprenoids	16.1.4.4	secondary metabolism.isoprenoids.carotenoids.lycopene epsilon cyclase	4	4	4	11.5	11.5	11.5	58.49	0	118940000	9
>AT2G18330.1 | AAA-type ATPase family protein | Chr2:7965829-7968915 FORWARD LENGTH=636 | 201606;>AT4G36580.1 | AAA-type ATPase family protein | Chr4:17257958-17260661 FORWARD LENGTH=632 | 201606;>AT5G16930.1 | AAA-type ATPase family protein | Chr5:5568578	AT2G18330.1;AT4G36580.1;AT5G16930.1	AT2G18330.1;AT4G36580.1;AT5G16930.1	17.6421	17.8083	15.7581	18.3092	17.7616	15.9661	18.2623	17.868	16.2504	17.2063	17.9643	14.8809	mitochondrion;plastid	10.229		29	protein	29.5	protein.degradation	29.5.9	protein.degradation.AAA type	2	2	1	3	3	1.6	71.194	0	121180000	12
>ATCG00660.1 | ribosomal protein L20 | ChrC:68512-68865 REVERSE LENGTH=117 | 201606	ATCG00660.1	ATCG00660.1	20.9337	23.2794		20.3949	23.1377		21.4875	23.3325		19.4677	23.3052	17.9484	plastid	9.9971		29	protein	29.2	protein.synthesis	29.2.1.1.1.2.20	protein.synthesis.ribosomal protein.prokaryotic.chloroplast.50S subunit.L20	4	4	4	26.5	26.5	26.5	14.163	0	278120000	11
>AT3G03710.1 | polyribonucleotide nucleotidyltransferase | Chr3:919542-924906 FORWARD LENGTH=922 | 201606	AT3G03710.1	AT3G03710.1	19.0663	18.2805	17.7029	19.2879	17.3299	17.9752	18.5406	18.7567	17.7039	18.6595	17.4908	16.5932	plastid	9.7297		27	RNA	27.1	RNA.processing	27.1	RNA.processing	6	6	6	7.6	7.6	7.6	99.565	0	234440000	12
>AT3G52150.2 | RNA-binding (RRM/RBD/RNP motifs) family protein | Chr3:19342074-19343090 FORWARD LENGTH=253 | 201606;>AT3G52150.1 | RNA-binding (RRM/RBD/RNP motifs) family protein | Chr3:19342074-19343090 FORWARD LENGTH=253 | 201606	AT3G52150.2;AT3G52150.1	AT3G52150.2;AT3G52150.1	21.0188	20.2075		21.1176	21.2392		22.1719	20.5524		20.9727	20.3372		plastid	9.563		27	RNA	27.3	RNA.regulation of transcription	27.3.99	RNA.regulation of transcription.unclassified	8	8	8	26.5	26.5	26.5	27.748	0	473090000	19
>AT1G01090.1 | pyruvate dehydrogenase E1 alpha | Chr1:47705-49166 REVERSE LENGTH=428 | 201606	AT1G01090.1	AT1G01090.1	19.1726	19.3899	17.7264	19.563	19.988	17.9571	17.6037	19.9409	17.8638	18.7586	19.3009	15.4876	plastid	9.2992		8	TCA / org transformation	8.1	TCA / org transformation.TCA	8.1.1.1	TCA / org transformation.TCA.pyruvate DH.E1	4	4	4	12.1	12.1	12.1	47.173	0	195940000	12
>ATCG01130.1 | Ycf1 protein | ChrC:123884-129244 REVERSE LENGTH=1786 | 201606	ATCG01130.1	ATCG01130.1	15.8702	13.5684	12.8146	17.2349	14.313	13.2582	15.1661	16.7913	15.0124		13.8467		plastid	9.2575		29	protein	29.8	protein.assembly and cofactor ligation	29.8	protein.assembly and cofactor ligation	5	5	5	3.2	3.2	3.2	213.69	0	71035000	8
>AT4G25650.1 | ACD1-like protein | Chr4:13081021-13083153 REVERSE LENGTH=536 | 201606;>AT4G25650.2 | ACD1-like protein | Chr4:13081021-13083153 REVERSE LENGTH=559 | 201606	AT4G25650.1;AT4G25650.2	AT4G25650.1;AT4G25650.2	18.8941	19.3887	18.591	19.6758	19.4405	18.4983	18.5706	18.9496	18.321	17.9326	19.2187	17.3745	plastid	9.2015		26	misc	26.3	misc. other Ferredoxins and Rieske domain	26.3	misc. other Ferredoxins and Rieske domain	5	5	5	11.8	11.8	11.8	61.263	0	224410000	18
>AT1G24040.3 | Acyl-CoA N-acyltransferases (NAT) superfamily protein | Chr1:8505794-8506753 REVERSE LENGTH=319 | 201606;>AT1G24040.2 | Acyl-CoA N-acyltransferases (NAT) superfamily protein | Chr1:8505794-8506753 REVERSE LENGTH=319 | 201606;>AT1G24040.1 | A	AT1G24040.3;AT1G24040.2;AT1G24040.1	AT1G24040.3;AT1G24040.2;AT1G24040.1	18.6379	20.5196	18.4736	19.6937	19.9713	19.1058	20.0233	20.3454	18.7647	18.9738	19.6388	18.6881	plastid	9.1762		26	misc	26.24	misc.GCN5-related N-acetyltransferase	26.24	misc.GCN5-related N-acetyltransferase	4	4	4	15.4	15.4	15.4	36.019	0	241870000	22
>AT4G30950.1 | fatty acid desaturase 6 | Chr4:15057278-15059673 REVERSE LENGTH=448 | 201606	AT4G30950.1	AT4G30950.1	20.146	20.1138	18.5469	20.8185	19.6754	16.8311	19.2315	19.5511	18.2516	18.7552	19.395	17.2719	plastid	9.1715		11	lipid metabolism	11.2	lipid metabolism.FA desaturation	11.2.4	lipid metabolism.FA desaturation.omega 6 desaturase	4	4	4	9.4	9.4	9.4	51.225	0	316900000	12
>AT1G80480.1 | plastid transcriptionally active 17 | Chr1:30258272-30260570 REVERSE LENGTH=444 | 201606	AT1G80480.1;AT1G15730.1	AT1G80480.1	18.2581	16.9531	16.4687	19.1723	15.9053	16.6802	16.344	17.5134	16.9377	18.0174	16.8907	17.1685	plastid	9.1539		27;31	cell;RNA	27.2;31.1	cell.organisation;RNA.transcription	27.2;31.1	cell.organisation;RNA.transcription	3	3	3	7.9	7.9	7.9	49.487	0	73245000	6
>AT2G21860.1 | violaxanthin de-epoxidase-like protein | Chr2:9318333-9319990 REVERSE LENGTH=522 | 201606	AT2G21860.1	AT2G21860.1		18.8605	20.4821		16.8169	19.8195		16.4192			18.7592	16.2545	plastid	9.0654		16	secondary metabolism	16.1	secondary metabolism.isoprenoids	16.1.4.21	secondary metabolism.isoprenoids.carotenoids.violaxanthin de-epoxidase	4	4	4	9.8	9.8	9.8	59.287	0	120210000	7
>AT5G12470.1 | UvrABC system C protein%2C putative (DUF3411) | Chr5:4044950-4047290 REVERSE LENGTH=386 | 201606	AT5G12470.1	AT5G12470.1	20.2654	21.3337	18.9776	20.9995	20.3295	18.9133	19.8542	20.151	19.216	18.8138	20.3109	17.7175	plastid	8.9339		35	not assigned	35.2	not assigned.unknown	35.2	not assigned.unknown	5	5	5	12.4	12.4	12.4	41.323	0	303500000	21
>AT5G12130.2 | integral membrane TerC family protein | Chr5:3919844-3922154 FORWARD LENGTH=344 | 201606;>AT5G12130.1 | integral membrane TerC family protein | Chr5:3919613-3922154 FORWARD LENGTH=384 | 201606	AT5G12130.2;AT5G12130.1	AT5G12130.2;AT5G12130.1	20.1272	20.8096	17.9687	20.6296	20.4687	17.7565	19.9939	20.3658	17.9744	19.519	20.4359	16.5132	plastid	8.9243		33	development	33.99	development.unspecified	33.99	development.unspecified	3	3	3	9.3	9.3	9.3	37.643	0	260180000	17
>ATCG01010.1 | NADH-Ubiquinone oxidoreductase (complex I)%2C chain 5 protein | ChrC:110398-112638 REVERSE LENGTH=746 | 201606	ATCG01010.1	ATCG01010.1		19.5052	18.1982	20.4589	16.6675			18.043	16.7036	16.9074	18.7221	16.6211	plastid	8.9037		1	PS	1.1	PS.lightreaction	1.1.6	PS.lightreaction.NADH DH	3	3	3	3.2	3.2	3.2	85.237	0	135690000	6
>AT3G27160.1 | Ribosomal protein S21 family protein | Chr3:10017531-10018854 FORWARD LENGTH=183 | 201606;>AT3G27160.2 | Ribosomal protein S21 family protein | Chr3:10017531-10019274 FORWARD LENGTH=218 | 201606	AT3G27160.1;AT3G27160.2	AT3G27160.1;AT3G27160.2	22.7267	22.2905		22.7578	22.9838		22.7416	20.5972		20.9257	20.5227		plastid	8.8718		29	protein	29.2	protein.synthesis	29.2.1.1.3.1.21	protein.synthesis.ribosomal protein.prokaryotic.unknown organellar.30S subunit.S21	2	2	2	12	12	12	20.911	0	316060000	12
>AT5G38520.1 | alpha/beta-Hydrolases superfamily protein | Chr5:15421605-15423234 FORWARD LENGTH=362 | 201606;>AT5G38520.2 | alpha/beta-Hydrolases superfamily protein | Chr5:15421605-15423234 FORWARD LENGTH=374 | 201606	AT5G38520.1;AT5G38520.2	AT5G38520.1;AT5G38520.2	20.5446	21.9331	19.8429	20.1394	21.7297	19.099	20.0387	21.5669	19.7331	19.5809	20.4537	19.2209	plastid	8.8609		35	not assigned	35.1	not assigned.no ontology	35.1	not assigned.no ontology	5	5	5	18.8	18.8	18.8	39.569	0	468010000	20
>AT4G01310.1 | Ribosomal L5P family protein | Chr4:544166-545480 REVERSE LENGTH=262 | 201606	AT4G01310.1	AT4G01310.1	19.3264	20.2442	19.2236	19.9661	18.9389	17.2162	19.349	20.0616	18.2265	18.5225	20.0726	18.6051	plastid	8.7811		29	protein	29.2	protein.synthesis	29.2.1.1.1.2.5	protein.synthesis.ribosomal protein.prokaryotic.chloroplast.50S subunit.L5	5	5	5	19.8	19.8	19.8	28.343	0	207580000	27
>AT1G10830.1 | 15-cis-zeta-carotene isomerase | Chr1:3605736-3607449 REVERSE LENGTH=367 | 201606	AT1G10830.1	AT1G10830.1	21.747	21.6011	19.8125	22.4033	20.8725		19.2455	20.9111	16.8205	18.5334	20.3422		plastid	8.7709		34	transport	34.14	transport.unspecified cations	34.14	transport.unspecified cations	4	4	4	6.5	6.5	6.5	40.85	0	303430000	12
>AT3G25760.1 | allene oxide cyclase 1 | Chr3:9403972-9405105 FORWARD LENGTH=254 | 201606	AT3G25760.1	AT3G25760.1	19.7685	19.4429	17.3284	21.3393	20.0725	17.968	20.7759	20.9222	18.1319	21.5669	19.5937	19.0986	plastid	8.6598		20	stress	20.2	stress.abiotic	20.2.3	stress.abiotic.drought/salt	7	4	4	27.2	17.7	17.7	27.801	0	303410000	15
>ATCG00580.1 | photosystem II reaction center protein E | ChrC:64071-64322 REVERSE LENGTH=83 | 201606	ATCG00580.1	ATCG00580.1	27.9347	29.2892	28.138	28.0263	28.2197	27.3668	29.2112	28.0711	28.2611	28.3322	29.6043	28.1732	plastid	8.6469		1	PS	1.1	PS.lightreaction	1.1.1.2	PS.lightreaction.photosystem II.PSII polypeptide subunits	3	3	3	33.7	33.7	33.7	9.3965	0	30827000000	46
>ATCG01090.1 | NADPH dehydrogenase | ChrC:119244-119762 REVERSE LENGTH=172 | 201606	ATCG01090.1	ATCG01090.1	19.7205	20.3287	18.2845	18.9597	18.9528			19.6081	17.378		20.3966	18.6429	plastid	8.6421		1	PS	1.1	PS.lightreaction	1.1.40	PS.lightreaction.cyclic electron flow-chlororespiration	2	2	2	13.4	13.4	13.4	20.086	0	93368000	10
>AT3G10840.4 | alpha/beta-Hydrolases superfamily protein | Chr3:3391207-3392786 REVERSE LENGTH=391 | 201606;>AT3G10840.2 | alpha/beta-Hydrolases superfamily protein | Chr3:3391207-3392786 REVERSE LENGTH=391 | 201606;>AT3G10840.3 | alpha/beta-Hydrolases sup	AT3G10840.4;AT3G10840.2;AT3G10840.3;AT3G10840.1	AT3G10840.4;AT3G10840.2;AT3G10840.3;AT3G10840.1		17.0421	15.5037		15.5469	13.8223		16.4868			16.1894		plastid	8.5636		35	not assigned	35.1	not assigned.no ontology	35.1	not assigned.no ontology	1	1	1	4.3	4.3	4.3	42.769	0	11114000	2
>AT2G03140.6 | alpha/beta-Hydrolases superfamily protein | Chr2:942000-947887 FORWARD LENGTH=1533 | 201606;>AT2G03140.9 | alpha/beta-Hydrolases superfamily protein | Chr2:942000-949337 FORWARD LENGTH=1797 | 201606;>AT2G03140.8 | alpha/beta-Hydrolases super	AT2G03140.6;AT2G03140.9;AT2G03140.8;AT2G03140.7;AT2G03140.5;AT2G03140.4;AT2G03140.3;AT2G03140.10;AT2G03140.1;AT2G03140.2;AT2G03140.12;AT2G03140.11	AT2G03140.6;AT2G03140.9;AT2G03140.8;AT2G03140.7;AT2G03140.5;AT2G03140.4;AT2G03140.3;AT2G03140.10;AT2G03140.1;AT2G03140.2;AT2G03140.12;AT2G03140.11	14.4465	14.817		15.2342						13.9202			plastid	8.4125		33	development	33.99	development.unspecified	33.99	development.unspecified	3	3	3	2.4	2.4	2.4	166.94	0	17269000	2
>AT2G33450.1 | Ribosomal L28 family | Chr2:14173620-14174380 FORWARD LENGTH=143 | 201606	AT2G33450.1	AT2G33450.1	19.9009	22.0755	19.5883	20.5566	21.999	17.8934	21.1297	22.2079	18.6438	19.4754	21.6859	18.4066	plastid	8.3535		29	protein	29.2	protein.synthesis	29.2.1.1.1.2.28	protein.synthesis.ribosomal protein.prokaryotic.chloroplast.50S subunit.L28	4	4	4	16.8	16.8	16.8	16.033	0	269700000	11
>AT5G08050.1 | wiskott-aldrich syndrome family protein%2C putative (DUF1118) | Chr5:2578418-2578964 FORWARD LENGTH=158 | 201606	AT5G08050.1	AT5G08050.1	22.4079	22.5626	21.8879	22.3508	23.4335	21.3363	23.187	23.3724	21.5198	21.9518	23.1607	21.6356	plastid	8.2654		35	not assigned	35.2	not assigned.unknown	35.2	not assigned.unknown	3	3	3	17.1	17.1	17.1	16.58	0	499880000	27
>AT5G30510.1 | ribosomal protein S1 | Chr5:11619262-11621223 REVERSE LENGTH=416 | 201606	AT5G30510.1	AT5G30510.1	19.8671	18.4134	17.6698	19.7967	18.1583	17.3048	19.8835	18.5235	17.4584	19.5655	18.893	17.3504	plastid	8.1253		29	protein	29.2	protein.synthesis	29.2.1.1.3.1.1	protein.synthesis.ribosomal protein.prokaryotic.unknown organellar.30S subunit.S1	5	5	5	11.8	11.8	11.8	45.11	0	194060000	11
>AT1G76450.1 | Photosystem II reaction center PsbP family protein | Chr1:28684618-28686109 FORWARD LENGTH=247 | 201606	AT1G76450.1	AT1G76450.1			18.1099	18.4239	18.8307		19.334	20.1375	18.3723	18.5645	17.286	18.1728	plastid	8.0104		1	PS	1.1	PS.lightreaction	1.1.1.2	PS.lightreaction.photosystem II.PSII polypeptide subunits	2	2	2	13.4	13.4	13.4	27.489	0	69011000	10
>AT1G28150.2 | hypothetical protein | Chr1:9835122-9835842 REVERSE LENGTH=123 | 201606;>AT1G28150.1 | hypothetical protein | Chr1:9835122-9835842 REVERSE LENGTH=123 | 201606	AT1G28150.2;AT1G28150.1	AT1G28150.2;AT1G28150.1	22.099	21.8544		22.5616	22.2174		22.0469	22.0323		21.748	22.1241	20.1368	plastid	7.7531		35	not assigned	35.2	not assigned.unknown	35.2	not assigned.unknown	2	2	2	19.5	19.5	19.5	13.582	0	284940000	10
>AT5G11450.1 | PsbP domain protein (Mog1/PsbP/DUF1795-like photosystem II reaction center PsbP family protein) | Chr5:3654475-3656357 FORWARD LENGTH=297 | 201606;>AT5G11450.2 | PsbP domain protein (Mog1/PsbP/DUF1795-like photosystem II reaction center PsbP	AT5G11450.1;AT5G11450.2	AT5G11450.1;AT5G11450.2		20.3659	18.0212	19.0107	20.1492	18.1495	20.6509	19.767		19.031	21.5553	18.6992	plastid	7.6654		1	PS	1.1	PS.lightreaction	1.1.1.2	PS.lightreaction.photosystem II.PSII polypeptide subunits	3	3	3	12.1	12.1	12.1	33.365	0	182190000	9
>AT3G48110.1 | glycine-tRNA ligase | Chr3:17763111-17770964 FORWARD LENGTH=1067 | 201606	AT3G48110.1	AT3G48110.1	16.4199	15.4872	15.547	17.6798	15.6858	15.5971		15.2773	16.6211	15.8296	15.68	16.0179	plastid	7.6543		29	protein	29.1	protein.aa activation	29.1.14	protein.aa activation.glycine-tRNA ligase	4	4	4	5.7	5.7	5.7	119.77	0	62692000	4
>AT4G30580.1 | Phospholipid/glycerol acyltransferase family protein | Chr4:14932515-14934489 REVERSE LENGTH=356 | 201606	AT4G30580.1	AT4G30580.1	19.8216	17.0766		20.829	18.4496	16.0256	18.6933	19.1452	16.4677	18.3612	19.0762		plastid	7.579		33	development	33.99	development.unspecified	33.99	development.unspecified	4	4	4	14.3	14.3	14.3	39.395	0	144790000	9
>AT5G55610.1 | isopentenyl-diphosphate delta-isomerase | Chr5:22525981-22527858 FORWARD LENGTH=329 | 201606;>AT5G55610.2 | isopentenyl-diphosphate delta-isomerase | Chr5:22525981-22527479 FORWARD LENGTH=281 | 201606	AT5G55610.1;AT5G55610.2	AT5G55610.1;AT5G55610.2	19.6671	20.0612	16.8389	19.7629	19.9306	15.8163	17.9594	19.3871	16.43	18.4655	20.3317	15.3643	plastid	7.5391		35	not assigned	35.2	not assigned.unknown	35.2	not assigned.unknown	4	4	4	10.3	10.3	10.3	36.055	0	232580000	13
>AT2G46090.1 | Diacylglycerol kinase family protein | Chr2:18950919-18953079 FORWARD LENGTH=364 | 201606	AT2G46090.1	AT2G46090.1	19.0872	19.8254	18.8616	19.2885	19.191	17.6405	19.2666	19.2836	18.1468	18.5953	19.7063	17.5499	plastid	7.3891		11	lipid metabolism	11.3	lipid metabolism.Phospholipid synthesis	11.3	lipid metabolism.Phospholipid synthesis	2	2	2	8.5	8.5	8.5	39.655	0	164320000	17
>AT4G05180.2 | photosystem II subunit Q-2 | Chr4:2672093-2673170 REVERSE LENGTH=230 | 201606;>AT4G05180.1 | photosystem II subunit Q-2 | Chr4:2672093-2673170 REVERSE LENGTH=230 | 201606	AT4G05180.2;AT4G05180.1	AT4G05180.2;AT4G05180.1	18.0451		18.6784	18.5279	20.0446	18.0524	18.3569	18.8548	17.0908	17.271	19.5267	19.4419	plastid	7.2964		1	PS	1.1	PS.lightreaction	1.1.1.2	PS.lightreaction.photosystem II.PSII polypeptide subunits	3	3	3	16.5	16.5	16.5	24.643	0	87639000	11
>AT1G65410.1 | non-intrinsic ABC protein 11 | Chr1:24295362-24297332 FORWARD LENGTH=345 | 201606	AT1G65410.1	AT1G65410.1	19.6309	19.9048	20.2189	20.2648	20.4191	18.8792	19.5798	20.4979	19.1979	18.7893	20.4872	18.8011	plastid	7.2235		34	transport	34.16	transport.ABC transporters and multidrug resistance systems	34.16	transport.ABC transporters and multidrug resistance systems	6	6	6	18.6	18.6	18.6	37.518	0	225800000	26
>AT3G50790.2 | esterase/lipase/thioesterase family protein | Chr3:18880074-18881940 REVERSE LENGTH=408 | 201606;>AT3G50790.1 | esterase/lipase/thioesterase family protein | Chr3:18880074-18881940 REVERSE LENGTH=408 | 201606	AT3G50790.2;AT3G50790.1	AT3G50790.2;AT3G50790.1	17.9738	18.4105	19.0263	19.5354	19.1606		18.7918	19.1253	18.023	18.0297	18.6361	17.9036	plastid	7.1665		33	development	33.2	development.late embryogenesis abundant	33.2	development.late embryogenesis abundant	4	4	4	10.5	10.5	10.5	45.17	0	110080000	5
>AT2G32480.2 | chloroplastic membrane metallo proteases | Chr2:13788679-13790022 REVERSE LENGTH=410 | 201606;>AT1G05140.1 | Peptidase M50 family protein | Chr1:1482681-1484006 FORWARD LENGTH=441 | 201606;>AT2G32480.1 | chloroplastic membrane metallo protea	AT2G32480.2;AT1G05140.1;AT2G32480.1	AT2G32480.2;AT1G05140.1;AT2G32480.1	20.1549	20.482	19.2657	20.4582	19.9416	18.9942	20.5001	20.6481	19.289	19.9006	20.3706	19.0524	plastid	7.1211		29	protein	29.5	protein.degradation	29.5.7	protein.degradation.metalloprotease	2	2	2	5.1	5.1	5.1	44.408	0	272590000	14
>AT5G28750.1 | Bacterial sec-independent translocation protein mttA/Hcf106 | Chr5:10784142-10785677 REVERSE LENGTH=147 | 201606	AT5G28750.1	AT5G28750.1	21.3436	22.428	19.4081	21.615	22.6305	20.1972	20.5558	22.5247	20.5245	20.4777	22.5223	19.1311	plastid	7.1088		35	not assigned	35.1	not assigned.no ontology	35.1	not assigned.no ontology	3	3	3	24.5	24.5	24.5	15.713	0	369070000	16
>AT5G58260.1 | oxidoreductases%2C acting on NADH or NADPH%2C quinone or similar compound as acceptor | Chr5:23561075-23561929 REVERSE LENGTH=209 | 201606;>AT5G58260.2 | oxidoreductases%2C acting on NADH or NADPH%2C quinone or similar compound as acceptor |	AT5G58260.1;AT5G58260.2	AT5G58260.1;AT5G58260.2	19.5456	19.7518	16.9511	19.4103	18.4679	16.2452	18.6167	19.0343	16.4978	19.1094	19.3977	16.2985	plastid	7.0839		1	PS	1.1	PS.lightreaction	1.1.6	PS.lightreaction.NADH DH	3	3	3	15.8	15.8	15.8	23.398	0	110820000	8
>AT2G17695.2 | outer envelope protein | Chr2:7684214-7685009 REVERSE LENGTH=205 | 201606;>AT2G17695.1 | outer envelope protein | Chr2:7684214-7685009 REVERSE LENGTH=205 | 201606;>AT2G17695.3 | outer envelope protein | Chr2:7684214-7685181 REVERSE LENGTH=21	AT2G17695.2;AT2G17695.1;AT2G17695.3	AT2G17695.2;AT2G17695.1;AT2G17695.3	19.17	18.7684			19.3155	17.9701		18.6893			19.3381		cytosol;plastid	7.0745		35	not assigned	35.2	not assigned.unknown	35.2	not assigned.unknown	2	2	2	13.7	13.7	13.7	23.245	0	53147000	2
>AT1G09340.1 | chloroplast RNA binding protein | Chr1:3015473-3018035 FORWARD LENGTH=378 | 201606;>AT1G09340.2 | chloroplast RNA binding protein | Chr1:3015806-3018035 FORWARD LENGTH=379 | 201606	AT1G09340.1;AT1G09340.2	AT1G09340.1;AT1G09340.2			17.3146		17.3741	16.8685		17.6557					plastid	7.019		35	not assigned	35.2	not assigned.unknown	35.2	not assigned.unknown	2	2	2	10.8	10.8	10.8	42.619	0	41668000	3
>AT2G35490.1 | Plastid-lipid associated protein PAP / fibrillin family protein | Chr2:14912309-14913797 REVERSE LENGTH=376 | 201606	AT2G35490.1	AT2G35490.1	18.6663	17.7618	16.8089	18.8229	19.0848	15.9022	18.4742	17.7505	15.7788	18.0366	17.5681	16.7867	plastid	6.9744		31	cell	31.1	cell.organisation	31.1	cell.organisation	3	3	3	9.6	9.6	9.6	40.505	0	77694000	4
>ATCG00730.1 | photosynthetic electron transfer D | ChrC:76481-77672 FORWARD LENGTH=160 | 201606	ATCG00730.1	ATCG00730.1	25.7441	26.3695	25.062	25.9558	25.7688	25.0602	26.0202	25.1539	24.766	25.064	25.7629	24.4923	plastid	6.962		1	PS	1.1	PS.lightreaction	1.1.3.2	PS.lightreaction.cytochrome b6/f.subunit 4 (PETD)	1	1	1	6.2	6.2	6.2	17.431	0	3254800000	44
>AT4G09350.1 | Chaperone DnaJ-domain superfamily protein | Chr4:5931317-5932152 REVERSE LENGTH=249 | 201606	AT4G09350.1	AT4G09350.1	18.7345	19.7974	16.4932	18.7702	19.1481			19.3641	16.6538	16.9336	19.5861	17.3003	cytosol,plastid	6.9364		20	stress	20.2	stress.abiotic	20.2.1	stress.abiotic.heat	4	4	4	22.9	22.9	22.9	28.496	0	69512000	6
>AT3G54900.1 | CAX interacting protein 1 | Chr3:20341850-20342371 REVERSE LENGTH=173 | 201606	AT3G54900.1	AT3G54900.1	19.7362	20.6665		20.0041	20.5684		20.215	19.5232			20.6629		plastid	6.838		34	transport	34.21	transport.calcium	34.21	transport.calcium	1	1	1	5.8	5.8	5.8	19.309	0	90197000	4
>AT2G21280.1 | NAD(P)-binding Rossmann-fold superfamily protein | Chr2:9110502-9112679 REVERSE LENGTH=347 | 201606;>AT2G21280.2 | NAD(P)-binding Rossmann-fold superfamily protein | Chr2:9110502-9112724 REVERSE LENGTH=362 | 201606	AT2G21280.1;AT2G21280.2	AT2G21280.1;AT2G21280.2	18.4842	19.7187	17.1795	18.4868	19.2942		19.2656	19.3056	18.1247	18.6143	19.1377	17.519	plastid	6.8326		31	cell	31.2	cell.division	31.2.5	cell.division.plastid	2	2	2	5.5	5.5	5.5	37.745	0	124860000	10
>AT2G43950.1 | chloroplast outer envelope protein 37 | Chr2:18200553-18202644 REVERSE LENGTH=343 | 201606;>AT2G43950.2 | chloroplast outer envelope protein 37 | Chr2:18200830-18202644 REVERSE LENGTH=333 | 201606	AT2G43950.1;AT2G43950.2	AT2G43950.1;AT2G43950.2	19.4002		17.3592	19.4596	17.5166		18.7465	19.2984	17.4183	17.3266	16.6589	16.7474	plastid	6.8235		35	not assigned	35.2	not assigned.unknown	35.2	not assigned.unknown	3	3	3	11.4	11.4	11.4	38.835	0	92454000	3
>AT4G25050.1 | acyl carrier protein 4 | Chr4:12870178-12871024 FORWARD LENGTH=137 | 201606;>AT4G25050.2 | acyl carrier protein 4 | Chr4:12870178-12871024 FORWARD LENGTH=149 | 201606	AT4G25050.1;AT4G25050.2	AT4G25050.1;AT4G25050.2	19.5527	19.8558	18.9045	19.5319	19.6294	18.4466	19.5084	20.0756	18.5011	19.222	19.8594	18.6414	plastid	6.7615		11	lipid metabolism	11.1	lipid metabolism.FA synthesis and FA elongation	11.1.12	lipid metabolism.FA synthesis and FA elongation.ACP protein	1	1	1	11.7	11.7	11.7	14.544	0	78854000	13
>AT5G51720.1 | 2 iron%2C 2 sulfur cluster binding protein | Chr5:21009645-21010227 FORWARD LENGTH=108 | 201606	AT5G51720.1	AT5G51720.1	20.9449	19.9445	19.5755	21.4318	20.1331	19.0494	21.5253	21.064	19.425	19.8333			plastid	6.5769		35	not assigned	35.2	not assigned.unknown	35.2	not assigned.unknown	2	2	2	22.2	22.2	22.2	11.626	0	168740000	18
>AT1G24490.2 | OxaA/YidC-like membrane insertion protein | Chr1:8682364-8684966 FORWARD LENGTH=462 | 201606;>AT1G24490.1 | OxaA/YidC-like membrane insertion protein | Chr1:8682364-8684966 FORWARD LENGTH=499 | 201606	AT1G24490.2;AT1G24490.1	AT1G24490.2;AT1G24490.1	20.5856	19.9238	18.3611	20.3423	18.9249	16.1126	18.8274	18.3283		18.9748	20.2437	18.1178	plastid	6.4654		31	cell	31.2	cell.division	31.2.5	cell.division.plastid	3	3	3	5.8	5.8	5.8	51.172	0	259690000	9
>AT5G43745.1 | ion channel POLLUX-like protein%2C putative (DUF1012) | Chr5:17569435-17574954 REVERSE LENGTH=817 | 201606	AT5G43745.1	AT5G43745.1	17.6828	18.207	17.8726	18.1042	18.2872	17.6289		17.9271	17.625		17.2758	17.0165	plastid	6.4423		35	not assigned	35.1	not assigned.no ontology	35.1	not assigned.no ontology	9	3	3	10.5	4	4	92.209	0	134250000	9
>AT1G15980.1 | NDH-dependent cyclic electron flow 1 | Chr1:5489314-5491199 FORWARD LENGTH=461 | 201606	AT1G15980.1	AT1G15980.1	16.8024	20.0588	16.3537	16.4001				18.2832	14.881		18.7777	15.5306	plastid	6.337		35	not assigned	35.2	not assigned.unknown	35.2	not assigned.unknown	4	4	4	10.6	10.6	10.6	51.022	0	61798000	8
>AT3G47860.1 | chloroplastic lipocalin | Chr3:17656778-17658269 REVERSE LENGTH=353 | 201606	AT3G47860.1	AT3G47860.1	18.6289	17.5442	16.8392	17.9267	19.3759	15.6974	17.6591	19.2125	16.7269	17.4947	17.889	17.0688	plastid	6.2886		20	stress	20.2	stress.abiotic	20.2	stress.abiotic	3	3	3	11.3	11.3	11.3	39.116	0	72376000	13
>AT3G13120.3 | Ribosomal protein S10p/S20e family protein | Chr3:4220310-4221526 REVERSE LENGTH=191 | 201606;>AT3G13120.2 | Ribosomal protein S10p/S20e family protein | Chr3:4220310-4221526 REVERSE LENGTH=191 | 201606;>AT3G13120.1 | Ribosomal protein S10p/	AT3G13120.3;AT3G13120.2;AT3G13120.1	AT3G13120.3;AT3G13120.2;AT3G13120.1	24.7238	23.4178	22.2057	24.2812	23.9207	21.8737	24.3539	24.1357	22.6164	22.9365	23.3909	22.4957	plastid	6.2332		29	protein	29.2	protein.synthesis	29.2.1.1.1.1.10	protein.synthesis.ribosomal protein.prokaryotic.chloroplast.30S subunit.S10	4	4	4	18.8	18.8	18.8	20.837	0	1712100000	30
>AT5G42960.1 | outer envelope pore 24B-like protein | Chr5:17235184-17236478 FORWARD LENGTH=213 | 201606	AT5G42960.1	AT5G42960.1	19.4964	19.3577	18.5373	19.4495	18.6181	17.8787	19.0157	20.2698	17.6522	18.029	17.9578		plastid	6.1054		35	not assigned	35.2	not assigned.unknown	35.2	not assigned.unknown	3	3	3	19.2	19.2	19.2	23.41	0	113160000	7
>AT5G52410.1 | oxidoreductase/transition metal ion-binding protein | Chr5:21276996-21279293 FORWARD LENGTH=510 | 201606;>AT5G52410.3 | oxidoreductase/transition metal ion-binding protein | Chr5:21275981-21279293 FORWARD LENGTH=752 | 201606;>AT5G52410.2 | o	AT5G52410.1;AT5G52410.3;AT5G52410.2	AT5G52410.1;AT5G52410.3;AT5G52410.2	18.7239	17.8366	14.6598	19.1341	17.9456	14.9442	18.5177	18.0526	15.7224	17.9502	16.8483	17.7001	cytosol;plastid	6.0053		35	not assigned	35.2	not assigned.unknown	35.2	not assigned.unknown	5	5	5	9.6	9.6	9.6	57.8	0	132480000	7
>ATCG01300.1 | ribosomal protein L23 | ChrC:152506-152787 FORWARD LENGTH=93 | 201606;>ATCG00840.1 | ribosomal protein L23.1 | ChrC:85862-86143 REVERSE LENGTH=93 | 201606	ATCG01300.1;ATCG00840.1	ATCG01300.1;ATCG00840.1	19.9795	21.884		20.1275	21.7656		20.8742	19.6827		20.1449	21.7834		plastid	5.9653		29	protein	29.2	protein.synthesis	29.2.1.1.1.2.23	protein.synthesis.ribosomal protein.prokaryotic.chloroplast.50S subunit.L23	2	2	2	23.7	23.7	23.7	10.789	0	134760000	5
>AT3G01060.2 | lysine-tRNA ligase | Chr3:16831-18782 REVERSE LENGTH=447 | 201606;>AT3G01060.1 | lysine-tRNA ligase | Chr3:16831-18782 REVERSE LENGTH=455 | 201606;>AT3G01060.3 | lysine-tRNA ligase | Chr3:17055-18782 REVERSE LENGTH=372 | 201606	AT3G01060.2;AT3G01060.1;AT3G01060.3	AT3G01060.2;AT3G01060.1;AT3G01060.3		18.1292							15.7345	17.0992	18.2036	15.9034	plastid	5.9011		35	not assigned	35.2	not assigned.unknown	35.2	not assigned.unknown	4	4	4	11.2	11.2	11.2	50.209	0	38436000	5
>AT4G27800.1 | thylakoid-associated phosphatase 38 | Chr4:13852013-13854091 REVERSE LENGTH=388 | 201606;>AT4G27800.3 | thylakoid-associated phosphatase 38 | Chr4:13852405-13854091 REVERSE LENGTH=326 | 201606;>AT4G27800.2 | thylakoid-associated phosphatase	AT4G27800.1;AT4G27800.3;AT4G27800.2	AT4G27800.1;AT4G27800.3;AT4G27800.2	20.0643	19.9502		20.7175	20.5657		18.2225	18.6825		18.183	19.2686	17.4785	cytosol,mitochondrion;plastid	5.7255		29	protein	29.4	protein.postranslational modification	29.4	protein.postranslational modification	3	3	3	8	8	8	42.719	0	207520000	7
>AT1G55480.1 | protein containing PDZ domain%2C a K-box domain%2C and a TPR region | Chr1:20713822-20715351 FORWARD LENGTH=335 | 201606	AT1G55480.1	AT1G55480.1	19.4793	19.2794	18.1406	19.6751	18.6916	17.1818	19.6138	18.4523	16.8451	19.2632	19.4347	17.8287	plastid	5.6218		35	not assigned	35.2	not assigned.unknown	35.2	not assigned.unknown	4	4	4	12.8	12.8	12.8	37.41	0	197230000	5
>AT5G02120.1 | one helix protein | Chr5:419144-419633 FORWARD LENGTH=110 | 201606	AT5G02120.1	AT5G02120.1	23.3231	23.5731	22.5238	23.7563	23.409	21.3628	22.9139	23.3148	21.9142	22.8423	23.3372	21.9931	plastid	5.5759		1	PS	1.1	PS.lightreaction	1.1.1.2	PS.lightreaction.photosystem II.PSII polypeptide subunits	2	2	2	19.1	19.1	19.1	12.01	0	993260000	29
>AT5G52780.1 | transmembrane protein%2C putative (DUF3464) | Chr5:21390943-21391449 REVERSE LENGTH=168 | 201606	AT5G52780.1	AT5G52780.1	20.9353	21.6225	20.3509		20.192	20.1538	20.5578	21.6383	20.3578	19.9679	19.7925		plastid	5.5677		35	not assigned	35.2	not assigned.unknown	35.2	not assigned.unknown	2	2	2	17.3	17.3	17.3	18.748	0	176790000	15
>AT4G19100.2 | PAM68-like protein (DUF3464) | Chr4:10453904-10454359 FORWARD LENGTH=151 | 201606;>AT4G19100.1 | PAM68-like protein (DUF3464) | Chr4:10453453-10454359 FORWARD LENGTH=214 | 201606	AT4G19100.2;AT4G19100.1	AT4G19100.2;AT4G19100.1	22.2477	21.9043	22.3061	22.1579	21.5033	21.3407	22.3211	21.8065	21.5354	21.6064	21.6559	21.332	plastid	5.4364		35	not assigned	35.2	not assigned.unknown	35.2	not assigned.unknown	2	2	2	13.9	13.9	13.9	17.233	0	381770000	12
>AT2G34590.1 | Transketolase family protein | Chr2:14568956-14570844 REVERSE LENGTH=406 | 201606;>AT1G30120.1 | pyruvate dehydrogenase E1 beta | Chr1:10584350-10586477 REVERSE LENGTH=406 | 201606	AT2G34590.1;AT1G30120.1	AT2G34590.1;AT1G30120.1	17.5944	18.2871		17.8044	17.8421	17.5558			17.0595				plastid	5.295		11;8	lipid metabolism;TCA / org transformation	11.1;8.1	lipid metabolism.FA synthesis and FA elongation;TCA / org transformation.TCA	11.1.31;8.1.1.1	lipid metabolism.FA synthesis and FA elongation.pyruvate DH;TCA / org transformation.TCA.pyruvate DH.E1	3	3	3	10.1	10.1	10.1	44.015	0	37898000	5
>AT1G17870.1 | ethylene-dependent gravitropism-deficient and yellow-green-like 3 | Chr1:6150036-6152185 REVERSE LENGTH=573 | 201606	AT1G17870.1	AT1G17870.1	18.8924	18.8692	17.0044	19.1895	19.2863	17.8003	19.2053	19.4009	16.9113	18.3267	18.4644	16.7649	plastid	5.1511		29	protein	29.5	protein.degradation	29.5.7	protein.degradation.metalloprotease	4	4	4	8.2	8.2	8.2	62.718	0	159140000	9
>AT3G52070.2 | RNA/RNP complex-1-interacting phosphatase | Chr3:19312753-19313260 FORWARD LENGTH=113 | 201606;>AT3G52070.1 | RNA/RNP complex-1-interacting phosphatase | Chr3:19312753-19313097 FORWARD LENGTH=114 | 201606	AT3G52070.2;AT3G52070.1	AT3G52070.2;AT3G52070.1	19.6757	20.2374		19.3706			20.0838		18.5321	19.299	20.1894	17.5314	plastid	5.1349		35	not assigned	35.2	not assigned.unknown	35.2	not assigned.unknown	1	1	1	9.7	9.7	9.7	13.057	0	28887000	5
>AT1G14150.2 | PsbQ-like 2 | Chr1:4839885-4840373 FORWARD LENGTH=162 | 201606;>AT1G14150.1 | PsbQ-like 2 | Chr1:4839885-4840632 FORWARD LENGTH=190 | 201606	AT1G14150.2;AT1G14150.1	AT1G14150.2;AT1G14150.1	19.3321	20.4544	19.1176	19.5923	19.6711	19.373		20.4057	19.1619	19.332	20.766	19.6987	plastid	4.9262		1	PS	1.1	PS.lightreaction	1.1.1.2	PS.lightreaction.photosystem II.PSII polypeptide subunits	2	2	2	13	13	13	18.742	0	124390000	11
>AT3G54210.1 | Ribosomal protein L17 family protein | Chr3:20067672-20068385 REVERSE LENGTH=211 | 201606	AT3G54210.1	AT3G54210.1	22.0321	22.7753	18.8888	21.9493	23.1495	18.2517	22.6055	22.9275	18.7363	22.1594	22.4882	18.6301	plastid	4.9259		29	protein	29.2	protein.synthesis	29.2.1.1.1.2.17	protein.synthesis.ribosomal protein.prokaryotic.chloroplast.50S subunit.L17	4	4	4	19.9	19.9	19.9	23.481	0	645930000	13
>AT3G26080.1 | plastid-lipid associated protein PAP / fibrillin family protein | Chr3:9528998-9530404 FORWARD LENGTH=234 | 201606;>AT3G26080.2 | plastid-lipid associated protein PAP / fibrillin family protein | Chr3:9528998-9530404 FORWARD LENGTH=263 | 201	AT3G26080.1;AT3G26080.2	AT3G26080.1;AT3G26080.2		17.8334		17.6289	17.8246	16.7176		17.7216					plastid	4.8577		31	cell	31.1	cell.organisation	31.1	cell.organisation	6	1	1	20.9	7.3	7.3	26.248	0	21075000	5
>AT3G11170.1 | fatty acid desaturase 7 | Chr3:3499959-3502126 FORWARD LENGTH=446 | 201606	AT3G11170.1	AT3G11170.1	18.6397	19.011	18.7766	19.6277		17.9833	19.1928	19.6543	17.383	17.3999			plastid	4.7148		11	lipid metabolism	11.2	lipid metabolism.FA desaturation	11.2.3	lipid metabolism.FA desaturation.omega 3 desaturase	2	2	2	5.4	5.4	5.4	51.174	0	118670000	9
>AT4G37925.1 | subunit NDH-M of NAD(P)H:plastoquinone dehydrogenase complex | Chr4:17830748-17831485 REVERSE LENGTH=217 | 201606	AT4G37925.1	AT4G37925.1	19.5092	20.9018	18.4329	19.9377	20.0486	16.4297	18.0363	18.9106	17.5597		19.5558		plastid	4.5133		1	PS	1.1	PS.lightreaction	1.1.6	PS.lightreaction.NADH DH	3	3	3	13.8	13.8	13.8	24.795	0	120460000	6
>AT5G11840.1 | YCF36%2C putative (DUF1230) | Chr5:3813610-3814805 REVERSE LENGTH=265 | 201606	AT5G11840.1	AT5G11840.1	18.9396	19.4267	19.2078	19.316	18.8407	17.5982		19.1765	17.6621	18.7164	19.5048	17.4355	plastid	4.3915		35	not assigned	35.2	not assigned.unknown	35.2	not assigned.unknown	1	1	1	5.7	5.7	5.7	29.307	0	89719000	11
>AT1G71810.1 | Protein kinase superfamily protein | Chr1:27002602-27007964 REVERSE LENGTH=692 | 201606	AT1G71810.1	AT1G71810.1	17.9503		15.6097	17.905	15.689	16.2905	16.4266	17.7731	15.2458	17.5448	18.5549	17.4913	plastid	4.3816		35	not assigned	35.1	not assigned.no ontology	35.1.1	not assigned.no ontology.ABC1 family protein	3	3	3	4.9	4.9	4.9	77.461	0	78256000	4
>AT1G70410.3 | beta carbonic anhydrase 4 | Chr1:26534167-26536505 REVERSE LENGTH=258 | 201606;>AT1G70410.1 | beta carbonic anhydrase 4 | Chr1:26534167-26536505 REVERSE LENGTH=258 | 201606;>AT1G70410.2 | beta carbonic anhydrase 4 | Chr1:26534167-26537457 RE	AT1G70410.3;AT1G70410.1;AT1G70410.2	AT1G70410.3;AT1G70410.1;AT1G70410.2	17.5819	19.1149		18.294	18.5455		18.5923	18.1988		17.7626	18.7742		cytosol;plasma membrane;plastid	4.3616		8	TCA / org transformation	8.3	TCA / org transformation.carbonic anhydrases	8.3	TCA / org transformation.carbonic anhydrases	1	1	1	4.7	4.7	4.7	28.412	0	72117000	4
>AT1G06690.1 | NAD(P)-linked oxidoreductase superfamily protein | Chr1:2049742-2052039 REVERSE LENGTH=377 | 201606	AT1G06690.1	AT1G06690.1	17.3762	18.331	18.5405	17.7809	19.742	15.6238	19.3812	18.8792	16.2055	17.8688	19.6635	18.1039	plastid	4.3503		3	minor CHO metabolism	3.5	minor CHO metabolism.others	3.5	minor CHO metabolism.others	4	4	4	10.1	10.1	10.1	41.497	0	130490000	9
>AT1G74730.1 | transmembrane protein%2C putative (DUF1118) | Chr1:28078995-28079831 FORWARD LENGTH=198 | 201606	AT1G74730.1	AT1G74730.1	23.8121	23.7709	23.0802	24.0879	23.684	22.0723	24.3724	23.4806	22.9417	23.9378	24.3386	23.5109	plastid	4.2092		35	not assigned	35.2	not assigned.unknown	35.2	not assigned.unknown	2	2	2	10.1	10.1	10.1	20.735	0	1174000000	16
>AT3G02900.1 | Low-density receptor-like protein | Chr3:645850-647445 FORWARD LENGTH=162 | 201606;>AT3G02900.2 | Low-density receptor-like protein | Chr3:645789-647445 FORWARD LENGTH=168 | 201606	AT3G02900.1;AT3G02900.2	AT3G02900.1;AT3G02900.2	20.6339	18.6693	19.7591	19.8991	18.6267	19.7828		18.9687	19.2125	19.8669		17.2341	plasma membrane;plastid	4.1326		35	not assigned	35.2	not assigned.unknown	35.2	not assigned.unknown	2	2	2	17.9	17.9	17.9	17.321	0	105720000	10
>AT1G32220.1 | NAD(P)-binding Rossmann-fold superfamily protein | Chr1:11608038-11609591 FORWARD LENGTH=296 | 201606	AT1G32220.1	AT1G32220.1	18.3977	18.6119	18.2229	18.413		17.2069			17.3527				plastid	4.0085		35	not assigned	35.2	not assigned.unknown	35.2	not assigned.unknown	1	1	1	5.4	5.4	5.4	31.978	0	38730000	2
>AT1G32060.1 | phosphoribulokinase | Chr1:11532668-11534406 FORWARD LENGTH=395 | 201606	AT1G32060.1	AT1G32060.1	16.8425	16.4661	16.7168	18.1308		16.5455	18.3555	16.9875			17.7774		plastid	3.8384		1	PS	1.3	PS.calvin cycle	1.3.12	PS.calvin cycle.PRK	2	2	2	8.1	8.1	8.1	44.463	0	49113000	1
>AT5G55710.1 | TIC 20-v-like protein | Chr5:22554995-22555624 REVERSE LENGTH=209 | 201606	AT5G55710.1	AT5G55710.1	21.9709	22.8387	21.0534	22.4424	22.3813	21.4048	21.3312	22.1944	20.9345	21.9635	21.5339		plastid	3.7432		35	not assigned	35.2	not assigned.unknown	35.2	not assigned.unknown	2	2	2	9.6	9.6	9.6	23.651	0	574890000	7
>AT3G12345.1 | FKBP-type peptidyl-prolyl cis-trans isomerase | Chr3:3930333-3930893 REVERSE LENGTH=186 | 201606	AT3G12345.1	AT3G12345.1	23.9565	25.2907	22.0268	24.3556	25.4126	21.6418	23.4676	25.0097	21.5103	23.04	24.9222	20.9503	plastid	3.7282		35	not assigned	35.2	not assigned.unknown	35.2	not assigned.unknown	3	3	3	14.5	14.5	14.5	20.149	0	2356400000	15
>AT4G25450.3 | non-intrinsic ABC protein 8 | Chr4:13009845-13013229 REVERSE LENGTH=545 | 201606;>AT4G25450.1 | non-intrinsic ABC protein 8 | Chr4:13009845-13013912 REVERSE LENGTH=714 | 201606;>AT4G25450.2 | non-intrinsic ABC protein 8 | Chr4:13010367-13013	AT4G25450.3;AT4G25450.1;AT4G25450.2	AT4G25450.3;AT4G25450.1;AT4G25450.2	16.2533	17.6124	15.5884	18.5701	18.0443	16.4089	17.1301		15.8841		17.6895	14.9776	plasma membrane;plastid	3.6506		34	transport	34.16	transport.ABC transporters and multidrug resistance systems	34.16	transport.ABC transporters and multidrug resistance systems	2	2	2	5.3	5.3	5.3	59.245	0	61442000	5
>AT1G03130.1 | photosystem I subunit D-2 | Chr1:753528-754142 REVERSE LENGTH=204 | 201606	AT1G03130.1	AT1G03130.1	29.9641	30.213	29.2185	30.1477	29.9818	29.0646	30.2048	29.6007	29.5008	29.5049	29.9411	29.5353	plastid	3.6095		1	PS	1.1	PS.lightreaction	1.1.2.2	PS.lightreaction.photosystem I.PSI polypeptide subunits	33	1	1	77.5	5.4	5.4	22.306	0	200900000000	16
>AT2G15290.1 | translocon at inner membrane of chloroplasts 21 | Chr2:6642512-6644011 REVERSE LENGTH=296 | 201606	AT2G15290.1	AT2G15290.1	21.1038	22.6412	20.3541	21.5134	22.0681	19.5453	21.7448	21.5945	20.3628	21.0204	22.7771	20.1993	plastid	3.5688		29	protein	29.3	protein.targeting	29.3.3	protein.targeting.chloroplast	2	2	2	7.1	7.1	7.1	31.276	0	491710000	16
>AT2G29650.2 | phosphate transporter 4%3B1 | Chr2:12674259-12676003 REVERSE LENGTH=398 | 201606;>AT2G29650.1 | phosphate transporter 4%3B1 | Chr2:12673685-12676003 REVERSE LENGTH=512 | 201606	AT2G29650.2;AT2G29650.1	AT2G29650.2;AT2G29650.1	17.5775	18.4502		18.4459	18.7352			18.03			18.905		plastid	3.4111		34	transport	34.7	transport.phosphate	34.7	transport.phosphate	1	1	1	3.3	3.3	3.3	44.514	0	33668000	4
>AT1G14270.4 | CAAX amino terminal protease family protein | Chr1:4875099-4876443 REVERSE LENGTH=227 | 201606;>AT1G14270.3 | CAAX amino terminal protease family protein | Chr1:4875099-4876443 REVERSE LENGTH=227 | 201606;>AT1G14270.2 | CAAX amino terminal p	AT1G14270.4;AT1G14270.3;AT1G14270.2;AT1G14270.1	AT1G14270.4;AT1G14270.3;AT1G14270.2;AT1G14270.1	19.4572	19.5515		19.417	19.4794			19.8954					plasma membrane;plastid	3.3831		29	protein	29.5	protein.degradation	29.5	protein.degradation	1	1	1	4.8	4.8	4.8	24.634	0	37266000	7
>AT2G34620.1 | Mitochondrial transcription termination factor family protein | Chr2:14577196-14578203 FORWARD LENGTH=303 | 201606	AT2G34620.1	AT2G34620.1			17.1988	16.7821	17.2808								plastid	3.3294		27	RNA	27.3	RNA.regulation of transcription	27.3.99	RNA.regulation of transcription.unclassified	1	1	1	3.6	3.6	3.6	34.253	0	15377000	2
>ATCG01230.1 | ribosomal protein S12B | ChrC:139856-140650 FORWARD LENGTH=85 | 201606;>ATCG00905.1 | ribosomal protein S12C | ChrC:97999-98793 REVERSE LENGTH=85 | 201606	ATCG01230.1;ATCG00905.1	ATCG01230.1;ATCG00905.1	25.3619	25.3542	20.6192	25.2634	25.3308	19.8135	26.0482	25.065		24.7371	25.6557	21.2087	plastid	3.2475		29	protein	29.2	protein.synthesis	29.2.1.1.1.1.12	protein.synthesis.ribosomal protein.prokaryotic.chloroplast.30S subunit.S12	2	2	2	42.4	42.4	42.4	9.3708	0	1081400000	2
>AT2G37690.1 | phosphoribosylaminoimidazole carboxylase%2C putative / AIR carboxylase | Chr2:15806111-15810240 FORWARD LENGTH=642 | 201606	AT2G37690.1	AT2G37690.1		15.6994	17.019	16.9025	16.4724	16.6707		15.9218			16.2559	15.7476	plastid	3.2311		23	nucleotide metabolism	23.1	nucleotide metabolism.synthesis	23.1.2.6	nucleotide metabolism.synthesis.purine.AIR carboxylase	3	3	3	5.9	5.9	5.9	69.751	0	36130000	2
>AT5G13410.1 | FKBP-like peptidyl-prolyl cis-trans isomerase family protein | Chr5:4299830-4301706 REVERSE LENGTH=256 | 201606;>AT5G13410.3 | FKBP-like peptidyl-prolyl cis-trans isomerase family protein | Chr5:4300311-4301706 REVERSE LENGTH=204 | 201606;>A	AT5G13410.1;AT5G13410.3;AT5G13410.2	AT5G13410.1;AT5G13410.3;AT5G13410.2		18.5498	17.5565		18.5816	16.619	17.5117	18.4908	16.3833	17.3151	19.0721	17.6868	plastid	3.2005		29	protein	29.6	protein.folding	29.6	protein.folding	2	2	2	8.2	8.2	8.2	27.778	0	51438000	4
>AT4G02725.1 | spindle pole body-associated protein | Chr4:1206055-1207290 FORWARD LENGTH=165 | 201606	AT4G02725.1	AT4G02725.1		21.9733			21.409			21.7372	19.9603		20.3496	18.4983	plastid	3.0928		35	not assigned	35.2	not assigned.unknown	35.2	not assigned.unknown	2	2	2	12.1	12.1	12.1	18.796	0	156690000	11
>AT1G64150.1 | Uncharacterized protein family (UPF0016) | Chr1:23809047-23812579 REVERSE LENGTH=370 | 201606	AT1G64150.1	AT1G64150.1		19.8216	19.0608		20.1975	19.2973							plastid	3.0795		35	not assigned	35.2	not assigned.unknown	35.2	not assigned.unknown	1	1	1	3.2	3.2	3.2	39.073	0	42872000	4
>AT5G58330.3 | lactate/malate dehydrogenase family protein | Chr5:23580010-23581751 REVERSE LENGTH=334 | 201606;>AT5G58330.2 | lactate/malate dehydrogenase family protein | Chr5:23580010-23582287 REVERSE LENGTH=442 | 201606;>AT5G58330.1 | lactate/malate de	AT5G58330.3;AT5G58330.2;AT5G58330.1	AT5G58330.3;AT5G58330.2;AT5G58330.1	16.2374	17.6362	19.4943		17.2007	19.9087		16.6203			18.4256	16.5986	cytosol;plastid	2.9972		8	TCA / org transformation	8.2	TCA / org transformation.other organic acid transformatons	8.2.9	TCA / org transformation.other organic acid transformatons.cyt MDH	2	2	2	7.5	7.5	7.5	36.39	0	57595000	2
>AT3G27110.2 | Peptidase family M48 family protein | Chr3:9998006-9999892 FORWARD LENGTH=344 | 201606;>AT3G27110.1 | Peptidase family M48 family protein | Chr3:9998006-9999892 FORWARD LENGTH=344 | 201606;>AT3G27110.4 | Peptidase family M48 family protein |	AT3G27110.2;AT3G27110.1;AT3G27110.4;AT3G27110.3;AT3G27110.5	AT3G27110.2;AT3G27110.1;AT3G27110.4;AT3G27110.3;AT3G27110.5	17.7361	18.7322	16.8665	18.5995	17.7962		18.4133	18.1025	17.1572	16.4865	17.9552		plastid	2.8433		29	protein	29.5	protein.degradation	29.5	protein.degradation	3	3	3	9.6	9.6	9.6	37.948	0	73588000	3
>AT3G62030.3 | rotamase CYP 4 | Chr3:22973708-22975139 FORWARD LENGTH=259 | 201606;>AT3G62030.1 | rotamase CYP 4 | Chr3:22973708-22975139 FORWARD LENGTH=260 | 201606;>AT3G62030.2 | rotamase CYP 4 | Chr3:22973004-22975139 FORWARD LENGTH=313 | 201606	AT3G62030.3;AT3G62030.1;AT3G62030.2	AT3G62030.3;AT3G62030.1;AT3G62030.2				19.0173	19.3231	16.6492	17.8831	18.8122					endoplasmic reticulum;plastid	2.8253		31	cell	31.3	cell.cycle	31.3.1	cell.cycle.peptidylprolyl isomerase	2	2	2	8.1	8.1	8.1	28.079	0	52979000	2
>AT3G04870.4 | zeta-carotene desaturase | Chr3:1342842-1346189 FORWARD LENGTH=558 | 201606;>AT3G04870.3 | zeta-carotene desaturase | Chr3:1342842-1346189 FORWARD LENGTH=558 | 201606;>AT3G04870.2 | zeta-carotene desaturase | Chr3:1342842-1346189 FORWARD LEN	AT3G04870.4;AT3G04870.3;AT3G04870.2;AT3G04870.1	AT3G04870.4;AT3G04870.3;AT3G04870.2;AT3G04870.1	16.8032	17.31	15.9253	17.2128	16.5421		16.9158	17.1389	15.5457	16.8184	17.201	15.4738	plastid	2.8001		16	secondary metabolism	16.1	secondary metabolism.isoprenoids	16.1.4.3	secondary metabolism.isoprenoids.carotenoids.zeta-carotene desaturase	1	1	1	2.2	2.2	2.2	61.633	0	48312000	4
>AT1G29930.1 | chlorophyll A/B binding protein 1 | Chr1:10478071-10478874 FORWARD LENGTH=267 | 201606	AT1G29930.1	AT1G29930.1	19.6991	20.386		20.2685	20.2215		20.2442	19.8821	19.0244	19.2857	20.2667	18.9237	plastid	2.7451		1	PS	1.1	PS.lightreaction	1.1.1.1	PS.lightreaction.photosystem II.LHC-II	14	1	1	60.3	4.9	4.9	28.241	0	111660000	4
>ATCG00740.1 | RNA polymerase subunit alpha | ChrC:77901-78890 REVERSE LENGTH=329 | 201606	ATCG00740.1	ATCG00740.1	18.8753	18.9772		19.2796	19.2247	18.3431	18.533	18.6179		18.9782	17.8797	16.2703	plastid	2.7381		27	RNA	27.2	RNA.transcription	27.2	RNA.transcription	3	3	3	8.5	8.5	8.5	38.137	0	84220000	7
>AT1G75350.1 | Ribosomal protein L31 | Chr1:28272163-28272687 FORWARD LENGTH=144 | 201606	AT1G75350.1	AT1G75350.1	17.3647	19.1085	18.1377	18.0258	19.1339	16.8753	19.0393	19.55	17.4257		18.5993		plastid	2.5277		29	protein	29.2	protein.synthesis	29.2.1.1.1.2.31	protein.synthesis.ribosomal protein.prokaryotic.chloroplast.50S subunit.L31	2	2	2	18.8	18.8	18.8	16.033	0	44862000	2
>AT2G26900.1 | Sodium Bile acid symporter family | Chr2:11475156-11477870 REVERSE LENGTH=409 | 201606	AT2G26900.1	AT2G26900.1	19.1416	19.1789	16.9016	19.6596	17.9873		18.363	18.0266					plastid	2.4983		34	transport	34.14	transport.unspecified cations	34.14	transport.unspecified cations	2	2	2	5.1	5.1	5.1	43.607	0	89924000	7
>AT4G02990.2 | Mitochondrial transcription termination factor family protein | Chr4:1322158-1323783 FORWARD LENGTH=541 | 201606;>AT4G02990.1 | Mitochondrial transcription termination factor family protein | Chr4:1322158-1323783 FORWARD LENGTH=541 | 201606	AT4G02990.2;AT4G02990.1	AT4G02990.2;AT4G02990.1			18.2215		18.419	18.4203		18.2593	17.5981		16.6461		plastid	2.4755		27	RNA	27.3	RNA.regulation of transcription	27.3.99	RNA.regulation of transcription.unclassified	2	2	2	4.6	4.6	4.6	61.548	0	67760000	1
>AT2G47840.1 | Uncharacterized conserved protein ycf60 | Chr2:19594331-19594957 REVERSE LENGTH=208 | 201606	AT2G47840.1	AT2G47840.1	18.6179	18.6585	17.0659	18.6428	18.1066	17.264	18.3536	18.1448	16.9538	17.961	18.3373	17.0172	plastid	2.3029		29	protein	29.3	protein.targeting	29.3.3	protein.targeting.chloroplast	1	1	1	6.2	6.2	6.2	22.912	0	57375000	5
>AT1G20020.2 | ferredoxin-NADP[+]-oxidoreductase 2 | Chr1:6943465-6944868 FORWARD LENGTH=255 | 201606	AT1G20020.2	AT1G20020.2			19.3147			18.4908		20.401	18.5853	20.0459		17.9872	plastid	2.2215		1	PS	1.1	PS.lightreaction	1.1.5.3	PS.lightreaction.other electron carrier (ox/red).ferredoxin reductase	18	1	1	69	4.3	4.3	28.694	0.0012484	136010000	3
>AT1G66820.1 | glycine-rich protein | Chr1:24930093-24930422 FORWARD LENGTH=109 | 201606	AT1G66820.1	AT1G66820.1	24.1473	22.8712		24.4928	24.1218		23.1196	22.1357		23.58	22.9702		plastid,extracellular	2.2138		35	not assigned	35.1	not assigned.no ontology	35.1.40	not assigned.no ontology.glycine rich proteins	2	2	2	12.8	12.8	12.8	11.048	0.0012469	333220000	6
>AT3G54050.2 | high cyclic electron flow 1 | Chr3:20016951-20018527 FORWARD LENGTH=417 | 201606;>AT3G54050.1 | high cyclic electron flow 1 | Chr3:20016951-20018527 FORWARD LENGTH=417 | 201606	AT3G54050.2;AT3G54050.1	AT3G54050.2;AT3G54050.1		18.9767		17.9127	17.5948	17.1727	15.9784	17.5433		16.0791			plastid	2.2068		1	PS	1.3	PS.calvin cycle	1.3.7	PS.calvin cycle.FBPase	1	1	1	2.9	2.9	2.9	45.161	0.0012453	37360000	3
>AT1G73885.1 | AT-rich interactive domain protein | Chr1:27786864-27787708 FORWARD LENGTH=192 | 201606	AT1G73885.1	AT1G73885.1	21.1566	21.4024		21.4534	21.5306	20.7915	21.5599	21.7071		21.3795	21.5691		plastid	2.2064		35	not assigned	35.2	not assigned.unknown	35.2	not assigned.unknown	1	1	1	7.3	7.3	7.3	21.109	0.0012438	218220000	6
>AT5G41960.1 | zinc finger matrin-type protein | Chr5:16789760-16790868 FORWARD LENGTH=217 | 201606	AT5G41960.1	AT5G41960.1	20.3544	21.4723		20.4209	20.7237		20.2427	20.4474		20.7086	22.2823		plastid	2.2029		35	not assigned	35.2	not assigned.unknown	35.2	not assigned.unknown	1	1	1	4.6	4.6	4.6	24.069	0.0012422	135730000	4
>AT5G65840.1 | Thioredoxin superfamily protein | Chr5:26344097-26346057 REVERSE LENGTH=275 | 201606	AT5G65840.1	AT5G65840.1	16.5003	16.5116	16.2533			15.5359	16.9708		15.6398		16.9792	17.0966	plastid	2.1965		35	not assigned	35.2	not assigned.unknown	35.2	not assigned.unknown	1	1	1	4.7	4.7	4.7	29.883	0.0012407	18026000	2
>AT1G69740.3 | Aldolase superfamily protein | Chr1:26232197-26234713 FORWARD LENGTH=430 | 201606;>AT1G69740.2 | Aldolase superfamily protein | Chr1:26232197-26234713 FORWARD LENGTH=430 | 201606;>AT1G69740.1 | Aldolase superfamily protein | Chr1:26232197-26	AT1G69740.3;AT1G69740.2;AT1G69740.1	AT1G69740.3;AT1G69740.2;AT1G69740.1	17.3295		15.5985	17.7235	17.0062	16.8991			15.9038	16.9366	15.8768	15.7217	plastid	2.1217		19	tetrapyrrole synthesis	19.4	tetrapyrrole synthesis.ALA dehydratase	19.4	tetrapyrrole synthesis.ALA dehydratase	2	2	2	5.1	5.1	5.1	46.69	0.0012376	32909000	2
>AT2G04270.3 | RNAse E/G-like protein | Chr2:1476506-1479445 FORWARD LENGTH=619 | 201606;>AT2G04270.9 | RNAse E/G-like protein | Chr2:1476506-1480014 FORWARD LENGTH=713 | 201606;>AT2G04270.8 | RNAse E/G-like protein | Chr2:1476506-1480014 FORWARD LENGTH=71	AT2G04270.3;AT2G04270.9;AT2G04270.8;AT2G04270.4;AT2G04270.7;AT2G04270.6;AT2G04270.2;AT2G04270.1;AT2G04270.5	AT2G04270.3;AT2G04270.9;AT2G04270.8;AT2G04270.4;AT2G04270.7;AT2G04270.6;AT2G04270.2;AT2G04270.1;AT2G04270.5	16.1348	15.8102		16.2693	15.6359			15.9663		16.2269			cytosol;mitochondrion;plastid	2.1047		27	RNA	27.1	RNA.processing	27.1.19	RNA.processing.ribonucleases	1	1	1	1.6	1.6	1.6	68.419	0.0012361	19550000	4
>AT4G28025.2 | hypothetical protein | Chr4:13935836-13937367 REVERSE LENGTH=148 | 201606;>AT4G28025.1 | hypothetical protein | Chr4:13935836-13937367 REVERSE LENGTH=157 | 201606	AT4G28025.2;AT4G28025.1	AT4G28025.2;AT4G28025.1	22.3992	22.3866	20.7848	22.3923	21.9855		22.0637	21.967		21.5057	22.071	20.903	plastid	2.1013		35	not assigned	35.2	not assigned.unknown	35.2	not assigned.unknown	1	1	1	7.4	7.4	7.4	16.049	0.0012346	293790000	6
>AT2G36885.2 | translation initiation factor | Chr2:15482167-15483676 REVERSE LENGTH=255 | 201606;>AT2G36885.1 | translation initiation factor | Chr2:15482167-15483676 REVERSE LENGTH=256 | 201606	AT2G36885.2;AT2G36885.1	AT2G36885.2;AT2G36885.1	19.4202	19.7037	18.5886	20.2316	20.2817	18.7297	19.79	20.2544	19.0428	18.919	19.3778	18.2707	plastid	2.0574		35	not assigned	35.2	not assigned.unknown	35.2	not assigned.unknown	1	1	1	4.3	4.3	4.3	27.363	0.001227	139510000	9
>AT1G55160.2 | WAS/WASL-interacting family protein | Chr1:20578804-20579803 FORWARD LENGTH=137 | 201606;>AT1G55160.1 | WAS/WASL-interacting family protein | Chr1:20578476-20579803 FORWARD LENGTH=188 | 201606;>AT1G55160.3 | WAS/WASL-interacting family prote	AT1G55160.2;AT1G55160.1;AT1G55160.3	AT1G55160.2;AT1G55160.1;AT1G55160.3		19.2178		19.5264		17.0149		19.6005			19.0991		mitochondrion,plastid;cytosol	2.0317		35	not assigned	35.2	not assigned.unknown	35.2	not assigned.unknown	1	1	1	10.2	10.2	10.2	15.423	0.0012225	25132000	1
>AT4G17560.1 | Ribosomal protein L19 family protein | Chr4:9780343-9781752 FORWARD LENGTH=225 | 201606	AT4G17560.1	AT4G17560.1	18.9475	19.6947		19.0744	19.7719		20.1484	19.6855			19.6397		plastid	1.9459		29	protein	29.2	protein.synthesis	29.2.1.1.1.2.19	protein.synthesis.ribosomal protein.prokaryotic.chloroplast.50S subunit.L19	5	2	2	19.6	8.4	8.4	25.518	0.0024213	102910000	9
>ATCG00420.1 | NADH dehydrogenase subunit J | ChrC:48677-49153 REVERSE LENGTH=158 | 201606	ATCG00420.1	ATCG00420.1			17.8867					18.0266	16.8636				plastid	1.9328		1	PS	1.1	PS.lightreaction	1.1.6	PS.lightreaction.NADH DH	2	2	2	10.1	10.1	10.1	18.558	0.0024155	7596900	2
>AT3G15360.1 | thioredoxin M-type 4 | Chr3:5188448-5189457 FORWARD LENGTH=193 | 201606	AT3G15360.1	AT3G15360.1	19.6861	18.2264	18.6224	20.6227	19.0322	17.6655	20.9188	19.1599	18.1035	20.0487	18.697	17.5368	plastid	1.8601		21	redox	21.1	redox.thioredoxin	21.1	redox.thioredoxin	2	2	2	10.9	10.9	10.9	21.172	0.0060024	126500000	2
>AT1G77590.2 | long chain acyl-CoA synthetase 9 | Chr1:29148501-29151234 REVERSE LENGTH=545 | 201606;>AT1G77590.1 | long chain acyl-CoA synthetase 9 | Chr1:29148501-29151776 REVERSE LENGTH=691 | 201606	AT1G77590.2;AT1G77590.1	AT1G77590.2;AT1G77590.1		17.3673		17.1245	16.8595								plastid	1.8526		11	lipid metabolism	11.1	lipid metabolism.FA synthesis and FA elongation	11.1.9	lipid metabolism.FA synthesis and FA elongation.long chain fatty acid CoA ligase	1	1	1	2.8	2.8	2.8	59.721	0.005988	13342000	2
>AT5G36700.3 | 2-phosphoglycolate phosphatase 1 | Chr5:14422120-14424430 REVERSE LENGTH=332 | 201606;>AT5G36790.3 | Haloacid dehalogenase-like hydrolase (HAD) superfamily protein | Chr5:14481229-14483730 REVERSE LENGTH=362 | 201606;>AT5G36790.2 | Haloacid	AT5G36700.3;AT5G36790.3;AT5G36790.2;AT5G36790.1;AT5G36700.4;AT5G36700.2;AT5G36700.1	AT5G36700.3;AT5G36790.3;AT5G36790.2;AT5G36790.1;AT5G36700.4;AT5G36700.2;AT5G36700.1	16.6197	16.2663	15.8417	17.4651	16.0032	16.1144							plastid	1.8192		1;3	minor CHO metabolism;PS	1.2;3.99	minor CHO metabolism.misc;PS.photorespiration	1.2.1;3.99	minor CHO metabolism.misc;PS.photorespiration.phosphoglycolate phosphatase	2	2	2	6.9	6.9	6.9	36.476	0.0059737	14316000	2
>ATCG00700.1 | photosystem II reaction center protein N | ChrC:74249-74380 REVERSE LENGTH=43 | 201606	ATCG00700.1	ATCG00700.1	26.12	26.9941	25.6686	26.5041	27.3734	25.729	26.5234	26.7388	25.9819	25.9565	26.5761	25.7645	plastid	1.7791		1	PS	1.1	PS.lightreaction	1.1.1.2	PS.lightreaction.photosystem II.PSII polypeptide subunits	1	1	1	18.6	18.6	18.6	4.7222	0.0059382	1414900000	16
>AT3G17970.2 | translocon at the outer membrane of chloroplasts 64-III | Chr3:6148030-6151531 FORWARD LENGTH=560 | 201606;>AT3G17970.1 | translocon at the outer membrane of chloroplasts 64-III | Chr3:6148030-6151794 FORWARD LENGTH=589 | 201606	AT3G17970.2;AT3G17970.1	AT3G17970.2;AT3G17970.1	16.3365	16.0171		18.1719	16.5395	16.7161		17.29			18.3718	15.7386	plastid	1.6991		29	protein	29.3	protein.targeting	29.3.3	protein.targeting.chloroplast	2	2	2	4.3	4.3	4.3	60.721	0.008245	46986000	2
>AT1G59840.3 | cofactor assembly of complex C | Chr1:22026569-22028174 FORWARD LENGTH=283 | 201606;>AT1G59840.2 | cofactor assembly of complex C | Chr1:22026569-22028174 FORWARD LENGTH=297 | 201606;>AT1G59840.1 | cofactor assembly of complex C | Chr1:22026	AT1G59840.3;AT1G59840.2;AT1G59840.1	AT1G59840.3;AT1G59840.2;AT1G59840.1		18.8732	16.3999	18.2696	16.9071		18.0472	17.3163	16.0249	16.7713			mitochondrion;plastid	1.686		29	protein	29.8	protein.assembly and cofactor ligation	29.8	protein.assembly and cofactor ligation	2	2	2	7.4	7.4	7.4	30.67	0.0082353	40014000	2
>AT5G06130.1 | chaperone protein dnaJ-like protein | Chr5:1853754-1855297 REVERSE LENGTH=231 | 201606;>AT5G06130.2 | chaperone protein dnaJ-like protein | Chr5:1853754-1855763 REVERSE LENGTH=315 | 201606	AT5G06130.1;AT5G06130.2	AT5G06130.1;AT5G06130.2	18.2589		17.9707					17.3126		18.1804	19.0379		plasma membrane;plastid	1.6657		29	protein	29.6	protein.folding	29.6	protein.folding	2	1	1	10.4	5.6	5.6	25.441	0.0082256	25070000	0
>ATCG01020.1 | ribosomal protein L32 | ChrC:113449-113607 FORWARD LENGTH=52 | 201606	ATCG01020.1	ATCG01020.1	21.3406	22.592	20.3983		22.2818	20.2205	22.0455	22.1649			22.5108		plastid	1.6428		29	protein	29.2	protein.synthesis	29.2.1.1.1.2.32	protein.synthesis.ribosomal protein.prokaryotic.chloroplast.50S subunit.L32	1	1	1	15.4	15.4	15.4	6.0612	0.0082063	135260000	8
>AT1G52870.1 | Peroxisomal membrane 22 kDa (Mpv17/PMP22) family protein | Chr1:19685856-19687310 FORWARD LENGTH=306 | 201606;>AT1G52870.2 | Peroxisomal membrane 22 kDa (Mpv17/PMP22) family protein | Chr1:19685856-19687678 FORWARD LENGTH=366 | 201606	AT1G52870.1;AT1G52870.2	AT1G52870.1;AT1G52870.2	17.9204	17.2307		18.6079									plastid	1.6197		35	not assigned	35.1	not assigned.no ontology	35.1	not assigned.no ontology	1	1	1	2.9	2.9	2.9	34.46	0.0081776	21436000	2
>AT2G38270.1 | CAX-interacting protein 2 | Chr2:16031347-16033054 REVERSE LENGTH=293 | 201606	AT2G38270.1	AT2G38270.1	16.9616				17.5459			17.2314		17.578	18.838	16.1237	plastid	1.6122		34	transport	34.21	transport.calcium	34.21	transport.calcium	2	2	2	6.8	6.8	6.8	32.205	0.0093023	31220000	2
>AT1G64680.2 | beta-carotene isomerase D27 | Chr1:24036071-24036768 FORWARD LENGTH=204 | 201606;>AT1G64680.1 | beta-carotene isomerase D27 | Chr1:24036071-24037062 FORWARD LENGTH=250 | 201606	AT1G64680.2;AT1G64680.1	AT1G64680.2;AT1G64680.1					18.3428						19.2625	17.9377	plastid	-2	+	35	not assigned	35.2	not assigned.unknown	35.2	not assigned.unknown	1	1	1	3.9	3.9	3.9	23.173	1	10912000	1
>AT3G55800.1 | sedoheptulose-bisphosphatase | Chr3:20709640-20711421 FORWARD LENGTH=393 | 201606	AT3G55800.1	AT3G55800.1	16.9798			17.6874		15.7363							plastid	-2	+	1	PS	1.3	PS.calvin cycle	1.3.9	PS.calvin cycle.seduheptulose bisphosphatase	1	1	1	3.8	3.8	3.8	42.414	1	17045000	3
>AT5G62720.2 | Integral membrane HPP family protein | Chr5:25191969-25194092 FORWARD LENGTH=200 | 201606;>AT5G62720.1 | Integral membrane HPP family protein | Chr5:25191969-25194845 FORWARD LENGTH=243 | 201606	AT5G62720.2;AT5G62720.1	AT5G62720.2;AT5G62720.1	18.8085	19.5319		19.5031	18.4356								plastid	-2	+	35	not assigned	35.1	not assigned.no ontology	35.1	not assigned.no ontology	1	1	1	4	4	4	21.012	1	54374000	4

## Sheet: Table S1B
Table S1B: LC-MS/MS-based identification of LHCII trimer protein complex compositions from large pore blue native gels. Thylakoid membranes were solubilized with digitonin, complexes separated using lpBN-PAGE and selected bands excised for LC-MS/MS analysis. LC-MS/MS raw data were processed using MaxQuant software (version 1.5.2.8, http://www.maxquant.org/; (41)) and the Araport 11 database as de…
Fasta headers	Protein Ids	Majority protein IDs	nsi-1_R1	nsi-1_R2	nsi-1_R3	nsi-2_R1	nsi-2_R2	nsi-2_R3	stn7_R1	stn7_R2	stn7_R3	WT_R1	WT_R2	WT_R3	SUBAcon location	Score	Only identified by site	MM top bin	MM top bin name	MM slimbin	MM slimbin name	MM full bin code	MM full bin name	Peptides	Razor + unique peptides	Unique peptides	Sequence coverage [%]	Unique + razor sequence coverage [%]	Unique sequence coverage [%]	Mol. weight [kDa]	Q-value	Intensity	MS/MS Count
			iBAQ [log2]	iBAQ [log2]	iBAQ [log2]	iBAQ [log2]	iBAQ [log2]	iBAQ [log2]	iBAQ [log2]	iBAQ [log2]	iBAQ [log2]	iBAQ [log2]	iBAQ [log2]	iBAQ [log2]
>AT2G05070.1 | photosystem II light harvesting complex protein 2.2 | Chr2:1799436-1800329 REVERSE LENGTH=265 | 201606	AT2G05070.1	AT2G05070.1	32.8455	33.1881	31.7519	32.9506	33.4384	33.0421	33.268	33.5023	32.8123	32.8856	33.7538	33.2609	plastid	323.31		1	PS	1.1	PS.lightreaction	1.1.1.1	PS.lightreaction.photosystem II.LHC-II	20	20	2	72.1	72.1	14	28.62	0	1324900000000	1648
>AT2G34420.1 | photosystem II light harvesting complex protein B1B2 | Chr2:14522716-14523513 REVERSE LENGTH=265 | 201606	AT2G34420.1	AT2G34420.1	31.0066	31.3395	27.9698	30.9354	32.058	31.1004	30.5244	31.9565	31.4836	31.6392	31.8077	32.0278	plastid	323.31		1	PS	1.1	PS.lightreaction	1.1.1.1	PS.lightreaction.photosystem II.LHC-II	19	12	2	75.8	62.3	6	28.054	0	346910000000	264
>AT3G46780.1 | plastid transcriptionally active 16 | Chr3:17228766-17231021 FORWARD LENGTH=510 | 201606	AT3G46780.1	AT3G46780.1	30.5732	30.7613	28.8549	30.759	30.7573	29.9544	31.2907	30.9906	30.4506	30.7096	30.911	30.0247	plastid	323.31		27	RNA	27.2	RNA.transcription	27.2	RNA.transcription	51	51	51	67.8	67.8	67.8	54.358	0	769460000000	1234
>AT4G01050.1 | thylakoid rhodanese-like protein | Chr4:455874-458175 FORWARD LENGTH=466 | 201606;>AT4G01050.2 | thylakoid rhodanese-like protein | Chr4:455751-458175 FORWARD LENGTH=507 | 201606	AT4G01050.1;AT4G01050.2	AT4G01050.1;AT4G01050.2	30.7508	30.817	28.6351	31.0996	30.7818	30.3019	30.9049	30.8278	29.9837	30.4265	30.9836	29.7372	plastid	323.31		35	not assigned	35.1	not assigned.no ontology	35.1.41	not assigned.no ontology.hydroxyproline rich proteins	37	37	37	57.7	57.7	57.7	49.387	0	532070000000	700
>ATCG00480.1 | ATP synthase subunit beta | ChrC:52660-54156 REVERSE LENGTH=498 | 201606	ATCG00480.1	ATCG00480.1	30.0434	29.6858	27.3754	30.1283	29.4745	28.5916	30.9348	30.8351	29.1006	30.1057	30.297	28.8586	plastid	323.31		1	PS	1.1	PS.lightreaction	1.1.4.2	PS.lightreaction.ATP synthase.beta subunit	47	47	46	95	95	95	53.933	0	490440000000	1679
>AT5G54270.1 | light-harvesting chlorophyll B-binding protein 3 | Chr5:22038424-22039383 FORWARD LENGTH=265 | 201606	AT5G54270.1	AT5G54270.1	29.4464	30.3053	26.9594	29.6448	29.8954	28.6173	29.7233	29.8187	29.6041	29.9009	30.7906	30.0679	plastid	323.31		1	PS	1.1	PS.lightreaction	1.1.1.1	PS.lightreaction.photosystem II.LHC-II	15	13	13	70.9	63	63	28.706	0	119240000000	244
>ATCG00120.1 | ATP synthase subunit alpha | ChrC:9938-11461 REVERSE LENGTH=507 | 201606	ATCG00120.1	ATCG00120.1	30.2893	30.2291	27.8841	30.5061	30.223	29.2116	30.7589	30.4268	28.9764	29.8709	30.1095	28.7819	plastid	323.31		1	PS	1.1	PS.lightreaction	1.1.4.1	PS.lightreaction.ATP synthase.alpha subunit	32	32	31	64.5	64.5	63.1	55.328	0	367070000000	1144
>AT1G20020.1 | ferredoxin-NADP[+]-oxidoreductase 2 | Chr1:6942851-6944868 FORWARD LENGTH=369 | 201606;>AT1G20020.3 | ferredoxin-NADP[+]-oxidoreductase 2 | Chr1:6942851-6944868 FORWARD LENGTH=369 | 201606	AT1G20020.1;AT1G20020.3	AT1G20020.1;AT1G20020.3	29.6352	29.4505	27.1568	29.9053	29.8302	28.8236	29.8769	30.2888	28.7175	29.2841	29.4869	27.9113	plastid	323.31		1	PS	1.1	PS.lightreaction	1.1.5.3	PS.lightreaction.other electron carrier (ox/red).ferredoxin reductase	25	23	6	61.8	58.8	19.5	41.168	0	204540000000	491
>AT5G09660.2 | peroxisomal NAD-malate dehydrogenase 2 | Chr5:2993645-2995169 REVERSE LENGTH=333 | 201606;>AT5G09660.1 | peroxisomal NAD-malate dehydrogenase 2 | Chr5:2993645-2995551 REVERSE LENGTH=354 | 201606;>AT5G09660.5 | peroxisomal NAD-malate dehydrog	AT5G09660.2;AT5G09660.1;AT5G09660.5;AT5G09660.3;AT5G09660.4	AT5G09660.2;AT5G09660.1;AT5G09660.5;AT5G09660.3;AT5G09660.4	29.2187	30.1881	27.3697	29.632	30.0292	28.8781	30.0012	29.8672	29.3639	29.2345	30.2956	28.9828	cytosol,plastid;peroxisome	323.31		6	gluconeogenesis / glyoxylate cycle	6.3	gluconeogenesis / glyoxylate cycle.Malate DH	6.3	gluconeogenesis / glyoxylate cycle.Malate DH	27	27	26	90.1	90.1	86.5	34.975	0	218300000000	473
>AT4G01150.1 | CURVATURE THYLAKOID 1A-like protein | Chr4:493692-494668 FORWARD LENGTH=164 | 201606;>AT4G01150.2 | CURVATURE THYLAKOID 1A-like protein | Chr4:493692-494379 FORWARD LENGTH=125 | 201606	AT4G01150.1;AT4G01150.2	AT4G01150.1;AT4G01150.2	29.4657	29.691	27.4606	29.493	29.5559	29.1995	29.4122	29.6672	28.957	29.2043	29.6423	28.7416	plastid	128.89		35	not assigned	35.2	not assigned.unknown	35.2	not assigned.unknown	7	7	7	38.4	38.4	38.4	17.697	0	97031000000	117
>AT1G74470.1 | Pyridine nucleotide-disulfide oxidoreductase family protein | Chr1:27991248-27992845 FORWARD LENGTH=467 | 201606	AT1G74470.1	AT1G74470.1	29.4717	30.6182	28.1317	30.3042	29.9136	29.9109	29.7677	30.5636	29.2503	29.1886	30.3152	28.7592	plastid	323.31		16	secondary metabolism	16.1	secondary metabolism.isoprenoids	16.1.1	secondary metabolism.isoprenoids.non-mevalonate pathway	44	44	44	74.5	74.5	74.5	51.837	0	379360000000	1170
>AT4G29060.1 | elongation factor Ts family protein | Chr4:14317744-14321315 FORWARD LENGTH=953 | 201606;>AT4G29060.2 | elongation factor Ts family protein | Chr4:14317744-14321315 FORWARD LENGTH=709 | 201606	AT4G29060.1;AT4G29060.2	AT4G29060.1;AT4G29060.2	29.8234	30.2103	27.9533	30.4308	29.9548	29.4199	30.4248	30.4824	29.4629	29.1456	29.7727	28.6154	plastid	323.31		29	protein	29.2	protein.synthesis	29.2.4	protein.synthesis.elongation	70	70	70	69.6	69.6	69.6	103.78	0	722120000000	1852
>AT5G35630.3 | glutamine synthetase 2 | Chr5:13831220-13833239 FORWARD LENGTH=430 | 201606;>AT5G35630.2 | glutamine synthetase 2 | Chr5:13831220-13833239 FORWARD LENGTH=430 | 201606;>AT5G35630.1 | glutamine synthetase 2 | Chr5:13831220-13833239 FORWARD LEN	AT5G35630.3;AT5G35630.2;AT5G35630.1;AT1G66200.1;AT1G66200.3	AT5G35630.3;AT5G35630.2;AT5G35630.1	30.1178	29.9699	28.4201	31.1304	30.6713	30.4836	30.4816	30.6495	30.1899	29.1168	29.2982	28.2921	cytosol;plastid	323.31		12	N-metabolism	12.2	N-metabolism.ammonia metabolism	12.2.2	N-metabolism.ammonia metabolism.glutamine synthetase	38	38	38	68.6	68.6	68.6	47.41	0	374890000000	817
>AT5G13510.1 | Ribosomal protein L10 family protein | Chr5:4341294-4341956 FORWARD LENGTH=220 | 201606	AT5G13510.1	AT5G13510.1	29.0538	30.6337	28.3751	29.8712	30.443	29.5497	29.718	30.8358	28.4223	29.0947	30.694	29.0185	plastid	304.9		29	protein	29.2	protein.synthesis	29.2.1.1.1.2.10	protein.synthesis.ribosomal protein.prokaryotic.chloroplast.50S subunit.L10	23	23	23	73.6	73.6	73.6	24.736	0	192870000000	488
>AT3G23400.1 | Plastid-lipid associated protein PAP / fibrillin family protein | Chr3:8376636-8378225 REVERSE LENGTH=284 | 201606;>AT3G23400.4 | Plastid-lipid associated protein PAP / fibrillin family protein | Chr3:8376915-8378225 REVERSE LENGTH=221 | 201	AT3G23400.1;AT3G23400.4;AT3G23400.3;AT3G23400.2	AT3G23400.1;AT3G23400.4;AT3G23400.3;AT3G23400.2	29.5079	29.4775	26.9943	30.1642	30.0284	29.0408	29.9263	30.1405	29.3319	29.244	28.9696	27.3259	plastid	323.31		31	cell	31.1	cell.organisation	31.1	cell.organisation	21	21	21	63	63	63	30.454	0	172960000000	420
>AT2G34430.1 | light-harvesting chlorophyll-protein complex II subunit B1 | Chr2:14524818-14525618 FORWARD LENGTH=266 | 201606	AT2G34430.1	AT2G34430.1	28.7559	28.941	26.4832	29.2742	29.58	28.4565	29.8217	29.599	28.364	28.8444	29.8642	28.2869	plastid	90.392		1	PS	1.1	PS.lightreaction	1.1.1.1	PS.lightreaction.photosystem II.LHC-II	19	6	6	74.4	12.4	12.4	28.17	0	75216000000	85
>ATCG00540.1 | photosynthetic electron transfer A | ChrC:61657-62619 FORWARD LENGTH=320 | 201606	ATCG00540.1	ATCG00540.1	29.1534	29.3256	26.3199	29.462	29.2462	28.6129	29.5409	29.4637	27.6999	28.8118	29.3301	27.6994	plastid	323.31		1	PS	1.1	PS.lightreaction	1.1.3.4	PS.lightreaction.cytochrome b6/f.apocytochrome f (CYF)	24	24	24	71.6	71.6	71.6	35.356	0	162140000000	666
>AT5G66190.1 | ferredoxin-NADP[+]-oxidoreductase 1 | Chr5:26451203-26453012 REVERSE LENGTH=360 | 201606;>AT5G66190.2 | ferredoxin-NADP[+]-oxidoreductase 1 | Chr5:26451203-26452616 REVERSE LENGTH=262 | 201606	AT5G66190.1;AT5G66190.2	AT5G66190.1;AT5G66190.2	29.1989	29.4014	27.2	29.4701	29.493	28.8287	29.6431	29.8551	28.6779	28.687	29.0416	28.1442	plastid	323.31		1	PS	1.1	PS.lightreaction	1.1.5.3	PS.lightreaction.other electron carrier (ox/red).ferredoxin reductase	28	28	26	66.9	66.9	63.9	40.326	0	201830000000	652
>AT5G23060.1 | calcium sensing receptor | Chr5:7736760-7738412 REVERSE LENGTH=387 | 201606;>AT5G23060.2 | calcium sensing receptor | Chr5:7737070-7738412 REVERSE LENGTH=310 | 201606	AT5G23060.1;AT5G23060.2	AT5G23060.1;AT5G23060.2	28.6725	29.3458	26.6857	29.1216	29.0005	28.0211	29.3025	29.1421	28.1501	28.6466	29.24	28.1328	plastid	323.31		35	not assigned	35.2	not assigned.unknown	35.2	not assigned.unknown	22	22	22	54.5	54.5	54.5	41.285	0	152240000000	419
>AT3G27850.1 | ribosomal protein L12-C | Chr3:10324905-10325468 FORWARD LENGTH=187 | 201606;>AT3G27830.2 | ribosomal protein L12-A | Chr3:10318576-10319151 FORWARD LENGTH=191 | 201606;>AT3G27830.1 | ribosomal protein L12-A | Chr3:10318576-10319151 FORWARD	AT3G27850.1;AT3G27830.2;AT3G27830.1	AT3G27850.1;AT3G27830.2;AT3G27830.1	28.7135	29.3284	26.794	29.1336	28.7373	28.1239	29.6539	29.827	26.9523	28.471	29.089	27.6673	plastid	85.139		29	protein	29.2	protein.synthesis	29.2.1.1.1.2.12	protein.synthesis.ribosomal protein.prokaryotic.chloroplast.50S subunit.L12	8	8	8	53.5	53.5	53.5	19.682	0	86801000000	154
>ATCG00020.1 | photosystem II reaction center protein A | ChrC:383-1444 REVERSE LENGTH=353 | 201606	ATCG00020.1	ATCG00020.1	28.4094	28.3435	26.6338	28.9963	28.8692	28.2306	28.8894	29.0766	28.2895	28.4509	28.7454	27.9138	plastid	207.69		1	PS	1.1	PS.lightreaction	1.1.1.2	PS.lightreaction.photosystem II.PSII polypeptide subunits	11	11	11	33.4	33.4	33.4	38.936	0	63684000000	295
>AT3G01500.2 | carbonic anhydrase 1 | Chr3:194853-197873 REVERSE LENGTH=347 | 201606;>AT3G01500.1 | carbonic anhydrase 1 | Chr3:194853-196716 REVERSE LENGTH=270 | 201606;>AT3G01500.3 | carbonic anhydrase 1 | Chr3:195173-197873 REVERSE LENGTH=336 | 201606;>	AT3G01500.2;AT3G01500.1;AT3G01500.3;AT3G01500.4	AT3G01500.2;AT3G01500.1;AT3G01500.3;AT3G01500.4	28.3407	29.3438	27.6164	29.0396	30.2957	29.3025	28.6794	30.3399	29.5193	28.4208	28.7805	27.7627	plastid	323.31		8	TCA / org transformation	8.3	TCA / org transformation.carbonic anhydrases	8.3	TCA / org transformation.carbonic anhydrases	21	21	14	59.1	59.1	36	37.449	0	153800000000	453
>AT2G30950.3 | FtsH extracellular protease family | Chr2:13174692-13177064 FORWARD LENGTH=695 | 201606;>AT2G30950.2 | FtsH extracellular protease family | Chr2:13174692-13177064 FORWARD LENGTH=695 | 201606;>AT2G30950.1 | FtsH extracellular protease family	AT2G30950.3;AT2G30950.2;AT2G30950.1;AT2G30950.4	AT2G30950.3;AT2G30950.2;AT2G30950.1;AT2G30950.4	28.9059	29.2502	26.5736	29.3202	28.8483	28.1333	29.1104	28.9482	28.0846	28.4055	29.0676	27.8069	plastid	323.31		29	protein	29.5	protein.degradation	29.5.7	protein.degradation.metalloprotease	46	46	21	71.2	71.2	37	74.157	0	242090000000	1146
>AT4G09650.1 | F-type H+-transporting ATPase subunit delta | Chr4:6100799-6101503 FORWARD LENGTH=234 | 201606	AT4G09650.1	AT4G09650.1	28.6268	28.419	25.9426	28.6324	28.602	27.0084	28.6911	28.4584	27.4825	28.3431	28.5074	26.8099	plastid	323.31		1	PS	1.1	PS.lightreaction	1.1.4.7	PS.lightreaction.ATP synthase.delta chain	16	16	16	64.5	64.5	64.5	25.668	0	83706000000	438
>ATCG00680.1 | photosystem II reaction center protein B | ChrC:72371-73897 FORWARD LENGTH=508 | 201606	ATCG00680.1	ATCG00680.1	28.4033	28.8608	26.7745	28.8677	29.0852	28.2833	28.572	28.9287	28.2297	28.2938	29.0433	28.0021	plastid	323.31		1	PS	1.1	PS.lightreaction	1.1.1.2	PS.lightreaction.photosystem II.PSII polypeptide subunits	22	22	22	40.9	40.9	40.9	56.036	0	88111000000	495
>AT3G17930.1 | transmembrane protein | Chr3:6142307-6143246 REVERSE LENGTH=190 | 201606	AT3G17930.1	AT3G17930.1	28.0583	28.4508	25.3984	28.491	28.5611	27.4974	28.3996	28.224	27.1901	28.2024	28.3806	26.698	plastid	126.94		35	not assigned	35.2	not assigned.unknown	35.2	not assigned.unknown	7	7	7	32.6	32.6	32.6	20.913	0	41082000000	157
>ATCG00270.1 | photosystem II reaction center protein D | ChrC:32711-33772 FORWARD LENGTH=353 | 201606	ATCG00270.1	ATCG00270.1	28.5304	29.159	26.9178	29.0783	29.1646	28.5786	29.091	29.2011	28.453	28.1673	28.7401	27.9929	plastid	215.95		1	PS	1.1	PS.lightreaction	1.1.1.2	PS.lightreaction.photosystem II.PSII polypeptide subunits	10	10	10	27.8	27.8	27.8	39.547	0	71027000000	274
>AT1G50250.1 | FTSH protease 1 | Chr1:18614398-18616930 REVERSE LENGTH=716 | 201606	AT1G50250.1	AT1G50250.1	28.4903	28.6557	26.3846	28.9689	28.4258	27.9093	28.6889	28.6821	27.6694	28.1597	28.8926	27.5553	plastid	323.31		29	protein	29.5	protein.degradation	29.5.7	protein.degradation.metalloprotease	39	39	12	58.9	58.9	19.8	76.758	0	189320000000	907
>AT1G52220.1 | CURVATURE THYLAKOID protein | Chr1:19453770-19454605 REVERSE LENGTH=156 | 201606;>AT1G52220.3 | CURVATURE THYLAKOID protein | Chr1:19453770-19454605 REVERSE LENGTH=127 | 201606;>AT1G52220.2 | CURVATURE THYLAKOID protein | Chr1:19453770-19454	AT1G52220.1;AT1G52220.3;AT1G52220.2;AT1G52220.4	AT1G52220.1;AT1G52220.3;AT1G52220.2	27.9532	28.5438	25.2667	28.3575	27.8875	26.958	28.407	28.0928	27.1366	28.0558	28.3258	26.3751	plastid	184.31		35	not assigned	35.2	not assigned.unknown	35.2	not assigned.unknown	5	5	5	29.5	29.5	29.5	16.945	0	37319000000	91
>ATCG00720.1 | photosynthetic electron transfer B | ChrC:74841-76292 FORWARD LENGTH=215 | 201606	ATCG00720.1	ATCG00720.1	28.3174	28.6776	25.5212	28.6158	28.4951	27.4328	28.9808	28.6386	28.0079	28.3812	28.0404	27.3726	plastid	217.82		1	PS	1.1	PS.lightreaction	1.1.3.3	PS.lightreaction.cytochrome b6/f.cytochrome b6 (CYB6)	8	8	8	37.2	37.2	37.2	24.152	0	49650000000	156
>AT1G06950.1 | translocon at the inner envelope membrane of chloroplasts 110 | Chr1:2130303-2135563 REVERSE LENGTH=1016 | 201606	AT1G06950.1	AT1G06950.1	28.0604	28.4212	26.3522	28.5542	28.6739	27.7987	28.3286	28.516	27.9103	27.9725	28.3812	27.495	plastid	323.31		29	protein	29.3	protein.targeting	29.3.3	protein.targeting.chloroplast	83	83	83	71.2	71.2	71.2	112.12	0	241630000000	1547
>AT5G64040.1 | photosystem I reaction center subunit PSI-N%2C chloroplast%2C putative / PSI-N%2C putative (PSAN) | Chr5:25628724-25629409 REVERSE LENGTH=171 | 201606;>AT5G64040.2 | photosystem I reaction center subunit PSI-N%2C chloroplast%2C putative / PS	AT5G64040.1;AT5G64040.2	AT5G64040.1;AT5G64040.2	28.5205	28.3165	25.7247	28.8458	28.6859	27.5557	28.7803	28.9388	27.1937	27.9266	27.9194	26.6132	plastid	126.28		1	PS	1.1	PS.lightreaction	1.1.2.2	PS.lightreaction.photosystem I.PSI polypeptide subunits	9	9	9	33.9	33.9	33.9	18.429	0	46917000000	177
>AT5G46110.3 | Glucose-6-phosphate/phosphate translocator-like protein | Chr5:18697606-18700212 FORWARD LENGTH=399 | 201606;>AT5G46110.1 | Glucose-6-phosphate/phosphate translocator-like protein | Chr5:18697606-18700212 FORWARD LENGTH=410 | 201606;>AT5G461	AT5G46110.3;AT5G46110.1;AT5G46110.4;AT5G46110.2	AT5G46110.3;AT5G46110.1;AT5G46110.4;AT5G46110.2	28.5977	28.9871	27.3577	29.0956	29.2704	28.9397	28.9101	29.5064	28.7499	27.8779	28.4727	27.5808	mitochondrion,plastid;plasma membrane;plastid	98.984		2	major CHO metabolism	2.2	major CHO metabolism.degradation	2.2.2.6	major CHO metabolism.degradation.starch.transporter	7	7	7	18.3	18.3	18.3	43.494	0	99732000000	174
>ATCG00470.1 | ATP synthase epsilon chain | ChrC:52265-52663 REVERSE LENGTH=132 | 201606	ATCG00470.1	ATCG00470.1	28.0801	28.0672	25.1898	28.4169	28.0343	26.5411	28.6899	28.5032	26.6642	27.8618	28.0666	26.3616	plastid	323.31		1	PS	1.1	PS.lightreaction	1.1.4.3	PS.lightreaction.ATP synthase.epsilon chain	11	11	11	68.9	68.9	68.9	14.499	0	33517000000	189
>AT4G35250.1 | NAD(P)-binding Rossmann-fold superfamily protein | Chr4:16771401-16773269 REVERSE LENGTH=395 | 201606	AT4G35250.1	AT4G35250.1	27.9796	28.486	25.861	28.3605	28.5504	27.8426	28.5003	28.5955	27.3086	27.8596	28.3116	27.2138	plastid	323.31		35	not assigned	35.1	not assigned.no ontology	35.1	not assigned.no ontology	26	26	26	63.3	63.3	63.3	43.723	0	114930000000	528
>AT2G24820.1 | translocon at the inner envelope membrane of chloroplasts 55-II | Chr2:10575038-10576829 FORWARD LENGTH=539 | 201606	AT2G24820.1	AT2G24820.1	28.3753	28.7358	26.5441	28.9234	28.8858	28.4166	28.7144	29.0752	28.5373	27.8366	28.4261	27.5251	plastid	323.31		29	protein	29.3	protein.targeting	29.3.3	protein.targeting.chloroplast	34	34	34	70.7	70.7	70.7	60.607	0	167730000000	853
>AT1G44575.3 | Chlorophyll A-B binding family protein | Chr1:16871768-16873194 FORWARD LENGTH=265 | 201606;>AT1G44575.1 | Chlorophyll A-B binding family protein | Chr1:16871768-16873194 FORWARD LENGTH=265 | 201606;>AT1G44575.2 | Chlorophyll A-B binding fam	AT1G44575.3;AT1G44575.1;AT1G44575.2	AT1G44575.3;AT1G44575.1;AT1G44575.2	27.7962	28.8417	25.8425	28.0665	28.4421	27.2309	28.3419	28.499	27.2186	27.7744	28.9915	27.5285	plastid	145.62		1	PS	1.1	PS.lightreaction	1.1.1.2	PS.lightreaction.photosystem II.PSII polypeptide subunits	10	10	10	33.2	33.2	33.2	28.007	0	58700000000	179
>AT3G45140.1 | lipoxygenase 2 | Chr3:16525437-16529233 FORWARD LENGTH=896 | 201606;>AT3G45140.2 | lipoxygenase 2 | Chr3:16526192-16529233 FORWARD LENGTH=754 | 201606	AT3G45140.1;AT3G45140.2;AT3G22400.1	AT3G45140.1;AT3G45140.2	26.6077	27.348	24.5093	26.9087	28.1882	26.2924	27.5403	28.4734	26.9952	27.2569	28.2546	27.7439	cytosol;plastid	323.31		17	hormone metabolism	17.7	hormone metabolism.jasmonate	17.7.1.2	hormone metabolism.jasmonate.synthesis-degradation.lipoxygenase	67	67	67	76.1	76.1	76.1	102.04	0	154130000000	1133
>AT5G47110.1 | Chlorophyll A-B binding family protein | Chr5:19134218-19135238 REVERSE LENGTH=258 | 201606	AT5G47110.1	AT5G47110.1	27.8275	28.7844	26.395	28.7315	28.0669	28.0099	28.2462	28.6425	27.593	27.7194	28.5137	26.8304	plastid	323.31		27	RNA	27.3	RNA.regulation of transcription	27.3.99	RNA.regulation of transcription.unclassified	11	8	8	45.7	40.7	40.7	28.601	0	70175000000	150
>AT4G17600.1 | Chlorophyll A-B binding family protein | Chr4:9803759-9804714 FORWARD LENGTH=262 | 201606	AT4G17600.1	AT4G17600.1	27.806	28.1163	26.9271	28.7129	28.555	28.1627	27.9542	28.5278	27.832	27.7047	28.9866	27.7148	plastid	103.32		27	RNA	27.3	RNA.regulation of transcription	27.3.23	RNA.regulation of transcription.HSF,Heat-shock transcription factor family	13	13	10	45.8	45.8	38.2	29.403	0	81654000000	241
>ATCG00130.1 | ATPase%2C F0 complex%2C subunit B/B%2C bacterial/chloroplast | ChrC:11529-12798 REVERSE LENGTH=184 | 201606	ATCG00130.1	ATCG00130.1	27.6414	28.3256	25.4529	27.8927	28.5226	28.091	27.9246	28.6356	27.9891	27.7025	28.7226	27.3873	plastid	230.02		1	PS	1.1	PS.lightreaction	1.1.4.8	PS.lightreaction.ATP synthase.subunit B (ATPF)	15	15	15	59.2	59.2	59.2	21.057	0	33966000000	244
>AT1G34000.1 | one-helix protein 2 | Chr1:12358151-12358902 REVERSE LENGTH=172 | 201606	AT1G34000.1	AT1G34000.1	27.7151	28.8584	26.0938	28.0829	28.5449	28.0089	28.3615	28.6571	27.6214	27.5241	28.3257	27.4923	plastid	133.35		1	PS	1.1	PS.lightreaction	1.1.2.1	PS.lightreaction.photosystem I.LHC-I	11	11	11	62.8	62.8	62.8	18.665	0	57993000000	274
>AT5G64290.1 | dicarboxylate transport 2.1 | Chr5:25714495-25716642 REVERSE LENGTH=563 | 201606	AT5G64290.1	AT5G64290.1	27.9796	28.4213	26.0423	28.7873	28.275	27.7849	28.6921	28.4668	27.6133	27.4955	28.0969	26.6976	plastid	153.44		34	transport	34.9	transport.metabolite transporters at the mitochondrial membrane	34.9	transport.metabolite transporters at the mitochondrial membrane	13	13	11	19.4	19.4	17.4	59.991	0	79323000000	159
>AT5G02120.1 | one helix protein | Chr5:419144-419633 FORWARD LENGTH=110 | 201606	AT5G02120.1	AT5G02120.1	27.5175	28.1473	25.2563	27.7819	27.7406	27.1584	27.5016	27.9085	27.3038	27.4953	27.6859	26.9388	plastid	50.947		1	PS	1.1	PS.lightreaction	1.1.1.2	PS.lightreaction.photosystem II.PSII polypeptide subunits	3	3	3	35.5	35.5	35.5	12.01	0	21568000000	63
>AT5G12860.2 | dicarboxylate transporter 1 | Chr5:4059850-4061919 REVERSE LENGTH=556 | 201606;>AT5G12860.1 | dicarboxylate transporter 1 | Chr5:4059927-4061919 REVERSE LENGTH=557 | 201606	AT5G12860.2;AT5G12860.1	AT5G12860.2;AT5G12860.1	27.8478	27.9493	26.2226	28.4477	28.0418	28.0471	28.2426	28.234	27.6501	27.4681	27.5433	27.0312	plastid	104.96		34	transport	34.8	transport.metabolite transporters at the envelope membrane	34.8	transport.metabolite transporters at the envelope membrane	7	7	7	12.9	12.9	12.9	59.026	0	71515000000	129
>AT4G38970.1 | fructose-bisphosphate aldolase 2 | Chr4:18163714-18165659 REVERSE LENGTH=398 | 201606;>AT4G38970.2 | fructose-bisphosphate aldolase 2 | Chr4:18163769-18165659 REVERSE LENGTH=381 | 201606	AT4G38970.1;AT4G38970.2	AT4G38970.1;AT4G38970.2	27.1826	27.4217	25.2034	27.1591	28.7787	26.7596	27.4701	28.4768	26.3763	27.3137	28.5968	27.3063	plastid	312.08		1	PS	1.3	PS.calvin cycle	1.3.6	PS.calvin cycle.aldolase	20	20	12	53.5	53.5	34.4	42.987	0	72166000000	381
>ATCG00580.1 | photosystem II reaction center protein E | ChrC:64071-64322 REVERSE LENGTH=83 | 201606	ATCG00580.1	ATCG00580.1	27.7908	28.818	26.2495	27.9931	27.9492	27.9413	27.9703	27.673	27.4296	27.2348	27.601	26.8014	plastid	9.2714		1	PS	1.1	PS.lightreaction	1.1.1.2	PS.lightreaction.photosystem II.PSII polypeptide subunits	3	3	3	33.7	33.7	33.7	9.3965	0	18194000000	45
>AT4G04640.1 | ATPase%2C F1 complex%2C gamma subunit protein | Chr4:2350761-2351882 REVERSE LENGTH=373 | 201606	AT4G04640.1	AT4G04640.1	27.6399	27.522	25.5434	27.8272	27.4518	26.5486	28.1991	27.8005	26.2041	27.2302	27.6672	25.9905	plastid	323.31		1	PS	1.1	PS.lightreaction	1.1.4.4	PS.lightreaction.ATP synthase.gamma chain	29	29	29	63.8	63.8	63.8	40.911	0	60083000000	477
>AT4G32260.1 | ATPase%2C F0 complex%2C subunit B/B%2C bacterial/chloroplast | Chr4:15573859-15574586 REVERSE LENGTH=219 | 201606	AT4G32260.1	AT4G32260.1	26.7304	27.4092	25.2608	27.2055	27.6883	26.4158	27.7386	28.3086	26.5508	27.2226	28.447	27.1852	plastid	89.895		1	PS	1.1	PS.lightreaction	1.1.4.9	PS.lightreaction.ATP synthase.subunit B_ (ATPX)	9	9	9	34.7	34.7	34.7	23.917	0	36022000000	157
>AT4G10340.1 | light harvesting complex of photosystem II 5 | Chr4:6408200-6409496 FORWARD LENGTH=280 | 201606	AT4G10340.1	AT4G10340.1	27.1396	28.2777	25.2686	27.4966	27.7945	26.4029	27.3602	27.8772	26.7939	27.1464	28.6238	26.9587	plastid	261.66		1	PS	1.1	PS.lightreaction	1.1.1.1	PS.lightreaction.photosystem II.LHC-II	14	14	14	55.4	55.4	55.4	30.156	0	46624000000	295
>AT3G47470.1 | light-harvesting chlorophyll-protein complex I subunit A4 | Chr3:17493622-17494773 REVERSE LENGTH=251 | 201606	AT3G47470.1	AT3G47470.1	26.5081	27.5142	26.6454	27.0593	27.3721	27.1195	27.3794	27.5523	27.15	26.3548	27.7211	27.1421	plastid	323.31		1	PS	1.1	PS.lightreaction	1.1.2.1	PS.lightreaction.photosystem I.LHC-I	11	11	11	64.5	64.5	64.5	27.733	0	26119000000	184
>AT2G39730.1 | rubisco activase | Chr2:16570951-16573345 REVERSE LENGTH=474 | 201606;>AT2G39730.3 | rubisco activase | Chr2:16571174-16573345 REVERSE LENGTH=441 | 201606;>AT2G39730.2 | rubisco activase | Chr2:16571046-16573345 REVERSE LENGTH=446 | 201606	AT2G39730.1;AT2G39730.3;AT2G39730.2	AT2G39730.1;AT2G39730.3;AT2G39730.2	27.4613	27.9704	25.6801	28.5569	28.0305	27.3173	27.9034	28.2994	27.391	27.1252	27.5369	26.204	plastid	323.31		1	PS	1.3	PS.calvin cycle	1.3.13	PS.calvin cycle.rubisco interacting	30	30	30	77.4	77.4	77.4	51.981	0	73407000000	809
>AT3G18890.1 | NAD(P)-binding Rossmann-fold superfamily protein | Chr3:6511169-6514729 FORWARD LENGTH=641 | 201606	AT3G18890.1	AT3G18890.1	26.8003	27.0212	24.725	27.2547	26.6874	26.46	26.857	26.7159	25.75	27.07	27.6145	26.4614	plastid	323.31		30	signalling	30.11	signalling.light	30.11	signalling.light	38	38	38	72.7	72.7	72.7	68.341	0	61132000000	683
>AT1G50450.1 | Saccharopine dehydrogenase | Chr1:18687902-18690348 REVERSE LENGTH=428 | 201606	AT1G50450.1	AT1G50450.1	27.0768	27.2048	24.4318	27.3296	27.1618	26.2996	27.3671	27.425	25.719	27.0594	27.15	25.4757	plastid	323.31		35	not assigned	35.2	not assigned.unknown	35.2	not assigned.unknown	25	25	25	61.7	61.7	61.7	46.559	0	45939000000	484
>AT5G06290.1 | 2-cysteine peroxiredoxin B | Chr5:1919380-1921211 FORWARD LENGTH=273 | 201606;>AT5G06290.2 | 2-cysteine peroxiredoxin B | Chr5:1919380-1921016 FORWARD LENGTH=245 | 201606	AT5G06290.1;AT5G06290.2	AT5G06290.1;AT5G06290.2	27.8725	28.4665	25.4297	28.3995	27.9949	27.3467	27.9051	28.7693	27.8404	27.0468	27.194	25.7634	plastid	323.31		21	redox	21.5	redox.peroxiredoxin	21.5.1	redox.peroxiredoxin.BAS1	14	14	7	53.8	53.8	26	29.78	0	52427000000	238
>AT4G22890.3 | PGR5-LIKE A | Chr4:12007157-12009175 FORWARD LENGTH=324 | 201606;>AT4G22890.1 | PGR5-LIKE A | Chr4:12007157-12009175 FORWARD LENGTH=324 | 201606;>AT4G22890.4 | PGR5-LIKE A | Chr4:12007157-12009175 FORWARD LENGTH=321 | 201606;>AT4G22890.2 | P	AT4G22890.3;AT4G22890.1;AT4G22890.4;AT4G22890.2	AT4G22890.3;AT4G22890.1;AT4G22890.4;AT4G22890.2	27.1016	28.1157	25.0757	27.5954	27.7242	26.7013	27.5284	27.5978	26.4484	27.0409	27.7298	26.2069	plastid	323.31		1	PS	1.1	PS.lightreaction	1.1.40	PS.lightreaction.cyclic electron flow-chlororespiration	11	11	1	54	54	8	35.721	0	39151000000	266
>AT3G59780.1 | Rhodanese/Cell cycle control phosphatase superfamily protein | Chr3:22086906-22090324 FORWARD LENGTH=686 | 201606	AT3G59780.1	AT3G59780.1	27.2725	27.775	25.0569	27.7438	27.4793	26.9179	27.5897	27.6622	26.7505	26.9506	27.5136	26.2707	plastid	323.31		35	not assigned	35.2	not assigned.unknown	35.2	not assigned.unknown	35	35	35	55.1	55.1	55.1	73.934	0	99356000000	525
>ATCG00730.1 | photosynthetic electron transfer D | ChrC:76481-77672 FORWARD LENGTH=160 | 201606	ATCG00730.1	ATCG00730.1	27.1023	27.0932	24.6061	27.3511	27.4062	26.6623	27.863	27.3244	25.5893	27.0177	26.8947	25.7121	plastid	6.6635		1	PS	1.1	PS.lightreaction	1.1.3.2	PS.lightreaction.cytochrome b6/f.subunit 4 (PETD)	3	3	3	15	15	15	17.431	0	9642700000	68
>AT2G38550.1 | Transmembrane proteins 14C | Chr2:16132178-16134229 FORWARD LENGTH=335 | 201606	AT2G38550.1	AT2G38550.1	27.7625	27.6587	25.8013	28.2078	28.0889	27.2284	27.9498	28.2761	27.4158	26.8751	28.0031	26.8091	plastid	289.62		35	not assigned	35.2	not assigned.unknown	35.2	not assigned.unknown	11	11	11	32.8	32.8	32.8	36.701	0	55545000000	179
>AT1G29930.1 | chlorophyll A/B binding protein 1 | Chr1:10478071-10478874 FORWARD LENGTH=267 | 201606	AT1G29930.1	AT1G29930.1	25.961	26.6907	23.3749	26.1758	26.0534	27.2498	28.5675	27.8345	26.5383	26.8379	26.7689	27.3947	plastid	204.63		1	PS	1.1	PS.lightreaction	1.1.1.1	PS.lightreaction.photosystem II.LHC-II	19	5	2	65.2	34.8	6.7	28.241	0	21817000000	44
>AT1G54500.1 | Rubredoxin-like superfamily protein | Chr1:20357084-20357671 REVERSE LENGTH=195 | 201606	AT1G54500.1	AT1G54500.1	27.5534	27.7989	25.3326	27.9244	27.4963	26.9608	27.7169	27.9077	26.8846	26.752	27.1109	25.9192	plastid	266.07		29	protein	29.8	protein.assembly and cofactor ligation	29.8	protein.assembly and cofactor ligation	6	6	6	50.3	50.3	50.3	21.874	0	24779000000	176
>AT4G09010.2 | ascorbate peroxidase 4 | Chr4:5777502-5779064 REVERSE LENGTH=284 | 201606;>AT4G09010.1 | ascorbate peroxidase 4 | Chr4:5777502-5779338 REVERSE LENGTH=349 | 201606;>AT4G09010.3 | ascorbate peroxidase 4 | Chr4:5777502-5779479 REVERSE LENGTH=39	AT4G09010.2;AT4G09010.1;AT4G09010.3	AT4G09010.2;AT4G09010.1;AT4G09010.3	26.2614	26.6701	23.9704	26.4319	27.4555	25.3933	26.8054	27.4821	25.5293	26.7387	27.5581	26.5959	plastid	323.31		21	redox	21.2	redox.ascorbate and glutathione	21.2.1	redox.ascorbate and glutathione.ascorbate	19	19	19	75.4	75.4	75.4	31.041	0	30408000000	315
>ATCG00700.1 | photosystem II reaction center protein N | ChrC:74249-74380 REVERSE LENGTH=43 | 201606	ATCG00700.1	ATCG00700.1	26.9786	27.4898	25.8469	27.109	27.8679	27.642	26.9565	28.2729	27.7078	26.5812	28.0284	26.7129	plastid	2.161		1	PS	1.1	PS.lightreaction	1.1.1.2	PS.lightreaction.photosystem II.PSII polypeptide subunits	1	1	1	18.6	18.6	18.6	4.7222	0.008872	2650500000	16
>AT3G19490.1 | sodium:hydrogen antiporter 1 | Chr3:6754875-6758127 REVERSE LENGTH=576 | 201606	AT3G19490.1	AT3G19490.1	27.1333	27.0922	24.1915	27.5816	27.0468	26.4632	27.2456	27.1818	26.3524	26.6745	27.0245	26.0692	plastid	32.739		34	transport	34.12	transport.metal	34.12	transport.metal	11	11	11	10.4	10.4	10.4	61.368	0	26880000000	113
>AT1G61520.2 | PSI type III chlorophyll a/b-binding protein | Chr1:22700493-22701149 FORWARD LENGTH=218 | 201606;>AT1G61520.3 | PSI type III chlorophyll a/b-binding protein | Chr1:22700152-22701149 FORWARD LENGTH=273 | 201606;>AT1G61520.1 | PSI type III ch	AT1G61520.2;AT1G61520.3;AT1G61520.1	AT1G61520.2;AT1G61520.3;AT1G61520.1	26.6858	27.3805	25.2633	27.0704	26.3872	26.1862	26.7548	26.7149	26.0221	26.4896	26.5318	26.0435	cytosol;plastid	99.523		1	PS	1.1	PS.lightreaction	1.1.2.1	PS.lightreaction.photosystem I.LHC-I	7	7	7	33	33	33	23.746	0	8315600000	128
>AT5G16620.1 | hydroxyproline-rich glycoprotein family protein | Chr5:5450808-5454256 FORWARD LENGTH=447 | 201606	AT5G16620.1	AT5G16620.1	26.7934	26.8598	24.7928	27.6725	26.9956	26.2228	27.3578	27.4375	26.2142	26.4651	26.666	25.3579	plastid	323.31		29	protein	29.3	protein.targeting	29.3.3	protein.targeting.chloroplast	19	19	19	51.5	51.5	51.5	48.903	0	45185000000	576
>AT3G14110.2 | Tetratricopeptide repeat (TPR)-like superfamily protein | Chr3:4676222-4677010 REVERSE LENGTH=232 | 201606;>AT3G14110.1 | Tetratricopeptide repeat (TPR)-like superfamily protein | Chr3:4676222-4677602 REVERSE LENGTH=316 | 201606;>AT3G14110.3	AT3G14110.2;AT3G14110.1;AT3G14110.3	AT3G14110.2;AT3G14110.1;AT3G14110.3	26.797	27.4141	25.2827	27.1985	27.2507	26.851	27.2681	27.0653	26.8666	26.453	27.156	26.3365	extracellular,endoplasmic reticulum;plastid	140.77		19	tetrapyrrole synthesis	19.4	tetrapyrrole synthesis.regulation	19.4	tetrapyrrole synthesis.regulation	12	12	12	50.4	50.4	50.4	25.718	0	18493000000	162
>AT5G23120.1 | photosystem II stability/assembly factor%2C chloroplast (HCF136) | Chr5:7778154-7780463 FORWARD LENGTH=403 | 201606;>AT5G23120.2 | photosystem II stability/assembly factor%2C chloroplast (HCF136) | Chr5:7778085-7780463 FORWARD LENGTH=426 | 2	AT5G23120.1;AT5G23120.2	AT5G23120.1;AT5G23120.2	26.6494	26.9607	24.5531	27.0649	26.8995	26.2451	26.9295	27.1785	26.0994	26.4045	26.5733	25.3972	plastid	323.31		1	PS	1.1	PS.lightreaction	1.1.1.3	PS.lightreaction.photosystem II.biogenesis	23	23	23	62	62	62	44.103	0	42982000000	408
>AT2G05620.2 | proton gradient regulation 5 | Chr2:2081204-2081687 REVERSE LENGTH=133 | 201606;>AT2G05620.1 | proton gradient regulation 5 | Chr2:2081204-2081687 REVERSE LENGTH=133 | 201606	AT2G05620.2;AT2G05620.1	AT2G05620.2;AT2G05620.1	26.3631	27.1767	24.2343	26.9328	27.9929	25.9911	26.5341	26.8127	25.7805	26.3353	26.5256	25.6447	plastid	32.998		1	PS	1.1	PS.lightreaction	1.1.40	PS.lightreaction.cyclic electron flow-chlororespiration	2	2	2	18.8	18.8	18.8	14.293	0	6496700000	31
>AT2G34460.1 | NAD(P)-binding Rossmann-fold superfamily protein | Chr2:14529635-14530732 FORWARD LENGTH=280 | 201606	AT2G34460.1	AT2G34460.1	26.3814	26.5022	24.0908	27.1558	27.0356	25.9866	26.683	27.3875	26.0464	26.2888	26.5028	25.1018	plastid	234.57		35	not assigned	35.1	not assigned.no ontology	35.1	not assigned.no ontology	18	18	18	60.4	60.4	60.4	30.471	0	23248000000	247
>AT1G71500.1 | Rieske (2Fe-2S) domain-containing protein | Chr1:26936084-26937331 FORWARD LENGTH=287 | 201606	AT1G71500.1	AT1G71500.1	26.9613	27.0303	24.1472	27.3942	27.3514	25.9995	27.0689	27.1994	25.7187	26.2793	26.5539	25.0124	plastid	194.2		26	misc	26.3	misc. other Ferredoxins and Rieske domain	26.3	misc. other Ferredoxins and Rieske domain	15	15	15	57.1	57.1	57.1	31.727	0	32322000000	234
>AT3G47520.1 | malate dehydrogenase | Chr3:17513657-17514868 FORWARD LENGTH=403 | 201606	AT3G47520.1	AT3G47520.1	26.7193	27.1706	24.3935	27.3068	26.9917	26.3381	26.9529	27.2468	25.9624	26.2767	26.8097	25.1249	plastid	323.31		8	TCA / org transformation	8.2	TCA / org transformation.other organic acid transformatons	8.2.9	TCA / org transformation.other organic acid transformatons.cyt MDH	20	20	19	63.5	63.5	63.5	42.405	0	36717000000	286
>AT3G12345.1 | FKBP-type peptidyl-prolyl cis-trans isomerase | Chr3:3930333-3930893 REVERSE LENGTH=186 | 201606	AT3G12345.1	AT3G12345.1	26.8074	27.8404	25.4638	27.325	27.6342	26.7909	26.7965	27.4448	26.4333	26.2259	27.334	26.2594	plastid	5.9642		35	not assigned	35.2	not assigned.unknown	35.2	not assigned.unknown	3	3	3	16.7	16.7	16.7	20.149	0	16772000000	45
>AT1G52230.1 | photosystem I subunit H2 | Chr1:19454902-19455508 FORWARD LENGTH=145 | 201606	AT1G52230.1	AT1G52230.1	25.4707	27.3694	26.87	25.8956	27.7573	27.1658	23.997	27.9406	27.0773	23.4164	27.4379	26.2416	plastid	174.22		1	PS	1.1	PS.lightreaction	1.1.2.2	PS.lightreaction.photosystem I.PSI polypeptide subunits	5	5	1	53.8	53.8	17.2	15.273	0	10268000000	86
>AT3G26650.1 | glyceraldehyde 3-phosphate dehydrogenase A subunit | Chr3:9795226-9796848 FORWARD LENGTH=396 | 201606	AT3G26650.1	AT3G26650.1	26.8296	26.9358	25.0384	27.7303	27.3654	26.6736	27.0557	27.4217	26.7154	26.1996	26.3458	25.6014	plastid	323.31		1	PS	1.3	PS.calvin cycle	1.3.4	PS.calvin cycle.GAP	25	25	9	60.6	60.6	28	42.489	0	49661000000	380
>ATCG00280.1 | photosystem II reaction center protein C | ChrC:33720-35141 FORWARD LENGTH=473 | 201606	ATCG00280.1	ATCG00280.1	26.488	27.2067	24.5851	27.0771	27.1602	26.2095	26.9117	27.071	26.2848	26.1981	27.2004	26.0305	plastid	323.31		1	PS	1.1	PS.lightreaction	1.1.1.2	PS.lightreaction.photosystem II.PSII polypeptide subunits	19	19	19	37.2	37.2	37.2	51.867	0	24245000000	277
>AT3G54890.4 | chlorophyll a-b binding protein 6 | Chr3:20339881-20340922 REVERSE LENGTH=213 | 201606;>AT3G54890.1 | chlorophyll a-b binding protein 6 | Chr3:20339706-20340922 REVERSE LENGTH=241 | 201606;>AT3G54890.3 | chlorophyll a-b binding protein 6 | C	AT3G54890.4;AT3G54890.1;AT3G54890.3;AT3G54890.2	AT3G54890.4;AT3G54890.1;AT3G54890.3;AT3G54890.2	25.9396	27.0922	25.4113	26.4263	26.661	25.8482	26.677	26.7862	25.9718	26.0416	27.1256	26.189	plastid	211.72		1	PS	1.1	PS.lightreaction	1.1.2.1	PS.lightreaction.photosystem I.LHC-I	5	5	5	33.8	33.8	33.8	23.262	0	11600000000	110
>AT1G31330.1 | photosystem I subunit F | Chr1:11215011-11215939 REVERSE LENGTH=221 | 201606	AT1G31330.1	AT1G31330.1	26.5179	26.6428	25.6273	26.5469	27.0284	26.3175	26.8308	27.7193	26.7171	26.1541	25.8167	26.8258	plastid	54.874		1	PS	1.1	PS.lightreaction	1.1.2.2	PS.lightreaction.photosystem I.PSI polypeptide subunits	8	8	8	39.4	39.4	39.4	24.173	0	20045000000	118
>ATCG00630.1 | PSAJ | ChrC:66929-67063 FORWARD LENGTH=44 | 201606	ATCG00630.1	ATCG00630.1		24.3594						26.2363	23.2298		26.1519		plastid	4.1796		1	PS	1.1	PS.lightreaction	1.1.2.2	PS.lightreaction.photosystem I.PSI polypeptide subunits	1	1	1	29.5	29.5	29.5	5.0089	0	648380000	5
>AT5G66570.1 | PS II oxygen-evolving complex 1 | Chr5:26568744-26570124 FORWARD LENGTH=332 | 201606	AT5G66570.1	AT5G66570.1	26.1324	25.6422	23.5744	26.4894	25.6142	24.9434	27.0415	26.3662	24.8779	26.1434	26.1355	24.7625	plastid	323.31		1	PS	1.1	PS.lightreaction	1.1.1.2	PS.lightreaction.photosystem II.PSII polypeptide subunits	19	19	7	55.7	55.7	25.6	35.142	0	24836000000	304
>AT1G18060.1 | microbial collagenase | Chr1:6212065-6213314 REVERSE LENGTH=226 | 201606	AT1G18060.1	AT1G18060.1	26.6403	27.2965	24.1982	27.2533	26.3179	25.6104	26.5494	27.0058	25.4737	26.1343	26.8715	25.2341	plastid	111.19		35	not assigned	35.2	not assigned.unknown	35.2	not assigned.unknown	14	14	14	58.8	58.8	58.8	25.198	0	19987000000	199
>AT5G54770.1 | thiazole biosynthetic enzyme%2C chloroplast (ARA6) (THI1) (THI4) | Chr5:22246634-22247891 FORWARD LENGTH=349 | 201606	AT5G54770.1	AT5G54770.1	25.2649	25.7095	24.522	26.2405	27.6151	25.8256	25.8171	26.9179	25.8279	26.1	26.1776	25.5373	plastid	165.76		18	Co-factor and vitamine metabolism	18.2	Co-factor and vitamine metabolism.thiamine	18.2	Co-factor and vitamine metabolism.thiamine	12	12	12	49	49	49	36.664	0	15044000000	378
>AT1G12800.1 | Nucleic acid-binding%2C OB-fold-like protein | Chr1:4361778-4365189 REVERSE LENGTH=767 | 201606	AT1G12800.1	AT1G12800.1	25.9925	26.2191	24.0632	26.3007	26.4427	25.7473	26.4007	26.6266	26.1095	26.0977	26.5625	25.5872	plastid	323.31		27	RNA	27.3	RNA.regulation of transcription	27.3.23	RNA.regulation of transcription.HSF,Heat-shock transcription factor family	56	56	56	72.8	72.8	72.8	85.667	0	47541000000	684
>AT5G50920.1 | CLPC homologue 1 | Chr5:20715710-20719800 REVERSE LENGTH=929 | 201606	AT5G50920.1	AT5G50920.1	26.292	26.1953	24.2145	26.9812	26.9365	25.7998	26.7738	26.8448	25.7667	26.0869	26.1452	25.2357	plastid	323.31		29	protein	29.5	protein.degradation	29.5.5	protein.degradation.serine protease	60	60	27	61.6	61.6	27.1	103.45	0	60606000000	916
>AT3G56940.1 | dicarboxylate diiron protein%2C putative (Crd1) | Chr3:21076594-21078269 FORWARD LENGTH=409 | 201606;>AT3G56940.2 | dicarboxylate diiron protein%2C putative (Crd1) | Chr3:21076825-21078269 FORWARD LENGTH=332 | 201606	AT3G56940.1;AT3G56940.2	AT3G56940.1;AT3G56940.2	25.9499	26.6278	23.9227	26.612	26.4089	25.4591	26.27	26.537	25.3855	26.0776	26.6299	25.0218	cytosol;plastid	323.31		19	tetrapyrrole synthesis	19.12	tetrapyrrole synthesis.magnesium-protoporphyrin IX monomethyl ester (oxidative) cyclase	19.12	tetrapyrrole synthesis.magnesium-protoporphyrin IX monomethyl ester (oxidative) cyclase	19	19	19	53.1	53.1	53.1	47.63	0	25800000000	373
>AT2G35490.1 | Plastid-lipid associated protein PAP / fibrillin family protein | Chr2:14912309-14913797 REVERSE LENGTH=376 | 201606	AT2G35490.1	AT2G35490.1	26.1051	26.0866	23.1292	26.732	26.7633	25.6433	26.6527	26.8935	25.2725	26.0634	26.2847	24.4513	plastid	251.95		31	cell	31.1	cell.organisation	31.1	cell.organisation	14	14	14	52.4	52.4	52.4	40.505	0	19774000000	205
>AT1G54350.1 | ABC transporter family protein | Chr1:20286917-20290245 FORWARD LENGTH=706 | 201606	AT1G54350.1	AT1G54350.1	26.6908	27.0605	24.3997	26.9772	26.6085	26.124	27.0415	26.7977	26.0947	26.0184	26.478	25.4169	plastid	323.31		34	transport	34.16	transport.ABC transporters and multidrug resistance systems	34.16	transport.ABC transporters and multidrug resistance systems	29	29	29	49.9	49.9	49.9	80.053	0	45227000000	492
>AT2G28800.4 | 63 kDa inner membrane family protein | Chr2:12356669-12359158 REVERSE LENGTH=432 | 201606;>AT2G28800.1 | 63 kDa inner membrane family protein | Chr2:12356669-12359158 REVERSE LENGTH=462 | 201606	AT2G28800.4;AT2G28800.1;AT2G28800.3;AT2G28800.2	AT2G28800.4;AT2G28800.1	25.579	25.8305	24.3647	26.0668	25.9532	25.2536	26.4294	26.056	25.7387	25.4641	26.6927	26.002	plastid	56.606		29	protein	29.3	protein.targeting	29.3.3	protein.targeting.chloroplast	11	11	11	22.2	22.2	22.2	47.071	0	19049000000	135
>AT5G42650.1 | allene oxide synthase | Chr5:17097803-17099359 REVERSE LENGTH=518 | 201606	AT5G42650.1	AT5G42650.1	25.8487	26.2836	22.8928	26.319	26.3311	25.1268	26.0454	26.6127	24.9342	25.9983	26.3618	25.1721	plastid	323.31		17	hormone metabolism	17.7	hormone metabolism.jasmonate	17.7.1.3	hormone metabolism.jasmonate.synthesis-degradation.allene oxidase synthase	33	33	33	73	73	73	58.196	0	31949000000	514
>AT1G03630.2 | protochlorophyllide oxidoreductase C | Chr1:907699-909245 FORWARD LENGTH=399 | 201606;>AT1G03630.1 | protochlorophyllide oxidoreductase C | Chr1:907699-909245 FORWARD LENGTH=401 | 201606	AT1G03630.2;AT1G03630.1	AT1G03630.2;AT1G03630.1	26.1599	26.7638	24.069	26.4906	27.1162	25.5806	26.551	26.9252	25.467	25.9898	26.8834	25.6769	plastid	323.31		19	tetrapyrrole synthesis	19.14	tetrapyrrole synthesis.protochlorophyllide reductase	19.14	tetrapyrrole synthesis.protochlorophyllide reductase	26	26	21	66.4	66.4	58.9	43.625	0	32342000000	495
>AT2G07698.1 | ATPase%2C F1 complex%2C alpha subunit protein | Chr2:3361474-3364028 FORWARD LENGTH=777 | 201606;>ATMG01190.1 | ATP synthase subunit 1 | ChrM:302166-303689 REVERSE LENGTH=507 | 201606	AT2G07698.1;ATMG01190.1	AT2G07698.1;ATMG01190.1	26.7532	25.6148	25.4178	26.9921	26.1609	25.4035	26.8443	27.4972	26.1077	25.9633	27.0653	25.5309	mitochondrion,plastid;mitochondrion	323.31		9	mitochondrial electron transport / ATP synthesis	9.9	mitochondrial electron transport / ATP synthesis.F1-ATPase	9.9	mitochondrial electron transport / ATP synthesis.F1-ATPase	23	22	22	35	34.1	34.1	85.932	0	49402000000	200
>AT2G46820.2 | photosystem I P subunit | Chr2:19243729-19244870 FORWARD LENGTH=174 | 201606;>AT2G46820.1 | photosystem I P subunit | Chr2:19243729-19244870 FORWARD LENGTH=174 | 201606	AT2G46820.2;AT2G46820.1	AT2G46820.2;AT2G46820.1	26.4327	27.1852	23.9399	26.7874	27.2343	26.5797	26.8551	27.0237	26.1263	25.9398	26.94	25.4974	plastid	85.182		1	PS	1.1	PS.lightreaction	1.1.2.2	PS.lightreaction.photosystem I.PSI polypeptide subunits	3	3	3	22.4	22.4	22.4	18.482	0	9593700000	22
>AT1G14345.1 | NAD(P)-linked oxidoreductase superfamily protein | Chr1:4899176-4899766 FORWARD LENGTH=196 | 201606	AT1G14345.1	AT1G14345.1	26.5909	27.6798	25.0708	27.084	27.2139	26.5296	26.7606	27.0425	26.2611	25.906	26.6972	25.7226	plastid	82.512		35	not assigned	35.2	not assigned.unknown	35.2	not assigned.unknown	6	6	6	28.6	28.6	28.6	21.223	0	12098000000	85
>AT4G01800.1 | Albino or Glassy Yellow 1 | Chr4:770926-776131 REVERSE LENGTH=1022 | 201606;>AT4G01800.3 | Albino or Glassy Yellow 1 | Chr4:770926-776134 REVERSE LENGTH=1023 | 201606;>AT4G01800.2 | Albino or Glassy Yellow 1 | Chr4:770926-776134 REVERSE LENG	AT4G01800.1;AT4G01800.3;AT4G01800.2	AT4G01800.1;AT4G01800.3;AT4G01800.2	26.4895	26.9221	24.5453	27.1376	27.0841	25.9296	26.4776	26.6968	25.8716	25.8672	26.3905	25.3806	plastid	323.31		29	protein	29.3	protein.targeting	29.3.3	protein.targeting.chloroplast	72	72	71	67.2	67.2	66.5	115.18	0	91535000000	1144
>AT1G77490.2 | thylakoidal ascorbate peroxidase | Chr1:29117688-29120649 FORWARD LENGTH=421 | 201606;>AT1G77490.1 | thylakoidal ascorbate peroxidase | Chr1:29117688-29120046 FORWARD LENGTH=426 | 201606	AT1G77490.2;AT1G77490.1;AT4G08390.4;AT4G08390.3;AT4G08390.5;AT4G08390.2;AT4G08390.1;AT2G18140.1;AT2G18150.1	AT1G77490.2;AT1G77490.1	26.1634	26.8164	23.66	26.5519	26.9258	25.4725	26.362	26.85	25.1573	25.8408	27.1207	24.7858	extracellular;plastid	255.66		21;26	misc;redox	21.2;26.12	misc.peroxidases;redox.ascorbate and glutathione	21.2.1;26.12	misc.peroxidases;redox.ascorbate and glutathione.ascorbate	21	21	21	53	53	53	45.643	0	28152000000	274
>AT5G08740.1 | NAD(P)H dehydrogenase C1 | Chr5:2848752-2851323 REVERSE LENGTH=519 | 201606	AT5G08740.1	AT5G08740.1	26.4054	26.2908	23.4009	26.9825	26.8974	25.7372	26.7319	26.9348	25.4679	26.1535	25.8383	24.6641	mitochondrion,plastid	323.31		9	mitochondrial electron transport / ATP synthesis	9.2	mitochondrial electron transport / ATP synthesis.NADH-DH	9.2.1.3	mitochondrial electron transport / ATP synthesis.NADH-DH.type II.mitochondrial	26	26	26	61.5	61.5	61.5	57.018	0	36480000000	401
>AT5G52440.1 | Bacterial sec-independent translocation protein mttA/Hcf106 | Chr5:21286896-21288613 FORWARD LENGTH=260 | 201606	AT5G52440.1	AT5G52440.1	25.0564	25.3471	23.6064	26.129	26.1043	24.828	25.4741	26.4087	25.2214	24.8605	25.8371	26.4128	plastid	90.77		29	protein	29.3	protein.targeting	29.3.3	protein.targeting.chloroplast	9	9	9	52.7	52.7	52.7	28.231	0	10485000000	115
>AT3G26710.1 | cofactor assembly of complex C | Chr3:9813550-9814606 FORWARD LENGTH=267 | 201606	AT3G26710.1	AT3G26710.1	26.2434	26.311	23.5057	26.691	26.604	25.1314	26.481	26.3135	25.0592	25.8151	26.5356	24.9533	plastid	113.08		29	protein	29.8	protein.assembly and cofactor ligation	29.8	protein.assembly and cofactor ligation	11	11	11	24.3	24.3	24.3	30.101	0	8146400000	153
>AT5G42270.1 | FtsH extracellular protease family | Chr5:16902659-16905102 FORWARD LENGTH=704 | 201606	AT5G42270.1	AT5G42270.1	26.3007	27.1283	24.4577	26.7968	26.6034	25.8459	26.6335	26.694	25.5452	25.8069	26.5191	25.1613	plastid	269.43		29	protein	29.5	protein.degradation	29.5.7	protein.degradation.metalloprotease	36	9	9	55.5	15.8	15.8	75.231	0	39134000000	271
>AT5G57345.1 | transmembrane protein | Chr5:23229562-23230587 REVERSE LENGTH=188 | 201606	AT5G57345.1	AT5G57345.1	25.825	25.003	23.7494	26.2282	26.6255	24.2136	25.8324	25.5804	25.545	25.8016	26.4994	25.5894	plastid	11.778		35	not assigned	35.2	not assigned.unknown	35.2	not assigned.unknown	3	3	3	14.4	14.4	14.4	20.189	0	8452700000	52
>AT5G05740.3 | ethylene-dependent gravitropism-deficient and yellow-green-like 2 | Chr5:1724023-1726859 REVERSE LENGTH=524 | 201606;>AT5G05740.2 | ethylene-dependent gravitropism-deficient and yellow-green-like 2 | Chr5:1724023-1726859 REVERSE LENGTH=527 |	AT5G05740.3;AT5G05740.2;AT5G05740.1	AT5G05740.3;AT5G05740.2;AT5G05740.1	26.1196	26.7768	23.6985	26.6894	26.9213	25.2661	26.2317	26.7889	25.4908	25.795	26.7046	25.0393	plastid	323.31		29	protein	29.5	protein.degradation	29.5	protein.degradation	19	19	19	38.5	38.5	38.5	56.399	0	23567000000	322
>AT4G34240.4 | aldehyde dehydrogenase 3I1 | Chr4:16390099-16392633 FORWARD LENGTH=535 | 201606;>AT4G34240.1 | aldehyde dehydrogenase 3I1 | Chr4:16389801-16392633 FORWARD LENGTH=550 | 201606;>AT4G34240.3 | aldehyde dehydrogenase 3I1 | Chr4:16390802-16392633	AT4G34240.4;AT4G34240.1;AT4G34240.3;AT4G34240.2	AT4G34240.4;AT4G34240.1;AT4G34240.3;AT4G34240.2	26.4425	26.3154	23.3847	27.0686	26.8644	24.7452	26.1074	26.9607	25.3617	25.7625	26.2285	25.0097	plastid	323.31		5	fermentation	5.1	fermentation.aldehyde dehydrogenase	5.1	fermentation.aldehyde dehydrogenase	29	29	29	58.9	58.9	58.9	58.496	0	39007000000	362
>AT3G44880.1 | Pheophorbide a oxygenase family protein with Rieske 2Fe-2S domain-containing protein | Chr3:16383858-16386204 FORWARD LENGTH=537 | 201606	AT3G44880.1	AT3G44880.1	26.4668	26.6315	24.1395	27.1338	27.0702	26.0837	26.5946	26.8356	25.5736	25.7495	26.3963	25.1785	plastid	323.31		31	cell	31.5	cell.cell death	31.5.1	cell.cell death.plants	33	33	33	64.1	64.1	64.1	60.755	0	47265000000	420
>AT5G38660.1 | acclimation of photosynthesis to environment | Chr5:15473285-15475497 REVERSE LENGTH=286 | 201606;>AT5G38660.2 | acclimation of photosynthesis to environment | Chr5:15471208-15475497 REVERSE LENGTH=431 | 201606	AT5G38660.1;AT5G38660.2	AT5G38660.1;AT5G38660.2	26.2794	27.12	24.3675	26.8067	27.113	26.1575	26.6984	27.1678	25.389	25.735	26.5624	25.5841	plastid	205.02		1	PS	1	PS.	1	PS	21	21	21	56.6	56.6	56.6	31.437	0	23346000000	272
>AT4G25450.1 | non-intrinsic ABC protein 8 | Chr4:13009845-13013912 REVERSE LENGTH=714 | 201606;>AT4G25450.3 | non-intrinsic ABC protein 8 | Chr4:13009845-13013229 REVERSE LENGTH=545 | 201606;>AT4G25450.2 | non-intrinsic ABC protein 8 | Chr4:13010367-13013	AT4G25450.1;AT4G25450.3;AT4G25450.2	AT4G25450.1;AT4G25450.3;AT4G25450.2	26.2157	26.5528	24.4643	27.0615	26.4683	26.1969	26.4279	26.7397	26.1121	25.7266	26.629	25.4557	plasma membrane;plastid	323.31		34	transport	34.16	transport.ABC transporters and multidrug resistance systems	34.16	transport.ABC transporters and multidrug resistance systems	29	29	29	51	51	51	77.925	0	42014000000	418
>AT4G24090.1 | homer protein | Chr4:12512742-12514467 FORWARD LENGTH=308 | 201606	AT4G24090.1	AT4G24090.1	26.502	26.9739	24.011	27.1039	26.5193	25.846	26.7694	27.1155	25.5954	25.7179	26.0908	24.6164	plastid	267.05		35	not assigned	35.2	not assigned.unknown	35.2	not assigned.unknown	14	14	14	47.1	47.1	47.1	33.64	0	19947000000	205
>AT1G79040.1 | photosystem II subunit R | Chr1:29736085-29736781 FORWARD LENGTH=140 | 201606	AT1G79040.1	AT1G79040.1	25.478	26.3867	23.5039	25.8022	26.1629	25.0254	26.3697	26.3311	24.9725	25.683	26.3259	25.6714	plastid	129.32		1	PS	1.1	PS.lightreaction	1.1.1.2	PS.lightreaction.photosystem II.PSII polypeptide subunits	6	6	6	34.3	34.3	34.3	14.586	0	6726100000	79
>AT4G03280.2 | photosynthetic electron transfer C | Chr4:1440462-1441717 FORWARD LENGTH=210 | 201606;>AT4G03280.1 | photosynthetic electron transfer C | Chr4:1440314-1441717 FORWARD LENGTH=229 | 201606	AT4G03280.2;AT4G03280.1	AT4G03280.2;AT4G03280.1	26.2731	25.5774	23.3928	26.7524	26.5239	25.5936	26.5199	26.843	24.738	25.6802	26.31	24.4096	plastid	127.01		1	PS	1.1	PS.lightreaction	1.1.3	PS.lightreaction.cytochrome b6/f	7	7	7	48.1	48.1	48.1	22.533	0	14311000000	122
>AT2G42220.1 | Rhodanese/Cell cycle control phosphatase superfamily protein | Chr2:17592105-17593305 FORWARD LENGTH=234 | 201606	AT2G42220.1	AT2G42220.1	25.4241	26.025	23.4987	26.0796	26.4593	24.946	25.3401	26.4887	24.7686	25.6773	26.6288	25.0661	plastid	323.31		26	misc	26.23	misc.rhodanese	26.23	misc.rhodanese	13	13	13	58.1	58.1	58.1	25.51	0	13371000000	193
>AT3G61470.1 | photosystem I light harvesting complex protein | Chr3:22745736-22747032 FORWARD LENGTH=257 | 201606	AT3G61470.1;AT5G28450.1	AT3G61470.1	24.9403	26.5054	24.5674	25.684	26.0865	25.2097	25.0704	25.9569	25.5806	24.8234	26.6227	25.6513	plastid	205.65		1	PS	1.1	PS.lightreaction	1.1.2.1	PS.lightreaction.photosystem I.LHC-I	6	6	6	37	37	37	27.755	0	7636400000	109
>ATCG00520.1 | unfolded protein binding protein | ChrC:59772-60326 FORWARD LENGTH=184 | 201606	ATCG00520.1	ATCG00520.1	25.9229	26.1065	23.4266	26.3345	26.0454	25.3228	26.0717	26.55	25.553	25.5838	25.7775	24.856	plastid	27.593		29	protein	29.8	protein.assembly and cofactor ligation	29.8	protein.assembly and cofactor ligation	8	8	8	29.3	29.3	29.3	21.407	0	5835700000	68
>AT4G39730.1 | Lipase/lipooxygenase%2C PLAT/LH2 family protein | Chr4:18432950-18433581 FORWARD LENGTH=181 | 201606	AT4G39730.1	AT4G39730.1	25.1078	25.3341	21.8539	24.9325	25.0517	23.1579	25.6328	25.5338	23.47	25.5602	26.6303	24.6246	plastid	52.653		35	not assigned	35.1	not assigned.no ontology	35.1	not assigned.no ontology	3	3	3	19.3	19.3	19.3	20.136	0	2479400000	43
>AT1G17220.1 | Translation initiation factor 2%2C small GTP-binding protein | Chr1:5885383-5890165 FORWARD LENGTH=1026 | 201606	AT1G17220.1	AT1G17220.1	26.2498	26.7595	24.8423	27.0401	26.7103	25.9109	26.7303	27.2298	26.189	25.5335	26.3693	25.2018	plastid	323.31		29	protein	29.2	protein.synthesis	29.2.3	protein.synthesis.initiation	53	53	53	58.3	58.3	58.3	109.75	0	68712000000	843
>AT1G02910.1 | tetratricopeptide repeat (TPR)-containing protein | Chr1:655749-658125 REVERSE LENGTH=453 | 201606;>AT1G02910.2 | tetratricopeptide repeat (TPR)-containing protein | Chr1:656293-658125 REVERSE LENGTH=370 | 201606	AT1G02910.1;AT1G02910.2	AT1G02910.1;AT1G02910.2	25.7749	26.415	24.0542	26.4142	26.6171	25.7311	26.0225	26.6823	25.162	25.5038	26.3813	24.8962	plastid	218.16		35	not assigned	35.1	not assigned.no ontology	35.1.5	not assigned.no ontology.pentatricopeptide (PPR) repeat-containing protein	24	24	24	45.7	45.7	45.7	50.738	0	22155000000	310
>AT3G08940.2 | light harvesting complex photosystem II | Chr3:2717717-2718665 FORWARD LENGTH=287 | 201606;>AT3G08940.1 | light harvesting complex photosystem II | Chr3:2717717-2718400 FORWARD LENGTH=227 | 201606	AT3G08940.2;AT3G08940.1	AT3G08940.2;AT3G08940.1	25.3049	26.4906	23.6035	25.9396	25.8432	24.8631	25.8226	25.9567	25.1237	25.448	26.8206	25.2214	plastid	306.66		1	PS	1.1	PS.lightreaction	1.1.1.1	PS.lightreaction.photosystem II.LHC-II	11	11	8	56.1	56.1	41.5	31.193	0	13219000000	198
>AT5G02160.1 | transmembrane protein | Chr5:426392-427024 FORWARD LENGTH=129 | 201606	AT5G02160.1	AT5G02160.1	24.9079	25.715	23.7981	25.6651	26.2093	25.4204	25.1336	26.5904	25.5986	25.1296	26.721	25.4367	plastid	28.587		35	not assigned	35.2	not assigned.unknown	35.2	not assigned.unknown	5	5	5	37.2	37.2	37.2	13.378	0	3268900000	56
>ATCG00710.1 | photosystem II reaction center protein H | ChrC:74485-74706 FORWARD LENGTH=73 | 201606	ATCG00710.1	ATCG00710.1	26.0148	25.8706	23.7228	26.5612	26.3681	25.6786	25.4349	26.2125	25.1988	25.0588	26.1897	25.4339	plastid	5.284		1	PS	1.1	PS.lightreaction	1.1.1.2	PS.lightreaction.photosystem II.PSII polypeptide subunits	2	2	2	24.7	24.7	24.7	7.7018	0	1907800000	15
>AT1G56500.1 | haloacid dehalogenase-like hydrolase family protein | Chr1:21159775-21167092 FORWARD LENGTH=1055 | 201606;>AT1G56500.3 | haloacid dehalogenase-like hydrolase family protein | Chr1:21160665-21167092 FORWARD LENGTH=853 | 201606;>AT1G56500.2 |	AT1G56500.1;AT1G56500.3;AT1G56500.2	AT1G56500.1;AT1G56500.3;AT1G56500.2	25.4909	26.2361	23.5539	25.7892	26.3318	24.9594	25.5285	26.2003	24.9718	25.2273	26.2945	25.3508	plastid	323.31		35	not assigned	35.1	not assigned.no ontology	35.1	not assigned.no ontology	58	58	58	69.1	69.1	69.1	114.4	0	50607000000	879
>ATCG00650.1 | ribosomal protein S18 | ChrC:67917-68222 FORWARD LENGTH=101 | 201606	ATCG00650.1	ATCG00650.1	25.2773	25.8086	23.855	25.6876	25.8442	24.9334	26.0651	25.7817	25.1301	25.3492	26.1466	25.322	plastid	16.183		29	protein	29.2	protein.synthesis	29.2.1.1.1.1.18	protein.synthesis.ribosomal protein.prokaryotic.chloroplast.30S subunit.S18	5	5	5	42.6	42.6	42.6	12.06	0	3971400000	60
>AT1G42970.1 | glyceraldehyde-3-phosphate dehydrogenase B subunit | Chr1:16127552-16129584 FORWARD LENGTH=447 | 201606	AT1G42970.1	AT1G42970.1	26.0419	26.2379	24.1895	26.9973	26.79	25.9199	26.3437	26.9319	25.8956	25.3414	25.4774	24.4217	plastid	313.08		1	PS	1.3	PS.calvin cycle	1.3.4	PS.calvin cycle.GAP	24	19	19	65.5	54.1	54.1	47.659	0	33599000000	337
>ATCG00670.1 | plastid-encoded CLP P | ChrC:69910-71882 REVERSE LENGTH=196 | 201606	ATCG00670.1	ATCG00670.1	25.2524	25.0356	23.9869	25.8399	26.071	25.5063	24.6146	26.6209	25.6355	25.5636	25.3405	25.1243	plastid	176.13		29	protein	29.5	protein.degradation	29.5	protein.degradation	6	6	6	34.7	34.7	34.7	22.097	0	6798500000	73
>ATCG00340.1 | Photosystem I%2C PsaA/PsaB protein | ChrC:37375-39579 REVERSE LENGTH=734 | 201606	ATCG00340.1	ATCG00340.1	25.4848	26.937	25.3553	26.2085	26.7473	25.9665	25.6729	26.9122	25.907	24.7558	26.5028	25.3385	plastid	304.57		1	PS	1.1	PS.lightreaction	1.1.2.2	PS.lightreaction.photosystem I.PSI polypeptide subunits	18	18	18	34.9	34.9	34.9	82.474	0	18629000000	322
>ATCG00490.1 | ribulose-bisphosphate carboxylase | ChrC:54958-56397 FORWARD LENGTH=479 | 201606	ATCG00490.1;ATMG00280.1;AT2G07732.1	ATCG00490.1	26.5561	24.6407	24.0866	26.7991	24.7893	24.8569	26.4094	24.8242	24.7846	25.7008	24.5685	25.3378	cytosol,plastid;mitochondrion;plastid	323.31		1;35	not assigned;PS	1.3;35.1;35.2	not assigned.no ontology;not assigned.unknown;PS.calvin cycle	1.3.1;35.1;35.2	not assigned.no ontology;not assigned.unknown;PS.calvin cycle.rubisco large subunit	31	31	31	63.5	63.5	63.5	52.954	0	21269000000	374
>AT3G11630.1 | Thioredoxin superfamily protein | Chr3:3672189-3673937 FORWARD LENGTH=266 | 201606	AT3G11630.1	AT3G11630.1	26.6455	27.0798	24.2874	26.7708	26.7334	26.4851	26.3709	27.6561	26.1572	25.3304	25.8038	24.3653	plastid	192.62		21	redox	21.5	redox.peroxiredoxin	21.5.1	redox.peroxiredoxin.BAS1	13	6	6	55.3	24.1	24.1	29.092	0	21578000000	131
>AT3G27690.1 | photosystem II light harvesting complex protein 2.3 | Chr3:10256002-10256921 FORWARD LENGTH=266 | 201606;>AT3G27690.2 | photosystem II light harvesting complex protein 2.3 | Chr3:10255906-10256921 FORWARD LENGTH=298 | 201606	AT3G27690.1;AT3G27690.2	AT3G27690.1;AT3G27690.2		23.7957	19.5072	24.6831	25.4386	24.8587	23.3791	25.1587	24.011	25.3377	25.3296	24.6489	plastid	-2	+	1	PS	1.1	PS.lightreaction	1.1.1.1	PS.lightreaction.photosystem II.LHC-II	19	1	1	68.8	10.9	10.9	28.802	1	3658800000	7
>AT3G63160.1 | outer envelope membrane protein | Chr3:23333773-23333982 REVERSE LENGTH=69 | 201606	AT3G63160.1	AT3G63160.1	26.3909	27.0029	23.9394	27.3052	27.1994	25.8593	26.9355	26.9356	25.7694	25.3239	26.6425	24.2615	plastid	13.548		35	not assigned	35.2	not assigned.unknown	35.2	not assigned.unknown	3	3	3	36.2	36.2	36.2	7.2563	0	4581200000	26
>AT3G61870.1 | plant/protein | Chr3:22902702-22903895 FORWARD LENGTH=272 | 201606;>AT3G61870.2 | plant/protein | Chr3:22902702-22903561 FORWARD LENGTH=254 | 201606	AT3G61870.1;AT3G61870.2	AT3G61870.1;AT3G61870.2	25.5005	26.7217	23.1217	26.019	26.1794	24.7098	25.8048	26.4735	24.7164	25.3042	26.2433	24.5519	plastid	123.39		35	not assigned	35.2	not assigned.unknown	35.2	not assigned.unknown	5	5	5	18	18	18	29.585	0	7046100000	94
>AT2G28900.1 | outer plastid envelope protein 16-1 | Chr2:12414423-12415459 REVERSE LENGTH=148 | 201606	AT2G28900.1	AT2G28900.1	25.7379	26.2611	22.6919	26.5601	26.2854	24.3983	25.79	26.3433	24.1206	25.2709	26.2349	22.8061	plastid	49.682		29	protein	29.3	protein.targeting	29.3.3	protein.targeting.chloroplast	6	6	6	37.8	37.8	37.8	15.482	0	7104700000	96
>AT3G25480.1 | Rhodanese/Cell cycle control phosphatase superfamily protein | Chr3:9235591-9236598 REVERSE LENGTH=264 | 201606	AT3G25480.1	AT3G25480.1	25.7885	26.009	23.1391	26.0879	25.6672	25.1384	25.9889	25.7355	24.763	25.2633	25.385	23.9211	plastid	225.03		26	misc	26.23	misc.rhodanese	26.23	misc.rhodanese	10	10	10	45.1	45.1	45.1	29.011	0	10984000000	179
>AT1G55670.1 | photosystem I subunit G | Chr1:20802874-20803356 REVERSE LENGTH=160 | 201606	AT1G55670.1	AT1G55670.1	26.0698	26.453	24.7594	26.3616	25.5047	25.1572	26.1215	26.0632	24.8775	25.0876	27.1541	25.2421	plastid	15.717		1	PS	1.1	PS.lightreaction	1.1.2.2	PS.lightreaction.photosystem I.PSI polypeptide subunits	5	5	5	21.9	21.9	21.9	17.085	0	9942300000	124
>AT1G74730.1 | transmembrane protein%2C putative (DUF1118) | Chr1:28078995-28079831 FORWARD LENGTH=198 | 201606	AT1G74730.1	AT1G74730.1	25.4029	25.8595	23.7821	25.7456	26.0711	25.0432	25.6294	26.3554	25.0709	25.2235	26.1435	25.2199	plastid	7.7355		35	not assigned	35.2	not assigned.unknown	35.2	not assigned.unknown	2	2	2	10.1	10.1	10.1	20.735	0	3996900000	29
>AT1G67700.4 | multidrug resistance protein | Chr1:25374295-25375716 FORWARD LENGTH=230 | 201606;>AT1G67700.1 | multidrug resistance protein | Chr1:25374295-25375716 FORWARD LENGTH=230 | 201606;>AT1G67700.5 | multidrug resistance protein | Chr1:25374295-25	AT1G67700.4;AT1G67700.1;AT1G67700.5;AT1G67700.2;AT1G67700.3	AT1G67700.4;AT1G67700.1;AT1G67700.5;AT1G67700.2;AT1G67700.3	25.3518	25.2758	23.9346	25.9186	25.6198	24.927	25.6712	25.7558	25.5263	25.2109	25.8034	25.114	plastid	71.275		29	protein	29.5	protein.degradation	29.5	protein.degradation	8	8	8	36.1	36.1	36.1	26.01	0	10322000000	125
>AT4G20360.2 | RAB GTPase homolog E1B | Chr4:10990036-10991466 FORWARD LENGTH=476 | 201606;>AT4G20360.1 | RAB GTPase homolog E1B | Chr4:10990036-10991466 FORWARD LENGTH=476 | 201606	AT4G20360.2;AT4G20360.1	AT4G20360.2;AT4G20360.1	25.5892	26.1048	24.0562	26.2854	26.3405	25.4045	26.0276	26.5157	25.3551	25.2093	25.7984	25.0749	plastid	323.31		29	protein	29.2	protein.synthesis	29.2.4	protein.synthesis.elongation	22	22	21	58.4	58.4	55.3	51.63	0	23279000000	418
>ATCG00800.1 | structural constituent of ribosome | ChrC:82826-83482 REVERSE LENGTH=218 | 201606	ATCG00800.1	ATCG00800.1	25.3273	25.7335	23.5948	25.7581	25.3965	24.9695	25.9007	25.6643	25.1408	25.1958	25.8539	24.9868	plastid	121.23		29	protein	29.2	protein.synthesis	29.2.1.1.1.1.3	protein.synthesis.ribosomal protein.prokaryotic.chloroplast.30S subunit.S3	21	21	21	72.9	72.9	72.9	25.188	0	10947000000	235
>AT1G79600.1 | Protein kinase superfamily protein | Chr1:29950105-29952516 REVERSE LENGTH=711 | 201606	AT1G79600.1;AT4G31160.1	AT1G79600.1	25.1956	26.002	23.2117	25.631	25.6229	24.9581	25.5005	26.1777	24.7249	25.1934	25.92	24.9761	nucleus;plastid	323.31		34;35	not assigned;transport	34.16;35.2	not assigned.unknown;transport.ABC transporters and multidrug resistance systems	34.16;35.2	not assigned.unknown;transport.ABC transporters and multidrug resistance systems	37	37	37	56.4	56.4	56.4	79.021	0	27840000000	439
>AT2G01140.1 | Aldolase superfamily protein | Chr2:95006-96491 REVERSE LENGTH=391 | 201606	AT2G01140.1	AT2G01140.1	24.7777	24.5167	22.9079	25.2102	26.1194	24.9774	24.7798	25.8758	24.4947	25.1874	25.8042	24.9669	plastid	202.38		1	PS	1.3	PS.calvin cycle	1.3.6	PS.calvin cycle.aldolase	17	15	15	48.8	44.5	44.5	42.327	0	12277000000	236
>ATCG00150.1 | ATPase%2C F0 complex%2C subunit A protein | ChrC:14021-14770 REVERSE LENGTH=249 | 201606	ATCG00150.1	ATCG00150.1	25.5046	25.5691	25.1825	24.9202	25.796	24.7232	25.7546	24.9989	24.1832	24.9481	26.0661	25.1845	plastid	7.3616		1	PS	1.1	PS.lightreaction	1.1.4.6	PS.lightreaction.ATP synthase.chloroplastic subunit a	3	3	3	13.3	13.3	13.3	27.35	0	3383400000	27
>AT5G07020.1 | proline-rich family protein | Chr5:2180669-2182284 REVERSE LENGTH=235 | 201606	AT5G07020.1	AT5G07020.1	25.0257	24.8581	22.5019	25.2062	25.5365	22.5584	25.6033	25.7685	24.309	25.1679	25.5092	24.129	plastid	155.54		35	not assigned	35.1	not assigned.no ontology	35.1.42	not assigned.no ontology.proline rich family	6	6	6	26.8	26.8	26.8	24.395	0	3913100000	84
>AT1G54780.1 | thylakoid lumen 18.3 kDa protein | Chr1:20439533-20440953 FORWARD LENGTH=285 | 201606	AT1G54780.1	AT1G54780.1	25.2012	25.6893	23.1137	25.9598	26.0185	24.1825	26.0793	25.7991	24.489	25.1552	26.107	24.4015	plastid	117.12		35	not assigned	35.1	not assigned.no ontology	35.1	not assigned.no ontology	13	13	13	45.3	45.3	45.3	31.138	0	11264000000	176
>AT2G21330.1 | fructose-bisphosphate aldolase 1 | Chr2:9128416-9130152 REVERSE LENGTH=399 | 201606;>AT2G21330.3 | fructose-bisphosphate aldolase 1 | Chr2:9128416-9130152 REVERSE LENGTH=389 | 201606;>AT2G21330.2 | fructose-bisphosphate aldolase 1 | Chr2:912	AT2G21330.1;AT2G21330.3;AT2G21330.2	AT2G21330.1;AT2G21330.3;AT2G21330.2	24.8203	25.5681	23.2375	24.9373	26.3032	24.8793	25.2985	26.1574	24.7252	25.1516	26.3683	25.1065	plastid	158.06		1	PS	1.3	PS.calvin cycle	1.3.6	PS.calvin cycle.aldolase	16	8	8	50.9	30.1	30.1	42.93	0	14289000000	162
>AT1G49380.1 | cytochrome c biogenesis protein family | Chr1:18276794-18279204 FORWARD LENGTH=547 | 201606	AT1G49380.1	AT1G49380.1	25.6453	25.8318	23.4147	26.0665	25.4634	25.1363	25.9158	25.3973	24.9821	25.0852	25.368	24.1902	plastid	228.11		9	mitochondrial electron transport / ATP synthesis	9.6	mitochondrial electron transport / ATP synthesis.cytochrome c	9.6	mitochondrial electron transport / ATP synthesis.cytochrome c	21	21	21	49.7	49.7	49.7	59.392	0	17710000000	283
>AT4G33500.1 | Protein phosphatase 2C family protein | Chr4:16112835-16116243 REVERSE LENGTH=724 | 201606	AT4G33500.1	AT4G33500.1	25.7587	26.5953	24.4795	26.6937	26.6188	26.0299	26.1595	26.5891	26.0381	25.0514	26.2445	24.7274	plastid	323.31		29	protein	29.4	protein.postranslational modification	29.4	protein.postranslational modification	39	39	39	68	68	68	78.923	0	41578000000	525
>ATCG00750.1 | ribosomal protein S11 | ChrC:78960-79376 REVERSE LENGTH=138 | 201606	ATCG00750.1	ATCG00750.1	25.1154	25.4726	23.6589	25.691	25.6898	24.6681	25.6611	25.6784	24.9927	25.0271	25.7245	24.5071	plastid	47.784		29	protein	29.2	protein.synthesis	29.2.1.1.1.1.11	protein.synthesis.ribosomal protein.prokaryotic.chloroplast.30S subunit.S11	6	6	6	48.6	48.6	48.6	15.023	0	3976900000	68
>AT1G32220.1 | NAD(P)-binding Rossmann-fold superfamily protein | Chr1:11608038-11609591 FORWARD LENGTH=296 | 201606	AT1G32220.1	AT1G32220.1	25.2432	25.2414	22.1458	25.8761	25.7996	24.5263	25.6241	25.9912	24.4841	25.1175	25.026	23.1238	plastid	124.29		35	not assigned	35.2	not assigned.unknown	35.2	not assigned.unknown	10	10	10	36.8	36.8	36.8	31.978	0	8318300000	174
>AT1G22700.3 | Tetratricopeptide repeat (TPR)-like superfamily protein | Chr1:8028323-8029289 REVERSE LENGTH=211 | 201606;>AT1G22700.2 | Tetratricopeptide repeat (TPR)-like superfamily protein | Chr1:8028323-8029878 REVERSE LENGTH=296 | 201606;>AT1G22700.1	AT1G22700.3;AT1G22700.2;AT1G22700.1	AT1G22700.3;AT1G22700.2;AT1G22700.1	25.2738	25.3257	23.3105	25.6648	25.5481	24.4836	25.7831	25.8106	24.5857	25.023	25.6948	24.6238	plasma membrane,endoplasmic reticulum;plastid	262.4		35	not assigned	35.1	not assigned.no ontology	35.1.27	not assigned.no ontology.tetratricopeptide repeat (TPR)	10	10	10	56.4	56.4	56.4	23.811	0	6608000000	127
>AT3G63490.1 | Ribosomal protein L1p/L10e family | Chr3:23444269-23446020 FORWARD LENGTH=346 | 201606;>AT3G63490.2 | Ribosomal protein L1p/L10e family | Chr3:23444269-23445777 FORWARD LENGTH=291 | 201606	AT3G63490.1;AT3G63490.2	AT3G63490.1;AT3G63490.2	25.5228	25.4128	23.5442	25.9681	25.6235	24.9062	25.9975	25.7935	24.9852	25.0029	25.4268	24.35	plastid	154.96		29	protein	29.2	protein.synthesis	29.2.1.1.1.2.1	protein.synthesis.ribosomal protein.prokaryotic.chloroplast.50S subunit.L1	16	16	16	48.8	48.8	48.8	37.632	0	12367000000	212
>ATCG01310.1 | ribosomal protein L2 | ChrC:152806-154312 FORWARD LENGTH=274 | 201606;>ATCG00830.1 | ribosomal protein L2 | ChrC:84337-85843 REVERSE LENGTH=274 | 201606	ATCG01310.1;ATCG00830.1	ATCG01310.1;ATCG00830.1	24.8347	25.4437	23.3863	25.1463	25.3946	24.8175	25.2949	25.9031	25.1587	24.9419	25.5544	25.002	plastid	176.29		29	protein	29.2	protein.synthesis	29.2.1.1.1.2.2	protein.synthesis.ribosomal protein.prokaryotic.chloroplast.50S subunit.L2	15	15	15	57.7	57.7	57.7	29.864	0	8344300000	143
>AT4G03520.1 | Thioredoxin superfamily protein | Chr4:1562585-1564055 REVERSE LENGTH=186 | 201606;>AT4G03520.2 | Thioredoxin superfamily protein | Chr4:1562585-1562803 REVERSE LENGTH=72 | 201606	AT4G03520.1;AT4G03520.2	AT4G03520.1;AT4G03520.2	25.3487	25.5615	22.9942	25.6526	26.2304	24.7131	25.6355	26.5424	24.454	24.9969	25.3963	23.431	cytosol;plastid	118.08		21	redox	21.1	redox.thioredoxin	21.1	redox.thioredoxin	7	7	7	44.1	44.1	44.1	20.312	0	7756300000	118
>AT1G15820.1 | light harvesting complex photosystem II subunit 6 | Chr1:5446685-5447676 REVERSE LENGTH=258 | 201606	AT1G15820.1	AT1G15820.1	24.6041	25.8372	22.2142	25.177	25.0577	24.2332	25.324	25.1623	24.3663	24.9856	26.303	24.637	plastid	149.83		1	PS	1.1	PS.lightreaction	1.1.1.1	PS.lightreaction.photosystem II.LHC-II	8	8	8	34.5	34.5	34.5	27.522	0	6791600000	91
>AT1G09130.2 | ATP-dependent caseinolytic (Clp) protease/crotonase family protein | Chr1:2940063-2942217 REVERSE LENGTH=330 | 201606;>AT1G09130.1 | ATP-dependent caseinolytic (Clp) protease/crotonase family protein | Chr1:2940063-2942217 REVERSE LENGTH=330	AT1G09130.2;AT1G09130.1;AT1G09130.3	AT1G09130.2;AT1G09130.1;AT1G09130.3	24.8729	25.142	23.5739	25.3948	25.6259	25.2504	24.2148	25.9047	25.2408	24.9839	25.164	24.6373	plastid	96.295		29	protein	29.5	protein.degradation	29.5.5	protein.degradation.serine protease	12	12	12	42.7	42.7	42.7	36.307	0	10702000000	201
>ATCG00160.1 | ribosomal protein S2 | ChrC:15013-15723 REVERSE LENGTH=236 | 201606	ATCG00160.1	ATCG00160.1	24.5238	25.448	22.8288	25.215	25.8177	24.5268	25.4524	25.6364	24.8304	24.4877	25.8961	24.9661	plastid	39.367		29	protein	29.2	protein.synthesis	29.2.1.1.1.1.2	protein.synthesis.ribosomal protein.prokaryotic.chloroplast.30S subunit.S2	13	13	13	49.6	49.6	49.6	26.904	0	6964800000	143
>AT4G27440.2 | protochlorophyllide oxidoreductase B | Chr4:13725648-13727107 FORWARD LENGTH=401 | 201606;>AT4G27440.1 | protochlorophyllide oxidoreductase B | Chr4:13725648-13727107 FORWARD LENGTH=401 | 201606	AT4G27440.2;AT4G27440.1;AT5G54190.2	AT4G27440.2;AT4G27440.1	24.3891	25.0851	22.37	24.7408	25.5991	23.7715	24.8299	25.5864	23.8851	24.9655	25.7459	24.5203	plastid	308.87		19	tetrapyrrole synthesis	19.14	tetrapyrrole synthesis.protochlorophyllide reductase	19.14	tetrapyrrole synthesis.protochlorophyllide reductase	25	21	13	67.8	62.3	41.6	43.359	0	11489000000	319
>AT5G35220.1 | Peptidase M50 family protein | Chr5:13484606-13487546 REVERSE LENGTH=548 | 201606	AT5G35220.1	AT5G35220.1	24.3056	24.3124	22.2529	24.9597	24.6101	23.8344	24.3274	24.6362	23.5303	23.9804	24.9582	26.5815	plastid	191.6		29	protein	29.5	protein.degradation	29.5	protein.degradation	13	13	13	27.9	27.9	27.9	59.5	0	8818800000	184
>ATCG00350.1 | Photosystem I%2C PsaA/PsaB protein | ChrC:39605-41857 REVERSE LENGTH=750 | 201606	ATCG00350.1	ATCG00350.1	25.6779	25.9144	24.4751	25.9903	26.2273	25.5238	25.8397	26.1386	25.5772	24.9518	26.0613	24.9547	plastid	125.34		1	PS	1.1	PS.lightreaction	1.1.2.2	PS.lightreaction.photosystem I.PSI polypeptide subunits	18	18	18	26.3	26.3	26.3	83.23	0	15655000000	214
>AT3G29320.1 | Glycosyl transferase%2C family 35 | Chr3:11252871-11257587 FORWARD LENGTH=962 | 201606	AT3G29320.1	AT3G29320.1	24.0754	25.1008	23.5862	24.7045	26.1753	25.5837	24.4174	26.3078	25.1581	25.1623	24.9449	23.7441	plastid	323.31		2	major CHO metabolism	2.2	major CHO metabolism.degradation	2.2.2.2	major CHO metabolism.degradation.starch.starch phosphorylase	53	52	52	70.1	68.4	68.4	108.58	0	27044000000	659
>AT2G31190.2 | root UVB sensitive protein (Protein of unknown function%2C DUF647) | Chr2:13291458-13293681 REVERSE LENGTH=432 | 201606;>AT2G31190.1 | root UVB sensitive protein (Protein of unknown function%2C DUF647) | Chr2:13291458-13293681 REVERSE LENGTH	AT2G31190.2;AT2G31190.1	AT2G31190.2;AT2G31190.1	25.2088	25.5132	22.6139	25.7928	25.714	24.1736	25.8866	25.7599	23.9573	24.997	24.9035	23.8109	cytosol;plastid	24.594		35	not assigned	35.2	not assigned.unknown	35.2	not assigned.unknown	8	8	8	23.8	23.8	23.8	48.13	0	16480000000	43
>AT1G42960.1 | inner membrane localized protein | Chr1:16125863-16127080 FORWARD LENGTH=168 | 201606	AT1G42960.1	AT1G42960.1	25.4821	25.539	22.9618	26.1379	25.9385	24.7567	25.7889	26.1806	24.6065	24.8878	25.3571	23.0483	plastid	71.367		35	not assigned	35.2	not assigned.unknown	35.2	not assigned.unknown	4	4	4	29.2	29.2	29.2	17.829	0	6517300000	61
>AT5G17230.4 | PHYTOENE SYNTHASE | Chr5:5659839-5662087 REVERSE LENGTH=422 | 201606;>AT5G17230.2 | PHYTOENE SYNTHASE | Chr5:5659839-5662087 REVERSE LENGTH=422 | 201606;>AT5G17230.1 | PHYTOENE SYNTHASE | Chr5:5659839-5662087 REVERSE LENGTH=422 | 201606;>AT5	AT5G17230.4;AT5G17230.2;AT5G17230.1;AT5G17230.3	AT5G17230.4;AT5G17230.2;AT5G17230.1;AT5G17230.3	25.2153	25.9857	23.3785	25.6742	25.9463	24.8321	25.8296	25.6189	25.2007	24.8755	25.7106	24.7181	plastid	271.35		16	secondary metabolism	16.1	secondary metabolism.isoprenoids	16.1.4.1	secondary metabolism.isoprenoids.carotenoids.phytoene synthase	21	21	21	54	54	54	47.486	0	16379000000	276
>AT3G26070.1 | Plastid-lipid associated protein PAP / fibrillin family protein | Chr3:9526904-9528199 FORWARD LENGTH=242 | 201606	AT3G26070.1	AT3G26070.1	24.8518	25.8613	21.935	25.2404	25.5515	23.6721	25.4346	26.0155	22.8487	24.868	25.3709	23.3198	plastid	115.7		31	cell	31.1	cell.organisation	31.1	cell.organisation	16	16	11	57.4	57.4	49.6	27.163	0	8234900000	149
>AT1G44920.1 | transmembrane protein | Chr1:16983229-16984408 REVERSE LENGTH=258 | 201606	AT1G44920.1	AT1G44920.1	24.9556	25.5905	23.4571	25.6975	25.7855	24.8203	24.9179	25.94	25.0683	24.8668	25.9399	24.6426	plastid	108.41		35	not assigned	35.2	not assigned.unknown	35.2	not assigned.unknown	6	6	6	29.5	29.5	29.5	27.715	0	6387600000	73
>AT1G32990.1 | plastid ribosomal protein l11 | Chr1:11955827-11957139 FORWARD LENGTH=222 | 201606	AT1G32990.1	AT1G32990.1	24.7419	25.787	23.3892	24.6694	25.1377	24.645	25.4671	25.4812	24.5631	24.8352	24.8611	24.1984	plastid	74.975		29	protein	29.2	protein.synthesis	29.2.1.1.1.2.11	protein.synthesis.ribosomal protein.prokaryotic.chloroplast.50S subunit.L11	8	8	8	44.1	44.1	44.1	23.148	0	7222400000	144
>AT4G27700.1 | Rhodanese/Cell cycle control phosphatase superfamily protein | Chr4:13826541-13827673 REVERSE LENGTH=224 | 201606	AT4G27700.1	AT4G27700.1	24.6893	25.6309	22.9549	25.2146	25.6964	24.1594	25.2017	25.961	24.0829	24.7919	25.546	24.0966	plastid	162.7		26	misc	26.23	misc.rhodanese	26.23	misc.rhodanese	11	11	11	52.2	52.2	52.2	24.872	0	7710500000	169
>AT1G58290.1 | Glutamyl-tRNA reductase family protein | Chr1:21624028-21626051 REVERSE LENGTH=543 | 201606	AT1G58290.1;AT1G09940.1	AT1G58290.1	25.5753	26.1678	23.9879	26.2547	26.6518	25.7063	25.7433	26.792	25.7433	24.7918	26.377	24.6829	plastid	323.31		19	tetrapyrrole synthesis	19.2	tetrapyrrole synthesis.glu-tRNA reductase	19.2	tetrapyrrole synthesis.glu-tRNA reductase	29	29	26	53.6	53.6	49.4	59.515	0	29142000000	341
>AT5G13120.2 | cyclophilin 20-2 | Chr5:4162714-4164720 REVERSE LENGTH=255 | 201606;>AT5G13120.1 | cyclophilin 20-2 | Chr5:4162714-4164720 REVERSE LENGTH=259 | 201606	AT5G13120.2;AT5G13120.1;AT4G34960.2;AT4G38740.1;AT4G34870.1;AT2G21130.1;AT2G29960.2;AT2G29960.3;AT2G29960.1;AT5G58710.1;AT4G34960.1;AT4G32420.4;AT4G32420.6;AT4G32420.5;AT4G32420.3;AT4G32420.1	AT5G13120.2;AT5G13120.1	25.9085	24.5992	22.96	26.0191	25.9633	25.1446	25.5419	26.4326	25.0871	25.3972	24.7644	24.7709	cytosol;endoplasmic reticulum;golgi;nucleus;plasma membrane;plastid	119.91		31	cell	31.3	cell.cycle	31.3.1	cell.cycle.peptidylprolyl isomerase	13	13	12	56.1	56.1	53.3	27.879	0	10764000000	228
>AT1G03160.1 | FZO-like protein | Chr1:761321-766053 FORWARD LENGTH=912 | 201606;>AT1G03160.4 | FZO-like protein | Chr1:761321-766053 FORWARD LENGTH=883 | 201606;>AT1G03160.2 | FZO-like protein | Chr1:761321-765091 FORWARD LENGTH=740 | 201606;>AT1G03160.3	AT1G03160.1;AT1G03160.4;AT1G03160.2;AT1G03160.3	AT1G03160.1;AT1G03160.4;AT1G03160.2;AT1G03160.3	24.5683	25.205	22.3724	25.0666	25.4718	24.1021	24.9789	25.253	23.8998	24.7647	25.5583	24.1827	plastid	323.31		30	signalling	30.5	signalling.G-proteins	30.5	signalling.G-proteins	50	50	50	67	67	67	100.73	0	25708000000	644
>AT1G80030.3 | Molecular chaperone Hsp40/DnaJ family protein | Chr1:30105398-30108873 REVERSE LENGTH=500 | 201606;>AT1G80030.2 | Molecular chaperone Hsp40/DnaJ family protein | Chr1:30105398-30108873 REVERSE LENGTH=500 | 201606;>AT1G80030.1 | Molecular cha	AT1G80030.3;AT1G80030.2;AT1G80030.1;AT1G80030.4;AT3G05345.1	AT1G80030.3;AT1G80030.2;AT1G80030.1;AT1G80030.4	25.0027	24.9698	22.6076	25.5346	25.6521	24.4336	24.8793	24.9154	24.2142	24.7509	25.3764	24.0089	plastid	269.25		20	stress	20.2	stress.abiotic	20.2.1	stress.abiotic.heat	22	22	22	43.2	43.2	43.2	53.82	0	11739000000	248
>AT4G01310.1 | Ribosomal L5P family protein | Chr4:544166-545480 REVERSE LENGTH=262 | 201606	AT4G01310.1	AT4G01310.1	24.413	24.637	22.4448	24.6988	24.9082	23.845	25.0366	24.9766	24.6005	24.7203	24.7461	24.2725	plastid	103.75		29	protein	29.2	protein.synthesis	29.2.1.1.1.2.5	protein.synthesis.ribosomal protein.prokaryotic.chloroplast.50S subunit.L5	17	17	17	56.9	56.9	56.9	28.343	0	7763900000	213
>AT4G32770.1 | tocopherol cyclase%2C chloroplast / vitamin E deficient 1 (VTE1) / sucrose export defective 1 (SXD1) | Chr4:15804981-15807790 FORWARD LENGTH=488 | 201606	AT4G32770.1	AT4G32770.1	25.5275	25.0517	22.8013	26.0605	25.9419	25.0175	25.9827	26.147	24.4863	25.1387	24.7135	24.2614	plastid	261.64		16	secondary metabolism	16.1	secondary metabolism.isoprenoids	16.1.3.4	secondary metabolism.isoprenoids.tocopherol biosynthesis.tocopherol cyclase	26	26	26	56.6	56.6	56.6	54.72	0	19770000000	311
>AT1G07320.4 | ribosomal protein L4 | Chr1:2249190-2250173 FORWARD LENGTH=278 | 201606;>AT1G07320.3 | ribosomal protein L4 | Chr1:2249190-2250026 FORWARD LENGTH=278 | 201606;>AT1G07320.2 | ribosomal protein L4 | Chr1:2249190-2250189 FORWARD LENGTH=280 | 20	AT1G07320.4;AT1G07320.3;AT1G07320.2;AT1G07320.1	AT1G07320.4;AT1G07320.3;AT1G07320.2;AT1G07320.1	24.8902	25.2914	22.8199	24.523	24.4629	24.3049	25.1807	25.0684	24.6925	24.7124	24.8698	24.1128	plastid	70.973		29	protein	29.2	protein.synthesis	29.2.1.1.1.2.4	protein.synthesis.ribosomal protein.prokaryotic.chloroplast.50S subunit.L4	10	10	10	41.7	41.7	41.7	30.142	0	6235900000	131
>AT2G42975.1 | myosin-G heavy chain-like protein | Chr2:17873998-17874820 FORWARD LENGTH=187 | 201606	AT2G42975.1	AT2G42975.1	24.6475	25.1553	21.9637	25.5023	25.0664	24.2726	25.2786	25.3647	23.9247	24.7008	24.9826	23.4202	plastid	183.51		35	not assigned	35.2	not assigned.unknown	35.2	not assigned.unknown	7	7	7	51.9	51.9	51.9	20.263	0	3875300000	77
>AT1G12410.1 | CLP protease proteolytic subunit 2 | Chr1:4223099-4224954 FORWARD LENGTH=279 | 201606	AT1G12410.1	AT1G12410.1	24.5919	25.5306	23.2991	25.01	25.7244	24.7386	24.1363	25.6412	24.5462	24.6985	24.8112	23.9951	plastid	67.494		29	protein	29.5	protein.degradation	29.5.5	protein.degradation.serine protease	9	9	9	36.6	36.6	36.6	31.208	0	7138500000	144
>AT1G49970.1 | CLP protease proteolytic subunit 1 | Chr1:18501936-18504462 REVERSE LENGTH=387 | 201606	AT1G49970.1	AT1G49970.1	24.3775	24.4954	23.0713	25.029	25.5298	24.383	24.0383	25.4139	24.6047	24.6975	24.8197	23.8277	plastid	182.73		29	protein	29.5	protein.degradation	29.5.5	protein.degradation.serine protease	12	12	12	41.1	41.1	41.1	42.627	0	10079000000	179
>AT3G47070.1 | thylakoid soluble phosphoprotein | Chr3:17337205-17337507 REVERSE LENGTH=100 | 201606	AT3G47070.1	AT3G47070.1	25.151	25.1285	23.2326	25.7081	25.4733	24.3328	25.6279	25.5214	23.6865	24.8604	24.6733	23.6371	plastid	36.882		35	not assigned	35.2	not assigned.unknown	35.2	not assigned.unknown	4	4	4	46	46	46	10.53	0	4543000000	68
>ATCG00380.1 | chloroplast ribosomal protein S4 | ChrC:45223-45828 REVERSE LENGTH=201 | 201606	ATCG00380.1	ATCG00380.1	24.5393	24.9323	23.2956	24.7357	25.0949	24.4607	25.2743	25.1506	24.4462	24.5716	25.4804	24.6731	plastid	55.207		29	protein	29.2	protein.synthesis	29.2.1.1.1.1.4	protein.synthesis.ribosomal protein.prokaryotic.chloroplast.30S subunit.S4	9	9	9	47.3	47.3	47.3	23.24	0	3775700000	101
>AT3G15110.1 | transmembrane protein | Chr3:5084394-5085823 REVERSE LENGTH=266 | 201606	AT3G15110.1	AT3G15110.1	25.0117	25.2259	22.9319	25.5187	25.5032	24.2135	24.8689	25.7677	24.6773	24.6654	25.3175	23.8954	plastid	78.519		35	not assigned	35.2	not assigned.unknown	35.2	not assigned.unknown	5	5	5	20.3	20.3	20.3	28.612	0	4290900000	69
>AT2G18710.1 | SECY homolog 1 | Chr2:8112231-8114452 REVERSE LENGTH=551 | 201606	AT2G18710.1	AT2G18710.1	25.0532	25.4736	22.6623	25.4999	25.4244	24.3741	25.4887	25.7903	24.2806	24.6568	25.3797	23.8995	plastid	322.83		29	protein	29.3	protein.targeting	29.3.3	protein.targeting.chloroplast	17	17	17	31.6	31.6	31.6	59.492	0	11415000000	183
>AT5G58250.1 | YCF54 | Chr5:23559558-23560372 FORWARD LENGTH=211 | 201606	AT5G58250.1	AT5G58250.1	24.3881	24.5277	21.2963	24.8589	25.0108	23.7176	25.1256	25.5091	23.8431	24.626	24.8158	23.3794	plastid	212.45		35	not assigned	35.2	not assigned.unknown	35.2	not assigned.unknown	9	9	9	52.6	52.6	52.6	24.104	0	5311900000	125
>AT5G62575.1 | succinate dehydrogenase subunit | Chr5:25117542-25118565 FORWARD LENGTH=99 | 201606;>AT5G62575.2 | succinate dehydrogenase subunit | Chr5:25117542-25118565 FORWARD LENGTH=100 | 201606	AT5G62575.1;AT5G62575.2	AT5G62575.1;AT5G62575.2	24.5816	25.0366	22.5898	25.1903	25.5414	24.4905	25.1858	25.7981	24.0057	24.6258	25.2415	23.6631	mitochondrion;plastid	6.0341		35	not assigned	35.2	not assigned.unknown	35.2	not assigned.unknown	2	2	2	11.1	11.1	11.1	10.731	0	2987300000	24
>AT5G03940.1 | chloroplast signal recognition particle 54 kDa subunit | Chr5:1060265-1063257 REVERSE LENGTH=564 | 201606	AT5G03940.1	AT5G03940.1	23.6762	25.6055	22.3212	23.9569	24.7971	22.8937	23.8862	25.8407	23.0709	24.614	24.9694	24.5172	plastid	174.39		29	protein	29.3	protein.targeting	29.3.3	protein.targeting.chloroplast	25	25	25	46.6	46.6	46.6	61.232	0	11337000000	296
>AT5G44650.1 | death domain associated protein | Chr5:18013396-18015292 FORWARD LENGTH=280 | 201606	AT5G44650.1	AT5G44650.1	25.0028	25.3802	21.9556	25.421	25.4749	24.8152	25.2066	25.4797	23.6748	24.611	24.9209	22.8353	plastid	212.53		35	not assigned	35.2	not assigned.unknown	35.2	not assigned.unknown	15	15	15	44.3	44.3	44.3	31.816	0	8159200000	155
>AT4G28750.1 | Photosystem I reaction centre subunit IV / PsaE protein | Chr4:14202951-14203888 REVERSE LENGTH=143 | 201606	AT4G28750.1	AT4G28750.1	25.7435	26.2914	24.3689	25.8493	26.4732	24.8138	26.1368	26.6357	24.4181	24.6073	26.5973	24.3943	plastid	74.095		1	PS	1.1	PS.lightreaction	1.1.2.2	PS.lightreaction.photosystem I.PSI polypeptide subunits	7	7	5	58	58	47.6	14.967	0	6714800000	93
>AT1G48460.2 | tRNA-processing ribonuclease BN | Chr1:17911469-17913149 FORWARD LENGTH=303 | 201606;>AT1G48460.1 | tRNA-processing ribonuclease BN | Chr1:17911469-17913149 FORWARD LENGTH=340 | 201606	AT1G48460.2;AT1G48460.1	AT1G48460.2;AT1G48460.1	25.5482	25.5239	23.4603	26.032	25.2442	25.1264	25.8238	25.5455	25.0214	24.7547	24.5988	24.3697	plastid	88.795		35	not assigned	35.2	not assigned.unknown	35.2	not assigned.unknown	8	8	8	31	31	31	34.081	0	9488800000	129
>AT4G28025.2 | hypothetical protein | Chr4:13935836-13937367 REVERSE LENGTH=148 | 201606;>AT4G28025.1 | hypothetical protein | Chr4:13935836-13937367 REVERSE LENGTH=157 | 201606	AT4G28025.2;AT4G28025.1	AT4G28025.2;AT4G28025.1	24.5325	25.5704	22.5599	24.9102	25.3264	24.0999	25.1921	25.1727	23.9358	24.5055	25.1612	23.9552	plastid	3.9933		35	not assigned	35.2	not assigned.unknown	35.2	not assigned.unknown	1	1	1	7.4	7.4	7.4	16.049	0	2303300000	25
>AT4G18440.1 | L-Aspartase-like family protein | Chr4:10186385-10188832 REVERSE LENGTH=536 | 201606	AT4G18440.1	AT4G18440.1	25.7388	25.2633	23.5198	26.4853	25.6336	25.3133	26.2747	26.01	25.3415	24.7394	24.4757	23.9932	plastid	240.53		23	nucleotide metabolism	23.1	nucleotide metabolism.synthesis	23.1.2.8	nucleotide metabolism.synthesis.purine.SAICAR lyase	23	23	13	44.6	44.6	28	59.757	0	24447000000	371
>AT5G03880.1 | Thioredoxin family protein | Chr5:1038674-1041453 REVERSE LENGTH=339 | 201606	AT5G03880.1	AT5G03880.1	24.3775	24.9587	21.8266	24.9621	25.0573	23.6318	24.459	24.9737	23.2987	24.4473	24.9747	23.4302	plastid	136		35	not assigned	35.2	not assigned.unknown	35.2	not assigned.unknown	15	15	15	58.1	58.1	58.1	37.04	0	5984800000	143
>AT1G10760.3 | Pyruvate phosphate dikinase%2C PEP/pyruvate binding domain-containing protein | Chr1:3581210-3590043 REVERSE LENGTH=1399 | 201606;>AT1G10760.2 | Pyruvate phosphate dikinase%2C PEP/pyruvate binding domain-containing protein | Chr1:3581210-359	AT1G10760.3;AT1G10760.2;AT1G10760.1;AT4G24450.3;AT4G24450.2;AT4G24450.1	AT1G10760.3;AT1G10760.2;AT1G10760.1	25.0314	26.0273	23.8429	26.2684	25.7841	24.8562	25.8757	26.368	25.523	24.4433	25.2476	23.5915	plastid	323.31		2	major CHO metabolism	2.2	major CHO metabolism.degradation	2.2.2.3	major CHO metabolism.degradation.starch.glucan water dikinase	67	67	67	53	53	53	156.58	0	52311000000	905
>AT4G31390.1 | Protein kinase superfamily protein | Chr4:15233126-15236764 FORWARD LENGTH=682 | 201606;>AT4G31390.2 | Protein kinase superfamily protein | Chr4:15233126-15236764 FORWARD LENGTH=657 | 201606;>AT4G31390.3 | Protein kinase superfamily protein	AT4G31390.1;AT4G31390.2;AT4G31390.3	AT4G31390.1;AT4G31390.2;AT4G31390.3	24.5403	25.3118	22.1963	25.1266	25.0612	23.9743	24.8002	24.844	23.5195	24.4381	24.9659	23.5234	nucleus;plastid	323.31		34	transport	34.16	transport.ABC transporters and multidrug resistance systems	34.16	transport.ABC transporters and multidrug resistance systems	43	43	43	63.5	63.5	63.5	76.756	0	17671000000	518
>AT4G12800.1 | photosystem I subunit l | Chr4:7521469-7522493 FORWARD LENGTH=219 | 201606;>AT4G12800.2 | photosystem I subunit l | Chr4:7521283-7522493 FORWARD LENGTH=281 | 201606	AT4G12800.1;AT4G12800.2	AT4G12800.1;AT4G12800.2	23.9805	25.5941	24.1978	24.1388	25.0771	24.696	23.2239	25.3195	24.4273	22.945	25.253	24.4357	plastid	118.21		1	PS	1.1	PS.lightreaction	1.1.2.2	PS.lightreaction.photosystem I.PSI polypeptide subunits	7	7	7	31.1	31.1	31.1	23.051	0	3604400000	73
>AT4G17040.1 | CLP protease R subunit 4 | Chr4:9586740-9589297 REVERSE LENGTH=305 | 201606	AT4G17040.1	AT4G17040.1	24.3517	24.4466	22.6811	24.4549	25.1379	24.2559	23.7693	25.0592	24.0899	24.4035	24.611	23.5842	plastid	28.298		29	protein	29.5	protein.degradation	29.5.5	protein.degradation.serine protease	7	7	7	28.2	28.2	28.2	33.44	0	5446300000	90
>AT1G06430.3 | FTSH protease 8 | Chr1:1960214-1962525 REVERSE LENGTH=685 | 201606;>AT1G06430.2 | FTSH protease 8 | Chr1:1960214-1962525 REVERSE LENGTH=685 | 201606;>AT1G06430.1 | FTSH protease 8 | Chr1:1960214-1962525 REVERSE LENGTH=685 | 201606	AT1G06430.3;AT1G06430.2;AT1G06430.1;AT5G15250.1;AT5G15250.2	AT1G06430.3;AT1G06430.2;AT1G06430.1	24.7893	25.263	22.3411	25.4103	25.0973	24.1353	25.1874	24.9119	23.7812	24.4024	24.7007	23.4598	plastid	200.45		29	protein	29.5	protein.degradation	29.5.7	protein.degradation.metalloprotease	37	12	11	63.4	23.4	21.6	73.198	0	13616000000	160
>ATCG00770.1 | ribosomal protein S8 | ChrC:80068-80472 REVERSE LENGTH=134 | 201606	ATCG00770.1	ATCG00770.1	24.3904	25.2962	22.8997	24.7938	25.3674	24.6792	25.1899	25.4877	24.6736	24.4014	24.8429	24.351	plastid	38.812		29	protein	29.2	protein.synthesis	29.2.1.1.1.1.8	protein.synthesis.ribosomal protein.prokaryotic.chloroplast.30S subunit.S8	7	7	7	54.5	54.5	54.5	15.479	0	3277600000	57
>AT5G51545.1 | low psii accumulation2 | Chr5:20936434-20937243 FORWARD LENGTH=185 | 201606	AT5G51545.1	AT5G51545.1	24.7243	24.8085	23.0187	25.4663	26.5124	24.5614	25.5536	26.3878	24.6113	24.3921	26.2841	23.977	plastid	73.569		1	PS	1.1	PS.lightreaction	1.1.1.2	PS.lightreaction.photosystem II.PSII polypeptide subunits	3	3	3	21.6	21.6	21.6	20.213	0	4633900000	47
>AT3G26060.3 | Thioredoxin superfamily protein | Chr3:9525474-9526123 FORWARD LENGTH=154 | 201606;>AT3G26060.1 | Thioredoxin superfamily protein | Chr3:9524807-9526123 FORWARD LENGTH=216 | 201606;>AT3G26060.2 | Thioredoxin superfamily protein | Chr3:952480	AT3G26060.3;AT3G26060.1;AT3G26060.2	AT3G26060.3;AT3G26060.1;AT3G26060.2	24.7375	25.4217	22.7675	25.0481	26.1984	24.5888	25.0932	26.1654	24.1167	24.3711	25.3374	23.8691	plastid	89.367		21	redox	21.5	redox.peroxiredoxin	21.5	redox.peroxiredoxin	9	9	9	68.8	68.8	68.8	17.028	0	5003100000	95
>AT2G30390.1 | ferrochelatase 2 | Chr2:12951242-12953985 REVERSE LENGTH=512 | 201606;>AT2G30390.2 | ferrochelatase 2 | Chr2:12951242-12953985 REVERSE LENGTH=522 | 201606	AT2G30390.1;AT2G30390.2	AT2G30390.1;AT2G30390.2	24.7699	25.5231	23.2351	25.3395	25.2043	24.8116	25.355	25.4022	24.6021	24.3544	25.1019	23.8471	plastid	213.6		19	tetrapyrrole synthesis	19.2	tetrapyrrole synthesis.ferrochelatase	19.2	tetrapyrrole synthesis.ferrochelatase	17	17	17	42.4	42.4	42.4	56.618	0	11937000000	256
>AT5G03910.1 | ABC2 homolog 12 | Chr5:1054313-1057105 REVERSE LENGTH=634 | 201606	AT5G03910.1	AT5G03910.1	25.0056	25.2534	23.3461	25.5121	25.1075	24.8939	25.4781	25.3102	25.0833	24.3308	24.6224	23.9937	plastid	233.59		34	transport	34.16	transport.ABC transporters and multidrug resistance systems	34.16	transport.ABC transporters and multidrug resistance systems	22	22	22	41.2	41.2	41.2	69.197	0	15562000000	275
>AT5G30510.1 | ribosomal protein S1 | Chr5:11619262-11621223 REVERSE LENGTH=416 | 201606	AT5G30510.1	AT5G30510.1	24.3715	24.4536	22.9013	24.8449	24.7994	23.8513	24.8507	24.401	24.2031	24.2894	24.7701	23.8263	plastid	97.444		29	protein	29.2	protein.synthesis	29.2.1.1.3.1.1	protein.synthesis.ribosomal protein.prokaryotic.unknown organellar.30S subunit.S1	18	18	18	49	49	49	45.11	0	7315400000	152
>AT5G01530.1 | light harvesting complex photosystem II | Chr5:209084-210243 FORWARD LENGTH=290 | 201606	AT5G01530.1	AT5G01530.1	24.2823	25.5399	21.9304	24.7962	24.5814	23.8651	24.9038	24.7004	24.0634	24.2778	25.4236	23.8445	plastid	74.08		1	PS	1.1	PS.lightreaction	1.1.1.1	PS.lightreaction.photosystem II.LHC-II	9	6	6	46.9	32.4	32.4	31.139	0	6027400000	60
>AT5G13630.1 | magnesium-chelatase subunit chlH%2C chloroplast%2C putative / Mg-protoporphyrin IX chelatase%2C putative (CHLH) | Chr5:4387567-4392082 REVERSE LENGTH=1381 | 201606;>AT5G13630.2 | magnesium-chelatase subunit chlH%2C chloroplast%2C putative /	AT5G13630.1;AT5G13630.2	AT5G13630.1;AT5G13630.2	24.4459	25.0251	22.6408	25.0523	25.5419	24.1707	24.3512	25.1047	24.1594	24.252	25.1632	24.2703	plastid	323.31		19	tetrapyrrole synthesis	19.1	tetrapyrrole synthesis.magnesium chelatase	19.1	tetrapyrrole synthesis.magnesium chelatase	62	62	62	55.8	55.8	55.8	153.57	0	28094000000	820
>AT5G39830.2 | Trypsin family protein with PDZ domain-containing protein | Chr5:15942883-15945676 FORWARD LENGTH=434 | 201606;>AT5G39830.1 | Trypsin family protein with PDZ domain-containing protein | Chr5:15942883-15945676 FORWARD LENGTH=448 | 201606	AT5G39830.2;AT5G39830.1	AT5G39830.2;AT5G39830.1	26.5331	25.1784	22.7034	26.8078	26.5959	25.3397	26.1527	26.8647	24.5112	25.4007	24.2144	23.3169	plastid	266.16		29	protein	29.5	protein.degradation	29.5.5	protein.degradation.serine protease	18	18	18	49.1	49.1	49.1	46.259	0	22707000000	196
>AT4G19100.2 | PAM68-like protein (DUF3464) | Chr4:10453904-10454359 FORWARD LENGTH=151 | 201606;>AT4G19100.1 | PAM68-like protein (DUF3464) | Chr4:10453453-10454359 FORWARD LENGTH=214 | 201606	AT4G19100.2;AT4G19100.1;AT5G58840.2;AT5G58840.3;AT5G59130.3;AT5G58820.1;AT5G58830.1;AT5G58840.1;AT5G59130.2;AT5G59130.1;AT5G59130.4;AT3G46850.1;AT3G46840.1	AT4G19100.2;AT4G19100.1	24.4445	24.7119	22.6158	24.9167	24.8753	23.7325	24.4758	24.444	23.5631	24.271	24.1925	23.5956	vacuole,extracellular;extracellular;plastid	6.3453		29;35	not assigned;protein	29.5;35.2	not assigned.unknown;protein.degradation	29.5.1;35.2	not assigned.unknown;protein.degradation.subtilases	3	3	2	18.5	18.5	13.9	17.233	0	2056200000	19
>AT4G10750.1 | Phosphoenolpyruvate carboxylase family protein | Chr4:6618724-6619800 FORWARD LENGTH=358 | 201606	AT4G10750.1	AT4G10750.1	24.3899	23.9887	21.7826	24.9189	24.8034	23.2311	24.6332	24.9068	23.4251	24.4553	24.1834	22.9653	plastid	55.886		35	not assigned	35.1	not assigned.no ontology	35.1	not assigned.no ontology	9	9	9	30.2	30.2	30.2	38.404	0	4692100000	130
>AT4G04020.1 | fibrillin | Chr4:1932161-1933546 FORWARD LENGTH=318 | 201606	AT4G04020.1	AT4G04020.1	24.434	24.5219	21.5523	25.1716	24.7783	23.7613	24.5001	24.9223	23.2667	24.1199	24.4325	22.6819	plastid	252.25		31	cell	31.1	cell.organisation	31.1	cell.organisation	16	16	15	62.9	62.9	58.2	34.948	0	7288800000	172
>AT1G75350.1 | Ribosomal protein L31 | Chr1:28272163-28272687 FORWARD LENGTH=144 | 201606	AT1G75350.1	AT1G75350.1	24.1656	23.8904	22.1809	24.2451	24.0818	22.8601	24.7671	24.639	23.641	24.2018	24.0863	23.4077	plastid	55.567		29	protein	29.2	protein.synthesis	29.2.1.1.1.2.31	protein.synthesis.ribosomal protein.prokaryotic.chloroplast.50S subunit.L31	7	7	7	54.9	54.9	54.9	16.033	0	2588400000	97
>AT4G19170.1 | nine-cis-epoxycarotenoid dioxygenase 4 | Chr4:10481835-10483622 FORWARD LENGTH=595 | 201606	AT4G19170.1	AT4G19170.1	23.6936	23.767	19.7882	24.1135	24.2455	22.4289	24.5476	24.6775	22.4605	24.1935	24.0609	21.7417	plastid	222.8		17	hormone metabolism	17.1	hormone metabolism.abscisic acid	17.1.1.1.10	hormone metabolism.abscisic acid.synthesis-degradation.synthesis.9-cis-epoxycarotenoid dioxygenase	24	24	24	53.4	53.4	53.4	65.601	0	7355600000	210
>AT3G44890.1 | ribosomal protein L9 | Chr3:16386505-16387963 FORWARD LENGTH=197 | 201606	AT3G44890.1	AT3G44890.1	24.1985	24.935	22.1027	24.3249	24.4822	23.5048	24.6081	25.1185	23.8366	24.0483	24.7098	23.3554	plastid	71.69		29	protein	29.2	protein.synthesis	29.2.1.1.1.2.9	protein.synthesis.ribosomal protein.prokaryotic.chloroplast.50S subunit.L9	10	10	10	48.7	48.7	48.7	22.134	0	3615300000	131
>AT2G21960.1 | transmembrane protein | Chr2:9354990-9356958 FORWARD LENGTH=332 | 201606	AT2G21960.1	AT2G21960.1	24.5496	25.0939	22.1298	25.0707	25.2878	24.4548	24.9748	25.3388	23.7891	24.0213	24.7477	23.4676	plastid	60.863		35	not assigned	35.2	not assigned.unknown	35.2	not assigned.unknown	9	9	9	30.4	30.4	30.4	35.806	0	5469500000	147
>AT5G16660.2 | Low-density receptor-like protein | Chr5:5465699-5467006 REVERSE LENGTH=166 | 201606;>AT5G16660.1 | Low-density receptor-like protein | Chr5:5465699-5467006 REVERSE LENGTH=168 | 201606	AT5G16660.2;AT5G16660.1	AT5G16660.2;AT5G16660.1	24.3923	25.0893	22.1457	25.0243	25.3439	23.5545	24.968	25.6698	23.5339	24.0139	25.0527	21.5699	plastid	63.781		35	not assigned	35.2	not assigned.unknown	35.2	not assigned.unknown	6	6	6	39.8	39.8	39.8	17.858	0	3700100000	64
>AT5G42070.1 | hypothetical protein | Chr5:16819118-16820119 REVERSE LENGTH=164 | 201606	AT5G42070.1	AT5G42070.1	23.5407	23.564	19.5481	23.7648	23.5659	22.4369	24.0169	24.179	22.058	23.9973	24.2379	22.8128	plastid	34.236		35	not assigned	35.2	not assigned.unknown	35.2	not assigned.unknown	5	5	5	36.6	36.6	36.6	17.681	0	1624900000	55
>AT2G22360.1 | DNAJ heat shock family protein | Chr2:9498162-9500459 FORWARD LENGTH=442 | 201606	AT2G22360.1	AT2G22360.1	24.479	24.95	21.4574	25.1096	24.9296	23.4682	24.3235	24.7912	23.4284	23.9945	24.6094	22.8791	plastid	151.98		20	stress	20.2	stress.abiotic	20.2.1	stress.abiotic.heat	20	20	15	43	43	31.7	47.761	0	8364800000	179
>AT3G01120.1 | Pyridoxal phosphate (PLP)-dependent transferases superfamily protein | Chr3:39234-41865 REVERSE LENGTH=563 | 201606	AT3G01120.1	AT3G01120.1	24.8169	24.4585	22.3145	25.4123	24.6229	24.448	25.0878	24.6846	24.0877	23.9878	24.0413	22.2648	plastid	216.02		13	amino acid metabolism	13.1	amino acid metabolism.synthesis	13.1.3.4.1	amino acid metabolism.synthesis.aspartate family.methionine.cystathionine gamma-synthase	22	22	22	45.6	45.6	45.6	59.918	0	10345000000	231
>ATCG00810.1 | ribosomal protein L22 | ChrC:83467-83949 REVERSE LENGTH=160 | 201606	ATCG00810.1	ATCG00810.1	22.7022	23.1706	22.2277	23.2424	24.4501	23.6409	22.4201	24.7642	21.9692	22.4188	24.3882	23.9685	plastid	26.703		29	protein	29.2	protein.synthesis	29.2.1.1.1.2.22	protein.synthesis.ribosomal protein.prokaryotic.chloroplast.50S subunit.L22	4	4	4	30.6	30.6	30.6	18.586	0	1609500000	44
>ATCG01120.1 | chloroplast ribosomal protein S15 | ChrC:123296-123562 REVERSE LENGTH=88 | 201606	ATCG01120.1	ATCG01120.1	24.0519	24.8507	22.4488	24.3898	24.7802	23.4046	25.0321	24.7488	23.757	23.9524	24.7592	23.6318	plastid	28.665		29	protein	29.2	protein.synthesis	29.2.1.1.1.1.15	protein.synthesis.ribosomal protein.prokaryotic.chloroplast.30S subunit.S15	4	4	4	47.7	47.7	47.7	10.718	0	1698800000	46
>AT4G38100.2 | CURVATURE THYLAKOID 1D-like protein | Chr4:17887033-17887811 REVERSE LENGTH=153 | 201606;>AT4G38100.1 | CURVATURE THYLAKOID 1D-like protein | Chr4:17887033-17888177 REVERSE LENGTH=193 | 201606	AT4G38100.2;AT4G38100.1	AT4G38100.2;AT4G38100.1	23.8484	24.4158	20.6004	23.8893	24.108	22.0453	23.8648	24.2295	21.8176	23.9382	24.332	21.4012	plastid	278.73		29	protein	29.5	protein.degradation	29.5	protein.degradation	4	4	4	36.6	36.6	36.6	17.098	0	1325600000	51
>AT4G28740.1 | LOW PSII ACCUMULATION-like protein | Chr4:14201051-14202542 FORWARD LENGTH=347 | 201606	AT4G28740.1	AT4G28740.1	23.984	24.6166	21.768	24.2354	24.7451	23.345	24.2836	24.8455	23.1759	23.9301	24.5547	22.7297	plastid	74.254		35	not assigned	35.2	not assigned.unknown	35.2	not assigned.unknown	13	13	13	48.4	48.4	48.4	38.887	0	4562300000	124
>AT4G02770.1 | photosystem I subunit D-1 | Chr4:1229247-1229873 REVERSE LENGTH=208 | 201606	AT4G02770.1	AT4G02770.1	24.678	25.3144	24.277	24.6522	25.1847	24.7805	24.2974	25.5574	24.4282	23.4839	24.8004	23.9271	plastid	188.11		1	PS	1.1	PS.lightreaction	1.1.2.2	PS.lightreaction.photosystem I.PSI polypeptide subunits	12	12	1	61.1	61.1	6.7	22.598	0	5739500000	158
>AT2G05310.1 | transmembrane protein | Chr2:1933391-1934145 REVERSE LENGTH=125 | 201606	AT2G05310.1	AT2G05310.1	23.1292	21.1044		24.1877	24.2955	19.2708	23.8789	25.08	19.0134	23.8849	24.2425	19.0419	plastid	16.911		35	not assigned	35.2	not assigned.unknown	35.2	not assigned.unknown	2	2	1	20	20	11.2	13.808	0	1009500000	24
>AT3G54900.1 | CAX interacting protein 1 | Chr3:20341850-20342371 REVERSE LENGTH=173 | 201606	AT3G54900.1	AT3G54900.1	25.8361	24.9736	18.8662	26.2538	26.1841	20.683	24.2867	26.4848	20.5569	24.4738	23.8841	19.5214	plastid	24.051		34	transport	34.21	transport.calcium	34.21	transport.calcium	2	2	2	16.2	16.2	16.2	19.309	0	4449400000	20
>AT4G02530.1 | chloroplast thylakoid lumen protein | Chr4:1112335-1114005 REVERSE LENGTH=216 | 201606;>AT4G02530.2 | chloroplast thylakoid lumen protein | Chr4:1112335-1114155 REVERSE LENGTH=266 | 201606;>AT4G02530.3 | chloroplast thylakoid lumen protein |	AT4G02530.1;AT4G02530.2;AT4G02530.3	AT4G02530.1;AT4G02530.2;AT4G02530.3	24.0605	23.6809	21.2622	24.6023	23.5984	23.2521	24.6789	24.3805	23.4131	24.2505	23.846	22.8932	plastid	106.52		35	not assigned	35.1	not assigned.no ontology	35.1	not assigned.no ontology	7	7	7	44.4	44.4	44.4	23.663	0	3847100000	94
>AT1G16790.1 | ribosomal protein-like protein | Chr1:5744638-5745072 FORWARD LENGTH=144 | 201606	AT1G16790.1	AT1G16790.1	24.3249	25.2745	23.1456	24.8903	24.5918	23.8603	24.7823	24.6968	24.06	23.8374	24.8741	23.5885	plastid	26.533		29	protein	29.2	protein.synthesis	29.2.1.99.99	protein.synthesis.ribosomal protein.unknown.unknown	6	6	5	45.1	45.1	40.3	15.454	0	3372600000	83
>AT1G65230.1 | transmembrane protein%2C putative (DUF2358) | Chr1:24229167-24230764 FORWARD LENGTH=286 | 201606	AT1G65230.1	AT1G65230.1	23.9676	24.6065	21.6629	24.529	25.4668	23.2757	24.239	24.8974	23.2208	23.8328	25.4418	22.3583	plastid	108.15		35	not assigned	35.2	not assigned.unknown	35.2	not assigned.unknown	10	10	10	32.9	32.9	32.9	32.736	0	4629500000	111
>AT1G03600.1 | photosystem II family protein | Chr1:898916-899440 FORWARD LENGTH=174 | 201606	AT1G03600.1	AT1G03600.1	24.5046	24.0056	22.028	24.8027	24.6065	23.8125	24.7164	25.7313	23.6784	23.8159	24.6349	23.6968	plastid	58.597		1	PS	1.1	PS.lightreaction	1.1.1.2	PS.lightreaction.photosystem II.PSII polypeptide subunits	6	6	6	41.4	41.4	41.4	18.834	0	3249900000	72
>AT5G26570.1 | chloroplastidic phosphoglucan%2C water dikinase (ATGWD3) | Chr5:9261580-9267526 FORWARD LENGTH=1196 | 201606;>AT5G26570.2 | chloroplastidic phosphoglucan%2C water dikinase (ATGWD3) | Chr5:9261580-9266463 FORWARD LENGTH=865 | 201606	AT5G26570.1;AT5G26570.2	AT5G26570.1;AT5G26570.2	23.9095	24.2479	21.9961	24.6299	25.3578	23.7132	24.4023	25.1334	23.6941	23.7997	24.4591	23.571	plastid	323.31		2	major CHO metabolism	2.2	major CHO metabolism.degradation	2.2.2.3	major CHO metabolism.degradation.starch.glucan water dikinase	53	53	53	49.6	49.6	49.6	131.32	0	19776000000	632
>AT4G14870.1 | secE/sec61-gamma protein transport protein | Chr4:8517248-8517781 FORWARD LENGTH=177 | 201606	AT4G14870.1	AT4G14870.1	24.0778	24.8782	22.1831	24.538	24.6599	23.1851	24.5899	24.2518	23.3182	23.8035	23.7491	22.8969	plastid	162.73		35	not assigned	35.2	not assigned.unknown	35.2	not assigned.unknown	5	5	5	33.3	33.3	33.3	19.12	0	2883900000	67
>AT5G63040.2 | transmembrane protein | Chr5:25288950-25290326 FORWARD LENGTH=366 | 201606;>AT5G63040.1 | transmembrane protein | Chr5:25288504-25290326 FORWARD LENGTH=366 | 201606	AT5G63040.2;AT5G63040.1	AT5G63040.2;AT5G63040.1	24.1066	25.012	22.5977	24.8697	24.6567	24.2792	24.5584	24.9057	23.994	23.7265	24.6674	22.6467	plasma membrane;plastid	146.56		35	not assigned	35.2	not assigned.unknown	35.2	not assigned.unknown	9	9	9	30.3	30.3	30.3	41.01	0	4459300000	116
>AT2G33800.1 | Ribosomal protein S5 family protein | Chr2:14300925-14302352 REVERSE LENGTH=303 | 201606	AT2G33800.1	AT2G33800.1	23.9742	24.9258	21.0638	24.3584	25.5525	22.5127	25.3046	25.5789	22.252	23.7054	25.2345	22.642	plastid	62.986		29	protein	29.2	protein.synthesis	29.2.1.1.1.1.5	protein.synthesis.ribosomal protein.prokaryotic.chloroplast.30S subunit.S5	15	15	15	43.6	43.6	43.6	32.645	0	6413900000	152
>AT2G43180.1 | Phosphoenolpyruvate carboxylase family protein | Chr2:17953719-17955774 REVERSE LENGTH=479 | 201606;>AT2G43180.2 | Phosphoenolpyruvate carboxylase family protein | Chr2:17953832-17955774 REVERSE LENGTH=451 | 201606;>AT2G43180.4 | Phosphoenol	AT2G43180.1;AT2G43180.2;AT2G43180.4	AT2G43180.1;AT2G43180.2;AT2G43180.4	24.3552	24.3681	20.862	25.2839	24.076	23.5935	24.7218	24.4372	23.1699	23.7619	23.6983	21.2715	plastid	267.32		35	not assigned	35.2	not assigned.unknown	35.2	not assigned.unknown	17	17	3	44.7	44.7	3.8	51.986	0	6238800000	176
>AT4G24830.1 | arginosuccinate synthase family | Chr4:12793085-12795857 REVERSE LENGTH=494 | 201606;>AT4G24830.2 | arginosuccinate synthase family | Chr4:12793085-12795857 REVERSE LENGTH=450 | 201606	AT4G24830.1;AT4G24830.2	AT4G24830.1;AT4G24830.2	25.6414	23.7483	22.2186	25.3093	25.8208	23.9192	24.79	24.3173	24.0819	24.5363	23.6937	22.9337	plastid	233.6		13	amino acid metabolism	13.1	amino acid metabolism.synthesis	13.1.2.3.22	amino acid metabolism.synthesis.glutamate family.arginine.arginosuccinate synthase	25	25	25	49.8	49.8	49.8	53.845	0	14106000000	245
>AT2G44920.2 | Tetratricopeptide repeat (TPR)-like superfamily protein | Chr2:18524419-18526502 FORWARD LENGTH=224 | 201606;>AT2G44920.1 | Tetratricopeptide repeat (TPR)-like superfamily protein | Chr2:18524419-18526236 FORWARD LENGTH=210 | 201606	AT2G44920.2;AT2G44920.1	AT2G44920.2;AT2G44920.1	25.4759	23.5724	22.165	25.5625	25.0813	24.8794	26.0495	25.6115	23.7711	24.938	23.6905	22.5539	plastid	323.31		35	not assigned	35.1	not assigned.no ontology	35.1	not assigned.no ontology	8	8	8	47.3	47.3	47.3	23.778	0	8485600000	105
>AT4G13200.1 | hypothetical protein | Chr4:7668292-7669166 REVERSE LENGTH=185 | 201606	AT4G13200.1	AT4G13200.1	23.7991	24.8104	21.4047	24.3117	24.2052	23.0188	24.1078	24.5875	23.2832	23.6664	24.7501	22.9401	plastid	74.536		35	not assigned	35.2	not assigned.unknown	35.2	not assigned.unknown	7	7	7	44.9	44.9	44.9	20.429	0	2928800000	82
>AT5G49910.1 | chloroplast heat shock protein 70-2 | Chr5:20303470-20306295 FORWARD LENGTH=718 | 201606	AT5G49910.1	AT5G49910.1	24.3099	24.4967	22.1724	24.9656	25.5039	23.8179	24.4596	25.1217	23.6439	23.6394	23.9304	22.6611	plastid	284.33		20	stress	20.2	stress.abiotic	20.2.1	stress.abiotic.heat	34	34	9	45.3	45.3	13.9	76.996	0	12340000000	356
>AT4G01690.1 | Flavin containing amine oxidoreductase family | Chr4:729929-732309 FORWARD LENGTH=537 | 201606;>AT4G01690.2 | Flavin containing amine oxidoreductase family | Chr4:729929-732309 FORWARD LENGTH=506 | 201606	AT4G01690.1;AT4G01690.2	AT4G01690.1;AT4G01690.2	24.347	24.8156	20.8913	24.6623	24.8349	23.6325	24.0995	24.9869	22.4737	23.6299	24.153	22.5066	plastid	289.74		19	tetrapyrrole synthesis	19.9	tetrapyrrole synthesis.protoporphyrin IX oxidase	19.9	tetrapyrrole synthesis.protoporphyrin IX oxidase	28	28	28	54.4	54.4	54.4	57.695	0	8584100000	273
>AT1G16720.1 | high chlorophyll fluorescence phenotype 173 | Chr1:5723161-5726248 FORWARD LENGTH=598 | 201606;>AT1G16720.2 | high chlorophyll fluorescence phenotype 173 | Chr1:5723161-5726248 FORWARD LENGTH=631 | 201606;>AT1G16720.3 | high chlorophyll fluo	AT1G16720.1;AT1G16720.2;AT1G16720.3	AT1G16720.1;AT1G16720.2;AT1G16720.3	23.0857	23.8127	22.1657	23.592	23.8699	22.7138	23.7773	24.0011	23.7658	23.3144	24.4165	23.6169	plastid	184.89		35	not assigned	35.2	not assigned.unknown	35.2	not assigned.unknown	35	35	35	67.1	67.1	67.1	65.708	0	8242700000	244
>AT4G23890.1 | NAD(P)H-quinone oxidoreductase subunit S | Chr4:12420593-12421345 REVERSE LENGTH=250 | 201606	AT4G23890.1;REV__AT5G24280.3;REV__AT5G24280.2;REV__AT5G24280.1	AT4G23890.1	23.76	23.8518	21.0181	24.3141	23.8863	22.8774	23.8671	24.1224	23.2671	23.6104	24.3549	22.5123	plastid	69.992		35	not assigned	35.2	not assigned.unknown	35.2	not assigned.unknown	12	12	12	51.6	51.6	51.6	27.726	0	3576000000	116
>AT1G54520.1 | myelin-associated oligodendrocyte basic protein | Chr1:20363565-20365874 FORWARD LENGTH=391 | 201606	AT1G54520.1	AT1G54520.1	24.0306	24.504	21.1863	24.5205	24.7343	23.29	24.38	24.8593	23.1559	23.6102	24.2674	22.4708	plastid	191.42		35	not assigned	35.2	not assigned.unknown	35.2	not assigned.unknown	15	15	15	44.5	44.5	44.5	42.843	0	5363600000	188
>ATCG00560.1 | photosystem II reaction center protein L | ChrC:63804-63920 REVERSE LENGTH=38 | 201606	ATCG00560.1	ATCG00560.1	23.8124	24.1397	21.5644	24.4665	24.2898	22.9342		25.0831	22.8943	23.5905	24.942	22.5258	plastid	54.927		1	PS	1.1	PS.lightreaction	1.1.1.2	PS.lightreaction.photosystem II.PSII polypeptide subunits	1	1	1	36.8	36.8	36.8	4.4701	0	534790000	15
>AT2G17972.1 | transmembrane protein | Chr2:7821624-7822100 FORWARD LENGTH=158 | 201606	AT2G17972.1	AT2G17972.1	24.2258	24.4459	21.1761	24.8707	24.4043	22.6572	24.6845	24.5271	22.5489	23.563	23.8833	21.6883	plastid	41.249		35	not assigned	35.2	not assigned.unknown	35.2	not assigned.unknown	5	5	5	36.1	36.1	36.1	18.009	0	2544800000	50
>AT1G01090.1 | pyruvate dehydrogenase E1 alpha | Chr1:47705-49166 REVERSE LENGTH=428 | 201606	AT1G01090.1	AT1G01090.1	24.0883	23.7443	21.0887	24.6671	24.5586	23.8109	24.0005	24.8558	23.3685	23.8706	23.5568	22.5727	plastid	182.83		8	TCA / org transformation	8.1	TCA / org transformation.TCA	8.1.1.1	TCA / org transformation.TCA.pyruvate DH.E1	21	21	21	48.8	48.8	48.8	47.173	0	6479200000	216
>AT2G01590.2 | chlororespiratory reduction 3 | Chr2:266675-267483 FORWARD LENGTH=174 | 201606;>AT2G01590.1 | chlororespiratory reduction 3 | Chr2:266675-267379 FORWARD LENGTH=174 | 201606	AT2G01590.2;AT2G01590.1	AT2G01590.2;AT2G01590.1	24.0383	24.3088	20.5935	24.4293	24.1199	23.0523	24.3872	24.5506	23.4486	23.553	23.7324	22.3267	plastid	49.605		1	PS	1.1	PS.lightreaction	1.1.6	PS.lightreaction.NADH DH	7	7	7	35.6	35.6	35.6	19.264	0	2535400000	71
>AT1G70610.1 | transporter associated with antigen processing protein 1 | Chr1:26622086-26626331 FORWARD LENGTH=700 | 201606;>AT1G70610.2 | transporter associated with antigen processing protein 1 | Chr1:26622763-26626331 FORWARD LENGTH=519 | 201606	AT1G70610.1;AT1G70610.2	AT1G70610.1;AT1G70610.2	24.1587	24.7174	22.5221	24.9516	24.6784	24.2101	24.414	24.9246	23.9736	23.5347	24.2733	23.0382	plastid	185.54		34	transport	34.16	transport.ABC transporters and multidrug resistance systems	34.16	transport.ABC transporters and multidrug resistance systems	19	19	19	31.9	31.9	31.9	78.038	0	9558300000	174
>AT5G08050.1 | wiskott-aldrich syndrome family protein%2C putative (DUF1118) | Chr5:2578418-2578964 FORWARD LENGTH=158 | 201606	AT5G08050.1	AT5G08050.1	23.5645	24.7353	21.0022	23.8812	24.6714	22.1133	23.9016	24.5354	22.6598	23.5303	24.6305	23.2638	plastid	8.415		35	not assigned	35.2	not assigned.unknown	35.2	not assigned.unknown	3	3	3	17.1	17.1	17.1	16.58	0	1198900000	29
>AT4G29130.1 | hexokinase 1 | Chr4:14352338-14354865 REVERSE LENGTH=496 | 201606	AT4G29130.1;AT1G47840.2;AT1G47840.1	AT4G29130.1	23.7431	24.4114	21.0085	24.2582	24.7845	22.5717	23.9743	24.5352	22.4385	23.528	23.8638	21.701	mitochondrion;plastid	177.86		2	major CHO metabolism	2.2	major CHO metabolism.degradation	2.2.1.4	major CHO metabolism.degradation.sucrose.hexokinase	20	20	14	54.2	54.2	42.9	53.706	0	5143600000	205
>AT1G20020.2 | ferredoxin-NADP[+]-oxidoreductase 2 | Chr1:6943465-6944868 FORWARD LENGTH=255 | 201606	AT1G20020.2	AT1G20020.2	24.0951	24.6701	22.6857	24.0415	24.7921	24.7346	23.8241	23.9849	24.6758	23.184	24.1515	23.506	plastid	5.5496		1	PS	1.1	PS.lightreaction	1.1.5.3	PS.lightreaction.other electron carrier (ox/red).ferredoxin reductase	20	1	1	71	4.3	4.3	28.694	0	3689800000	27
>AT5G51010.1 | Rubredoxin-like superfamily protein | Chr5:20744615-20745344 FORWARD LENGTH=154 | 201606	AT5G51010.1	AT5G51010.1	23.3977	23.8919	20.9697	24.0602	24.2148	23.1452	23.6847	24.5639	21.9214	23.504	24.8301	23.0639	plastid	20.591		21	redox	21.1	redox.thioredoxin	21.1	redox.thioredoxin	4	4	4	27.3	27.3	27.3	17.23	0	1553600000	60
>AT4G39960.2 | Molecular chaperone Hsp40/DnaJ family protein | Chr4:18534194-18536320 FORWARD LENGTH=447 | 201606;>AT4G39960.1 | Molecular chaperone Hsp40/DnaJ family protein | Chr4:18534194-18536320 FORWARD LENGTH=447 | 201606	AT4G39960.2;AT4G39960.1	AT4G39960.2;AT4G39960.1	23.5925	23.8269	21.5347	24.1279	24.0213	23.1513	23.6322	23.9064	22.5388	23.5022	23.789	23.1554	plastid	140.31		20	stress	20.2	stress.abiotic	20.2.1	stress.abiotic.heat	16	11	11	38.5	27.3	27.3	48.031	0	4860600000	143
>AT5G52780.1 | transmembrane protein%2C putative (DUF3464) | Chr5:21390943-21391449 REVERSE LENGTH=168 | 201606	AT5G52780.1	AT5G52780.1	23.901	24.5203	21.0816	23.962	24.1885	23.1223	24.8564	24.5663	23.502	23.56	23.502	21.7249	plastid	23.072		35	not assigned	35.2	not assigned.unknown	35.2	not assigned.unknown	4	4	4	32.1	32.1	32.1	18.748	0	1799200000	41
>AT4G15560.1 | Deoxyxylulose-5-phosphate synthase | Chr4:8884218-8887254 FORWARD LENGTH=717 | 201606	AT4G15560.1	AT4G15560.1	23.5899	23.7318	21.2812	23.6834	24.4298	23.3088	23.7539	24.4996	22.8835	23.4961	23.7082	22.8856	plastid	274.09		16	secondary metabolism	16.1	secondary metabolism.isoprenoids	16.1.1.1	secondary metabolism.isoprenoids.non-mevalonate pathway.DXS	18	18	14	35.1	35.1	29	76.832	0	6206900000	209
>AT1G44446.1 | Pheophorbide a oxygenase family protein with Rieske 2Fe-2S domain-containing protein | Chr1:16848664-16851152 REVERSE LENGTH=536 | 201606;>AT1G44446.2 | Pheophorbide a oxygenase family protein with Rieske 2Fe-2S domain-containing protein | C	AT1G44446.1;AT1G44446.2;AT1G44446.3;AT1G44446.4	AT1G44446.1;AT1G44446.2;AT1G44446.3;AT1G44446.4	24.2718	24.4386	22.5105	25.0334	24.2519	24.1666	24.3439	24.7859	23.809	23.4855	23.791	21.7897	plastid	227.29		19	tetrapyrrole synthesis	19.16	tetrapyrrole synthesis.chlorophyll b synthase	19.16	tetrapyrrole synthesis.chlorophyll b synthase	26	26	26	47.8	47.8	47.8	60.33	0	8238000000	276
>AT3G51820.1 | UbiA prenyltransferase family protein | Chr3:19216301-19218934 REVERSE LENGTH=387 | 201606	AT3G51820.1	AT3G51820.1	23.1923	23.7406	21.0462	23.2096	23.4375	22.1842	23.5411	23.6572	22.3791	23.4789	24.2587	22.6355	plastid	48.53		19	tetrapyrrole synthesis	19.15	tetrapyrrole synthesis.chlorophyll synthase	19.15	tetrapyrrole synthesis.chlorophyll synthase	2	2	2	8.3	8.3	8.3	41.881	0	2302600000	39
>AT3G63410.1 | S-adenosyl-L-methionine-dependent methyltransferases superfamily protein | Chr3:23415816-23417002 REVERSE LENGTH=338 | 201606	AT3G63410.1	AT3G63410.1	23.8818	24.4303	21.2799	24.4828	24.2058	23.4081	23.9346	24.1712	22.8945	23.4615	24.0021	22.5188	plastid	161.77		16	secondary metabolism	16.1	secondary metabolism.isoprenoids	16.1.3.3	secondary metabolism.isoprenoids.tocopherol biosynthesis.MPBQ/MSBQ methyltransferase	12	12	12	44.7	44.7	44.7	37.926	0	4298000000	154
>AT3G25770.1 | allene oxide cyclase 2 | Chr3:9406975-9407839 FORWARD LENGTH=253 | 201606	AT3G25770.1	AT3G25770.1	22.6998	22.9153	19.9693	23.0906	23.2966	24.0576	23.9208	23.8075	21.9517	23.419	23.8025	23.1724	plastid	38.076		17	hormone metabolism	17.7	hormone metabolism.jasmonate	17.7.1.4	hormone metabolism.jasmonate.synthesis-degradation.allene oxidase cyclase	7	7	4	31.2	31.2	21.7	27.635	0	2157600000	68
>AT5G67030.1 | zeaxanthin epoxidase (ZEP) (ABA1) | Chr5:26753745-26757090 REVERSE LENGTH=667 | 201606;>AT5G67030.2 | zeaxanthin epoxidase (ZEP) (ABA1) | Chr5:26754026-26757090 REVERSE LENGTH=610 | 201606	AT5G67030.1;AT5G67030.2	AT5G67030.1;AT5G67030.2	23.358	24.092	20.7412	23.6677	24.0789	22.5004	23.9023	23.9981	22.4804	23.3991	24.2599	22.7235	plastid	135.53		17	hormone metabolism	17.1	hormone metabolism.abscisic acid	17.1.1.1.1	hormone metabolism.abscisic acid.synthesis-degradation.synthesis.zeaxanthin epoxidase	27	27	27	45.9	45.9	45.9	73.841	0	6432000000	214
>AT2G48070.2 | resistance to phytophthora 1 | Chr2:19662863-19663773 FORWARD LENGTH=197 | 201606;>AT2G48070.1 | resistance to phytophthora 1 | Chr2:19662863-19663773 FORWARD LENGTH=197 | 201606;>AT2G48070.3 | resistance to phytophthora 1 | Chr2:19662863-19	AT2G48070.2;AT2G48070.1;AT2G48070.3	AT2G48070.2;AT2G48070.1;AT2G48070.3	23.2829	24.3807	21.7937	24.3761	23.1334	23.274	24.2728	24.3023	23.0454	23.3764	24.396	23.317	plastid	30.416		35	not assigned	35.2	not assigned.unknown	35.2	not assigned.unknown	3	3	3	18.3	18.3	18.3	22.093	0	1884800000	40
>AT2G42130.3 | Plastid-lipid associated protein PAP / fibrillin family protein | Chr2:17566389-17567916 FORWARD LENGTH=271 | 201606;>AT2G42130.5 | Plastid-lipid associated protein PAP / fibrillin family protein | Chr2:17566862-17567916 FORWARD LENGTH=204 |	AT2G42130.3;AT2G42130.5	AT2G42130.3;AT2G42130.5	23.2312	23.6671	19.5429	23.9885	23.5136	22.342	23.9032	23.8636	22.3461	23.3555	23.6961	21.2518	cytosol;plastid	125.27		35	not assigned	35.2	not assigned.unknown	35.2	not assigned.unknown	13	13	1	56.5	56.5	5.2	30.067	0	2627800000	95
>AT4G34620.1 | small subunit ribosomal protein 16 | Chr4:16535084-16536092 REVERSE LENGTH=113 | 201606	AT4G34620.1	AT4G34620.1	23.3521	23.3314	21.2482	23.8941	23.8932	22.7748	23.9583	23.9899	23.1465	23.3353	23.7243	22.7976	plastid	77.763		29	protein	29.2	protein.synthesis	29.2.1.1.3.1.16	protein.synthesis.ribosomal protein.prokaryotic.unknown organellar.30S subunit.S16	4	4	4	49.6	49.6	49.6	12.699	0	1144400000	43
>AT3G27925.2 | DegP protease 1 | Chr3:10366659-10368864 REVERSE LENGTH=439 | 201606;>AT3G27925.1 | DegP protease 1 | Chr3:10366659-10368864 REVERSE LENGTH=439 | 201606	AT3G27925.2;AT3G27925.1	AT3G27925.2;AT3G27925.1	23.6742	24.0965	21.6553	24.108	24.8408	23.8821	23.497	24.7819	22.7075	23.4289	23.3255	22.2722	plastid	155.81		29	protein	29.5	protein.degradation	29.5.5	protein.degradation.serine protease	15	15	15	44.6	44.6	44.6	46.673	0	4109300000	131
>AT2G26500.3 | cytochrome b6f complex subunit (petM) | Chr2:11270370-11270747 FORWARD LENGTH=93 | 201606;>AT2G26500.2 | cytochrome b6f complex subunit (petM) | Chr2:11270370-11270747 FORWARD LENGTH=125 | 201606;>AT2G26500.1 | cytochrome b6f complex subunit	AT2G26500.3;AT2G26500.2;AT2G26500.1	AT2G26500.3;AT2G26500.2;AT2G26500.1	23.7056	23.9013	20.7297	23.8305	23.8724	23.0396	23.9721	23.6633	22.9011	23.3187	23.5659	21.8996	plastid	5.7214		1	PS	1.1	PS.lightreaction	1.1.3	PS.lightreaction.cytochrome b6/f	1	1	1	11.8	11.8	11.8	9.9284	0	953860000	16
>AT1G12900.4 | glyceraldehyde 3-phosphate dehydrogenase A subunit 2 | Chr1:4392634-4393850 REVERSE LENGTH=350 | 201606;>AT1G12900.3 | glyceraldehyde 3-phosphate dehydrogenase A subunit 2 | Chr1:4392634-4393850 REVERSE LENGTH=350 | 201606;>AT1G12900.1 | gly	AT1G12900.4;AT1G12900.3;AT1G12900.1;AT1G12900.5;AT1G12900.2	AT1G12900.4;AT1G12900.3;AT1G12900.1;AT1G12900.5;AT1G12900.2	24.3384	24.2422	22.2778	25.1071	24.5378	23.9664	24.8694	24.6919	23.7268	23.719	23.3142	22.4639	cytosol;endoplasmic reticulum;plastid	66.32		1	PS	1.3	PS.calvin cycle	1.3.4	PS.calvin cycle.GAP	22	6	6	54.6	14.6	14.6	37.667	0	6227100000	73
>AT4G25080.4 | magnesium-protoporphyrin IX methyltransferase | Chr4:12877216-12878128 FORWARD LENGTH=245 | 201606;>AT4G25080.5 | magnesium-protoporphyrin IX methyltransferase | Chr4:12877015-12878128 FORWARD LENGTH=312 | 201606;>AT4G25080.3 | magnesium-pro	AT4G25080.4;AT4G25080.5;AT4G25080.3;AT4G25080.2;AT4G25080.1;AT4G25080.6	AT4G25080.4;AT4G25080.5;AT4G25080.3;AT4G25080.2;AT4G25080.1;AT4G25080.6	24.0079	24.4122	21.7404	24.3066	24.2969	23.1807	24.0589	24.2399	22.9563	23.3122	24.0476	23.0394	cytosol;plastid	54.772		19	tetrapyrrole synthesis	19.11	tetrapyrrole synthesis.magnesium protoporphyrin IX methyltransferase	19.11	tetrapyrrole synthesis.magnesium protoporphyrin IX methyltransferase	15	15	15	62.4	62.4	62.4	27.148	0	4121500000	161
>AT5G19940.1 | Plastid-lipid associated protein PAP / fibrillin family protein | Chr5:6739693-6740661 FORWARD LENGTH=239 | 201606;>AT5G19940.2 | Plastid-lipid associated protein PAP / fibrillin family protein | Chr5:6739693-6740747 FORWARD LENGTH=235 | 201	AT5G19940.1;AT5G19940.2	AT5G19940.1;AT5G19940.2	23.9754	24.3581	21.0661	24.4884	24.4109	22.9565	23.8379	24.1453	22.5633	23.2723	24.0337	22.566	plastid	111.99		31	cell	31.1	cell.organisation	31.1	cell.organisation	8	8	8	41.4	41.4	41.4	26.482	0	3727700000	103
>AT3G02900.1 | Low-density receptor-like protein | Chr3:645850-647445 FORWARD LENGTH=162 | 201606;>AT3G02900.2 | Low-density receptor-like protein | Chr3:645789-647445 FORWARD LENGTH=168 | 201606	AT3G02900.1;AT3G02900.2	AT3G02900.1;AT3G02900.2	23.5026	23.6094	20.5088	24.0995	23.8984	22.5592	23.9397	22.9931	21.8967	23.268	23.4182	21.3236	plasma membrane;plastid	17.908		35	not assigned	35.2	not assigned.unknown	35.2	not assigned.unknown	6	6	6	38.3	38.3	38.3	17.321	0	1400700000	41
>ATCG00790.1 | ribosomal protein L16 | ChrC:81189-82652 REVERSE LENGTH=135 | 201606	ATCG00790.1;AT2G28815.1	ATCG00790.1	22.7585	24.509	21.0583	23.3273	24.6018	22.4978	23.392	24.7478	22.3193	23.0088	24.5077	23.2667	plastid	36.436		29	protein	29.2	protein.synthesis	29.2.1.1.1.2.16	protein.synthesis.ribosomal protein.prokaryotic.chloroplast.50S subunit.L16	5	5	5	40	40	40	15.294	0	998750000	54
>AT5G35970.1 | P-loop containing nucleoside triphosphate hydrolases superfamily protein | Chr5:14119060-14123078 REVERSE LENGTH=961 | 201606	AT5G35970.1	AT5G35970.1	23.5029	23.9897	21.3288	23.8911	24.9314	23.0078	23.2581	24.4946	23.3531	23.2583	24.0686	22.7842	plastid	323.31		28	DNA	28.99	DNA.unspecified	28.99	DNA.unspecified	47	47	47	54.9	54.9	54.9	105.05	0	9844200000	498
>ATCG01110.1 | NAD(P)H dehydrogenase subunit H | ChrC:122011-123192 REVERSE LENGTH=393 | 201606	ATCG01110.1	ATCG01110.1	23.7248	23.6603	20.8482	24.2089	24.1216	22.9822	23.7101	24.1912	22.5984	23.2307	23.2723	21.8604	plastid	100.96		1	PS	1.1	PS.lightreaction	1.1.40	PS.lightreaction.cyclic electron flow-chlororespiration	15	15	15	46.6	46.6	46.6	45.502	0	4290500000	160
>AT5G01920.2 | Protein kinase superfamily protein | Chr5:359154-360867 FORWARD LENGTH=495 | 201606;>AT5G01920.1 | Protein kinase superfamily protein | Chr5:359154-360867 FORWARD LENGTH=495 | 201606	AT5G01920.2;AT5G01920.1	AT5G01920.2;AT5G01920.1	22.9378	23.9459	20.429	23.3603	23.5853	22.4295	23.5436	23.488	22.1813	23.2279	24.3932	23.0089	plastid	98.469		29	protein	29.4	protein.postranslational modification	29.4	protein.postranslational modification	19	19	19	41.6	41.6	41.6	54.978	0	3622000000	188
>AT4G24750.1 | Rhodanese/Cell cycle control phosphatase superfamily protein | Chr4:12758422-12760749 REVERSE LENGTH=292 | 201606	AT4G24750.1	AT4G24750.1	23.0557	23.5685	20.8875	23.5193	24.0572	22.0956	23.5435	24.3149	22.0864	23.2191	24.325	22.681	plastid	95.268		35	not assigned	35.2	not assigned.unknown	35.2	not assigned.unknown	10	10	10	35.3	35.3	35.3	32.113	0	1929600000	58
>AT5G37360.1 | LOW protein: ammonium transporter 1-like protein | Chr5:14805437-14808113 REVERSE LENGTH=309 | 201606	AT5G37360.1	AT5G37360.1	23.4481	23.9487	21.3978	23.7677	23.1547	22.1077	23.644	23.2891	22.9168	23.21	23.8972	22.785	plastid	36.802		35	not assigned	35.2	not assigned.unknown	35.2	not assigned.unknown	11	11	11	35.9	35.9	35.9	33.439	0	1933800000	75
>ATCG01040.1 | Cytochrome C assembly protein | ChrC:114461-115447 FORWARD LENGTH=328 | 201606	ATCG01040.1	ATCG01040.1	23.4282	23.8196	20.8027	24.2316	23.5983	23.2515	23.5543	24.0159	23.5888	23.1874	23.5337	22.5748	plastid	116.66		29	protein	29.8	protein.assembly and cofactor ligation	29.8	protein.assembly and cofactor ligation	3	3	3	13.7	13.7	13.7	37.732	0	1397900000	44
>AT5G17170.1 | rubredoxin family protein | Chr5:5649335-5650975 FORWARD LENGTH=271 | 201606;>AT5G17170.2 | rubredoxin family protein | Chr5:5649335-5650835 FORWARD LENGTH=224 | 201606	AT5G17170.1;AT5G17170.2	AT5G17170.1;AT5G17170.2	23.5103	25.0914	22.2132	24.0259	24.9062	23.2071	23.3177	24.3496	22.9949	22.9943	24.5623	23.1751	plastid	176.69		29	protein	29.8	protein.assembly and cofactor ligation	29.8	protein.assembly and cofactor ligation	10	10	10	44.3	44.3	44.3	28.458	0	3625800000	124
>AT4G31560.1 | high chlorophyll fluorescence 153 | Chr4:15295219-15296028 FORWARD LENGTH=137 | 201606	AT4G31560.1	AT4G31560.1	22.2937	23.3148	18.8792	23.9016	22.7976	20.7559	24.1865	23.4636	22.059	23.3056	23.1685	19.4517	plastid	139.08		35	not assigned	35.2	not assigned.unknown	35.2	not assigned.unknown	2	2	2	29.9	29.9	29.9	14.701	0	590920000	25
>AT1G55490.5 | chaperonin 60 beta | Chr1:20715717-20718673 REVERSE LENGTH=600 | 201606;>AT1G55490.4 | chaperonin 60 beta | Chr1:20715717-20718673 REVERSE LENGTH=600 | 201606;>AT1G55490.3 | chaperonin 60 beta | Chr1:20715717-20718673 REVERSE LENGTH=600 | 20	AT1G55490.5;AT1G55490.4;AT1G55490.3;AT1G55490.2;AT1G55490.1;AT5G56500.2;AT5G56500.1	AT1G55490.5;AT1G55490.4;AT1G55490.3;AT1G55490.2;AT1G55490.1;AT5G56500.2;AT5G56500.1	21.9982	25.8016	21.5848	23.2444	26.1896	22.8878	23.3841	26.3717	22.6357	23.1644	25.8316	21.5521	plastid	199.95		1;29	protein;PS	1.3;29.6	protein.folding;PS.calvin cycle	1.3.13;29.6	protein.folding;PS.calvin cycle.rubisco interacting	22	22	4	47.5	47.5	6.3	63.808	0	14566000000	161
>AT1G33810.1 | zinc finger/BTB domain protein | Chr1:12265084-12266655 FORWARD LENGTH=138 | 201606	AT1G33810.1	AT1G33810.1	25.1488	23.0588	19.2	23.5313	23.5612	20.7964	23.3339	23.4299	21.0198	24.2977	23.1641	19.9549	plastid	103.07		35	not assigned	35.2	not assigned.unknown	35.2	not assigned.unknown	6	6	6	57.2	57.2	57.2	15.698	0	3378000000	44
>AT4G16155.1 | dihydrolipoamide dehydrogenase | Chr4:9153570-9157133 REVERSE LENGTH=567 | 201606	AT4G16155.1	AT4G16155.1	23.9447	23.0256	20.5656	24.3039	24.4458	23.2206	23.475	24.3333	21.7985	23.1472	23.4902	22.0315	plastid	262.45		11	lipid metabolism	11.1	lipid metabolism.FA synthesis and FA elongation	11.1.31	lipid metabolism.FA synthesis and FA elongation.pyruvate DH	22	22	10	48.9	48.9	26.3	60.144	0	5581800000	233
>AT1G08520.1 | ALBINA 1 | Chr1:2696538-2700819 FORWARD LENGTH=760 | 201606	AT1G08520.1	AT1G08520.1	23.3519	23.6192	21.3718	24.0432	24.7179	22.8143	23.914	24.4453	23.0311	23.1145	23.4975	22.2844	plastid	181.21		19	tetrapyrrole synthesis	19.1	tetrapyrrole synthesis.magnesium chelatase	19.1	tetrapyrrole synthesis.magnesium chelatase	35	35	35	44.2	44.2	44.2	83.283	0	7806900000	323
>AT3G09050.1 | 8-amino-7-oxononanoate synthase | Chr3:2764860-2765907 FORWARD LENGTH=258 | 201606	AT3G09050.1	AT3G09050.1	23.6791	24.0019	20.9234	24.3266	24.2337	23.2285	24.2339	24.9206	22.5043	23.1016	24.2926	22.5161	plastid	79.465		35	not assigned	35.2	not assigned.unknown	35.2	not assigned.unknown	13	13	13	43	43	43	29.249	0	3588100000	136
>AT4G27800.1 | thylakoid-associated phosphatase 38 | Chr4:13852013-13854091 REVERSE LENGTH=388 | 201606;>AT4G27800.3 | thylakoid-associated phosphatase 38 | Chr4:13852405-13854091 REVERSE LENGTH=326 | 201606;>AT4G27800.2 | thylakoid-associated phosphatase	AT4G27800.1;AT4G27800.3;AT4G27800.2	AT4G27800.1;AT4G27800.3;AT4G27800.2	23.7062	24.2982	20.7687	24.0434	24.2661	22.7726	22.0184	22.6917	20.1531	23.0747	24.1561	22.098	cytosol,mitochondrion;plastid	83.855		29	protein	29.4	protein.postranslational modification	29.4	protein.postranslational modification	15	15	15	47.4	47.4	47.4	42.719	0	3050100000	106
>AT2G35410.1 | RNA-binding (RRM/RBD/RNP motifs) family protein | Chr2:14898341-14899590 FORWARD LENGTH=308 | 201606	AT2G35410.1	AT2G35410.1	23.2639	23.295	18.7658	23.6199	23.8976	21.4175	23.382	23.9473	20.3438	23.0722	23.1501	21.8431	plastid	141.84		27	RNA	27.4	RNA.RNA binding	27.4	RNA.RNA binding	13	13	13	51.6	51.6	51.6	33.785	0	2624900000	96
>AT3G52960.1 | Thioredoxin superfamily protein | Chr3:19639699-19640403 FORWARD LENGTH=234 | 201606	AT3G52960.1	AT3G52960.1	23.5472	23.7315	21.3081	24.7296	24.1057	22.8604	23.7248	24.3017	22.7676	23.0552	23.45	21.7542	plastid	156.01		21	redox	21.5	redox.peroxiredoxin	21.5	redox.peroxiredoxin	13	13	13	53	53	53	24.684	0	3368700000	127
>AT3G52150.2 | RNA-binding (RRM/RBD/RNP motifs) family protein | Chr3:19342074-19343090 FORWARD LENGTH=253 | 201606;>AT3G52150.1 | RNA-binding (RRM/RBD/RNP motifs) family protein | Chr3:19342074-19343090 FORWARD LENGTH=253 | 201606	AT3G52150.2;AT3G52150.1	AT3G52150.2;AT3G52150.1	24.0668	23.0994	20.439	24.3087	23.454	22.2447	24.3476	23.6122	22.9321	23.7189	23.0511	21.4192	plastid	108.76		27	RNA	27.3	RNA.regulation of transcription	27.3.99	RNA.regulation of transcription.unclassified	12	12	12	45.8	45.8	45.8	27.748	0	3309700000	102
>AT3G15190.1 | chloroplast 30S ribosomal protein S20 | Chr3:5116216-5117412 FORWARD LENGTH=202 | 201606	AT3G15190.1	AT3G15190.1	23.6601	25.0474	19.3558	23.7389	24.8401	20.6202	25.3355	25.2061	21.8687	23.0447	24.8668	22.072	plastid	71.117		29	protein	29.2	protein.synthesis	29.2.1.1.1.1.20	protein.synthesis.ribosomal protein.prokaryotic.chloroplast.30S subunit.S20	5	5	5	29.7	29.7	29.7	21.826	0	2119100000	58
>AT1G11430.1 | plastid developmental protein DAG | Chr1:3847273-3848938 FORWARD LENGTH=232 | 201606	AT1G11430.1	AT1G11430.1	23.2367	23.4908	20.9468	24.0402	24.548	22.6296	23.7243	24.9056	22.8544	23.0292	24.2233	22.4098	plastid	42.956		33	development	33.99	development.unspecified	33.99	development.unspecified	6	6	6	42.2	42.2	42.2	26.2	0	2937500000	58
>AT1G48350.1 | Ribosomal L18p/L5e family protein | Chr1:17867269-17868215 FORWARD LENGTH=170 | 201606	AT1G48350.1	AT1G48350.1	23.3872	22.581	20.6449	24.0571	23.1342	22.1337	23.7281	23.5296	22.8212	23.325	23.0233	22.5031	plastid	84.24		29	protein	29.2	protein.synthesis	29.2.1.1.1.2.18	protein.synthesis.ribosomal protein.prokaryotic.chloroplast.50S subunit.L18	7	7	7	32.9	32.9	32.9	18.726	0	1779600000	68
>AT1G08380.1 | photosystem I subunit O | Chr1:2641004-2641739 REVERSE LENGTH=140 | 201606	AT1G08380.1	AT1G08380.1		23.037	24.0389			24.0281		23.3494	23.8125			23.023	plastid	98.233		1	PS	1.1	PS.lightreaction	1.1.2.2	PS.lightreaction.photosystem I.PSI polypeptide subunits	2	2	2	17.9	17.9	17.9	15.143	0	381550000	8
>AT5G11840.1 | YCF36%2C putative (DUF1230) | Chr5:3813610-3814805 REVERSE LENGTH=265 | 201606	AT5G11840.1;AT5G11840.4;AT5G11840.3;AT5G11840.2	AT5G11840.1	23.5345	23.7771	21.2794	23.9677	23.0179	23.1772	24.454	24.2494	22.7989	23.0208	23.768	22.4439	plastid	26.392		35	not assigned	35.2	not assigned.unknown	35.2	not assigned.unknown	8	8	8	24.9	24.9	24.9	29.307	0	2634500000	69
>AT3G26740.1 | CCR-like protein | Chr3:9827868-9828461 FORWARD LENGTH=141 | 201606	AT3G26740.1	AT3G26740.1	24.1102	23.1464	19.2932	24.3884	23.383	21.6349	24.9653	24.2551	21.6309	23.3429	22.9987	20.7411	plastid	64.545		30	signalling	30.11	signalling.light	30.11	signalling.light	6	6	6	31.2	31.2	31.2	15.314	0	1358800000	52
>AT5G03900.2 | Iron-sulfur cluster biosynthesis family protein | Chr5:1048338-1051869 FORWARD LENGTH=523 | 201606;>AT5G03900.1 | Iron-sulfur cluster biosynthesis family protein | Chr5:1048338-1050999 FORWARD LENGTH=429 | 201606	AT5G03900.2;AT5G03900.1	AT5G03900.2;AT5G03900.1	22.9867	23.7359	20.6918	23.4118	23.4404	21.993	23.1774	23.1676	22.1933	22.9913	23.2559	21.4656	plastid	103.7		35	not assigned	35.2	not assigned.unknown	35.2	not assigned.unknown	14	14	14	27.5	27.5	27.5	59.5	0	3193900000	119
>AT5G35100.3 | Cyclophilin-like peptidyl-prolyl cis-trans isomerase family protein | Chr5:13360459-13361404 REVERSE LENGTH=290 | 201606;>AT5G35100.1 | Cyclophilin-like peptidyl-prolyl cis-trans isomerase family protein | Chr5:13360459-13361404 REVERSE LENG	AT5G35100.3;AT5G35100.1;AT5G35100.2	AT5G35100.3;AT5G35100.1;AT5G35100.2	23.288	23.0248	20.3549	23.5858	23.533	23.05	23.6541	24.6217	23.1122	22.9229	23.2761	22.9883	extracellular;plastid	104.63		31	cell	31.3	cell.cycle	31.3.1	cell.cycle.peptidylprolyl isomerase	13	13	13	51.7	51.7	51.7	31.385	0	2759400000	115
>AT1G24490.1 | OxaA/YidC-like membrane insertion protein | Chr1:8682364-8684966 FORWARD LENGTH=499 | 201606;>AT1G24490.2 | OxaA/YidC-like membrane insertion protein | Chr1:8682364-8684966 FORWARD LENGTH=462 | 201606	AT1G24490.1;AT1G24490.2	AT1G24490.1;AT1G24490.2	23.0774	23.6497	20.6397	23.2284	23.6781	21.8753	23.5048	23.3381	22.1882	22.9743	23.7796	22.1442	plastid	102.33		31	cell	31.2	cell.division	31.2.5	cell.division.plastid	10	10	10	21	21	21	55.187	0	3464900000	71
>AT3G58010.2 | plastoglobulin 34kD | Chr3:21475949-21477463 REVERSE LENGTH=308 | 201606;>AT3G58010.1 | plastoglobulin 34kD | Chr3:21475949-21477463 REVERSE LENGTH=308 | 201606	AT3G58010.2;AT3G58010.1	AT3G58010.2;AT3G58010.1	24.2531	24.0812	19.2036	24.9991	24.2846	22.1334	24.5575	24.6797	22.2059	23.3349	22.9358	19.9169	plastid	171.16		35	not assigned	35.2	not assigned.unknown	35.2	not assigned.unknown	12	12	12	50.6	50.6	50.6	34.091	0	4457800000	119
>AT5G19620.1 | outer envelope protein of 80 kDa | Chr5:6623323-6627641 FORWARD LENGTH=732 | 201606	AT5G19620.1	AT5G19620.1	23.6086	23.202	20.8478	24.1309	23.6478	22.7368	23.5988	24.6442	22.1754	23.6726	22.9353	22.1353	plastid	192.78		29	protein	29.3	protein.targeting	29.3.3	protein.targeting.chloroplast	32	32	32	48.9	48.9	48.9	79.935	0	9232800000	302
>AT3G22960.1 | Pyruvate kinase family protein | Chr3:8139369-8141771 FORWARD LENGTH=596 | 201606	AT3G22960.1	AT3G22960.1	23.5218	23.5387	20.8319	24.5621	23.5092	23.0563	23.8293	24.0935	22.2938	22.935	23.261	20.9152	plastid	181.53		4	glycolysis	4.2	glycolysis.plastid branch	4.2.14	glycolysis.plastid branch.pyruvate kinase (PK)	20	20	20	43.8	43.8	43.8	65.13	0	5315000000	189
>AT5G21930.2 | P-type ATPase of Arabidopsis 2 | Chr5:7243129-7248721 FORWARD LENGTH=883 | 201606;>AT5G21930.1 | P-type ATPase of Arabidopsis 2 | Chr5:7243129-7248721 FORWARD LENGTH=883 | 201606;>AT5G21930.4 | P-type ATPase of Arabidopsis 2 | Chr5:7243129-7	AT5G21930.2;AT5G21930.1;AT5G21930.4;AT5G21930.3	AT5G21930.2;AT5G21930.1;AT5G21930.4;AT5G21930.3	23.0816	23.3261	20.7421	23.5586	23.1404	22.3783	23.5084	23.5097	22.2931	22.9289	23.3903	22.3346	plastid	277.27		34	transport	34.12	transport.metal	34.12	transport.metal	28	28	28	44.7	44.7	44.7	94.259	0	5566000000	304
>AT5G05200.1 | Protein kinase superfamily protein | Chr5:1544206-1547082 REVERSE LENGTH=540 | 201606	AT5G05200.1	AT5G05200.1	23.5461	23.3943	19.9488	24.2845	23.8083	22.4447	23.6749	23.9298	21.8396	23.0582	22.9286	20.2485	plastid	173.38		35	not assigned	35.2	not assigned.unknown	35.2	not assigned.unknown	23	23	23	54.4	54.4	54.4	60.314	0	5308300000	200
>AT3G11560.4 | LETM1-like protein | Chr3:3639553-3645506 FORWARD LENGTH=872 | 201606;>AT3G11560.3 | LETM1-like protein | Chr3:3639553-3645506 FORWARD LENGTH=872 | 201606;>AT3G11560.2 | LETM1-like protein | Chr3:3639553-3645506 FORWARD LENGTH=872 | 201606;>	AT3G11560.4;AT3G11560.3;AT3G11560.2;AT3G11560.5;AT3G11560.1	AT3G11560.4;AT3G11560.3;AT3G11560.2;AT3G11560.5;AT3G11560.1	23.0808	23.7852	21.2182	23.7528	23.7054	22.8432	23.3406	23.9983	22.6697	22.901	23.7492	22.6507	mitochondrion;plastid	319.84		35	not assigned	35.2	not assigned.unknown	35.2	not assigned.unknown	28	28	25	38.2	38.2	35.3	97.794	0	7129900000	291
>AT4G34200.1 | D-3-phosphoglycerate dehydrogenase | Chr4:16374041-16376561 REVERSE LENGTH=603 | 201606	AT4G34200.1	AT4G34200.1	22.3192	22.497	21.8084	23.1944	23.0963	22.9994	22.3704	22.456	23.148	22.89	23.1582	21.3425	plastid	76.986		13	amino acid metabolism	13.1	amino acid metabolism.synthesis	13.1.5.1.1	amino acid metabolism.synthesis.serine-glycine-cysteine group.serine.phosphoglycerate dehydrogenase	19	19	15	37.8	37.8	31.3	63.324	0	3214500000	101
>AT5G04810.1 | pentatricopeptide (PPR) repeat-containing protein | Chr5:1390049-1393760 FORWARD LENGTH=952 | 201606;>AT5G04810.2 | pentatricopeptide (PPR) repeat-containing protein | Chr5:1390049-1393222 FORWARD LENGTH=798 | 201606	AT5G04810.1;AT5G04810.2	AT5G04810.1;AT5G04810.2	23.1899	23.6402	21.2848	23.6078	23.6515	22.943	23.8709	23.4935	22.7564	22.8631	23.2093	22.4371	plastid	263.5		35	not assigned	35.1	not assigned.no ontology	35.1.5	not assigned.no ontology.pentatricopeptide (PPR) repeat-containing protein	37	37	37	47.5	47.5	47.5	106.74	0	7944600000	374
>AT3G59400.1 | protein GENOMES UNCOUPLED 4 | Chr3:21948881-21949678 REVERSE LENGTH=265 | 201606	AT3G59400.1	AT3G59400.1	21.4319	23.0433	20.3151	21.753	23.5789	22.3776	20.4937	22.2386	22.4772	20.9885	23.1305	22.859	plastid	82.276		19	tetrapyrrole synthesis	19.4	tetrapyrrole synthesis.regulation	19.4	tetrapyrrole synthesis.regulation	7	7	7	37.7	37.7	37.7	29.665	0	907440000	43
>AT1G55160.1 | WAS/WASL-interacting family protein | Chr1:20578476-20579803 FORWARD LENGTH=188 | 201606;>AT1G55160.3 | WAS/WASL-interacting family protein | Chr1:20578476-20579803 FORWARD LENGTH=213 | 201606;>AT1G55160.2 | WAS/WASL-interacting family prote	AT1G55160.1;AT1G55160.3;AT1G55160.2	AT1G55160.1;AT1G55160.3;AT1G55160.2	23.0135	23.7705	20.0678	24.0413	23.6379	22.3628	23.3861	24.118	22.5244	22.8521	23.6939	21.5749	mitochondrion,plastid;cytosol	16.669		35	not assigned	35.2	not assigned.unknown	35.2	not assigned.unknown	5	5	5	28.2	28.2	28.2	20.828	0	1309000000	53
>AT1G02560.1 | nuclear encoded CLP protease 5 | Chr1:538000-539805 FORWARD LENGTH=298 | 201606	AT1G02560.1	AT1G02560.1	22.9497	22.3962	20.9107	23.4651	23.6829	22.2346	22.967	23.6358	22.3186	23.1521	22.8244	22.1413	plastid	61.601		29	protein	29.5	protein.degradation	29.5.5	protein.degradation.serine protease	6	6	6	29.9	29.9	29.9	32.356	0	2095500000	77
>AT2G47450.1 | chloroplast signal recognition particle component (CAO) | Chr2:19472781-19473902 FORWARD LENGTH=373 | 201606	AT2G47450.1	AT2G47450.1	21.9347	22.8004	19.8277	22.552	23.2555	20.9825	22.5038	23.2473	21.0005	22.7921	23.8491	22.3669	plastid	140.55		28	DNA	28.1	DNA.synthesis/chromatin structure	28.1	DNA.synthesis/chromatin structure	13	13	13	39.9	39.9	39.9	41.279	0	1997800000	106
>AT5G14740.9 | carbonic anhydrase 2 | Chr5:4760536-4762382 FORWARD LENGTH=259 | 201606;>AT5G14740.8 | carbonic anhydrase 2 | Chr5:4760536-4762382 FORWARD LENGTH=259 | 201606;>AT5G14740.7 | carbonic anhydrase 2 | Chr5:4760536-4762382 FORWARD LENGTH=259 | 20	AT5G14740.9;AT5G14740.8;AT5G14740.7;AT5G14740.6;AT5G14740.2;AT5G14740.1;AT5G14740.5;AT5G14740.4;AT5G14740.3	AT5G14740.9;AT5G14740.8;AT5G14740.7;AT5G14740.6;AT5G14740.2;AT5G14740.1;AT5G14740.5;AT5G14740.4;AT5G14740.3	23.0649	24.953	21.988	23.8172	24.8286	23.4681	23.6956	24.7342	23.7232	22.0343	23.6831	22.7684	cytosol;plastid	132.76		8	TCA / org transformation	8.3	TCA / org transformation.carbonic anhydrases	8.3	TCA / org transformation.carbonic anhydrases	16	9	9	71.8	37.1	37.1	28.344	0	3133600000	93
>AT2G44640.1 | TRIGALACTOSYLDIACYLGLYCEROL-like protein | Chr2:18417286-18419063 FORWARD LENGTH=451 | 201606	AT2G44640.1	AT2G44640.1	23.5815	23.7338	21.0327	24.2232	23.8616	22.8385	23.7902	24.1582	22.549	22.7683	22.9393	21.4972	plastid	168.47		35	not assigned	35.2	not assigned.unknown	35.2	not assigned.unknown	19	19	19	50.8	50.8	50.8	49.83	0	4394900000	156
>AT1G12250.2 | Pentapeptide repeat-containing protein | Chr1:4159623-4161269 FORWARD LENGTH=206 | 201606;>AT1G12250.1 | Pentapeptide repeat-containing protein | Chr1:4159287-4161269 FORWARD LENGTH=280 | 201606;>AT1G12250.3 | Pentapeptide repeat-containing	AT1G12250.2;AT1G12250.1;AT1G12250.3	AT1G12250.2;AT1G12250.1;AT1G12250.3	23.3519	24.0079	20.098	23.6976	23.8986	21.6121	23.4531	24.1377	21.2615	22.7563	23.9408	20.376	plastid	167.97		35	not assigned	35.1	not assigned.no ontology	35.1.5	not assigned.no ontology.pentatricopeptide (PPR) repeat-containing protein	10	10	10	65.5	65.5	65.5	21.768	0	2278900000	100
>AT3G56010.1 | transmembrane protein | Chr3:20788758-20789656 FORWARD LENGTH=201 | 201606	AT3G56010.1	AT3G56010.1	22.7438	22.9935	20.6427	23.315	23.626	21.7071	22.5731	23.4844	22.9364	22.3633	23.1468	22.7472	plastid	8.6944		29	protein	29.2	protein.synthesis	29.2.1.99.99	protein.synthesis.ribosomal protein.unknown.unknown	3	3	3	16.9	16.9	16.9	21.921	0	1089200000	26
>ATCG00780.1 | ribosomal protein L14 | ChrC:80696-81064 REVERSE LENGTH=122 | 201606	ATCG00780.1	ATCG00780.1	23.5562	23.5104	21.0083	23.9664	22.7952	22.3528	23.7987	23.198	22.265	22.7531	22.7382	21.5328	plastid	36.117		29	protein	29.2	protein.synthesis	29.2.1.1.1.2.14	protein.synthesis.ribosomal protein.prokaryotic.chloroplast.50S subunit.L14	5	5	5	53.3	53.3	53.3	13.582	0	1224400000	72
>AT1G54570.1 | Esterase/lipase/thioesterase family protein | Chr1:20380649-20384953 REVERSE LENGTH=704 | 201606	AT1G54570.1	AT1G54570.1	23.0583	23.3406	20.5242	23.684	23.4284	22.5318	23.0868	23.4047	21.9305	22.7328	22.7013	21.384	plastid	166.76		11	lipid metabolism	11.7	lipid metabolism.unassigned	11.7	lipid metabolism.unassigned	22	22	22	38.9	38.9	38.9	78.203	0	4825000000	210
>AT1G29920.1 | chlorophyll A/B-binding protein 2 | Chr1:10475089-10475892 REVERSE LENGTH=267 | 201606;>AT1G29910.1 | chlorophyll A/B binding protein 3 | Chr1:10472443-10473246 REVERSE LENGTH=267 | 201606	AT1G29920.1;AT1G29910.1	AT1G29920.1;AT1G29910.1	23.4456	23.719	21.4388	23.8496	23.4689	22.468	24.0931	23.5619	22.4736	22.925	22.6949	22.5224	plastid	6.1914		1	PS	1.1	PS.lightreaction	1.1.1.1	PS.lightreaction.photosystem II.LHC-II	18	1	1	64.4	6	6	28.227	0	1365600000	21
>AT1G71810.1 | Protein kinase superfamily protein | Chr1:27002602-27007964 REVERSE LENGTH=692 | 201606	AT1G71810.1	AT1G71810.1	22.7989	23.5136	20.0679	23.2219	23.3533	21.7938	23.0189	23.1226	21.1222	22.6837	22.8615	21.1756	plastid	116.52		35	not assigned	35.1	not assigned.no ontology	35.1.1	not assigned.no ontology.ABC1 family protein	24	24	24	38.2	38.2	38.2	77.461	0	3405500000	204
>AT1G30380.1 | photosystem I subunit K | Chr1:10722325-10723013 FORWARD LENGTH=130 | 201606	AT1G30380.1	AT1G30380.1	22.343	22.4305	23.5996	22.7543	22.4827	22.893	23.2476	23.7496	22.6374	21.8059	23.6678	22.6411	plastid	110.46		1	PS	1.1	PS.lightreaction	1.1.2.2	PS.lightreaction.photosystem I.PSI polypeptide subunits	2	2	2	35.4	35.4	35.4	13.206	0	641590000	24
>AT5G38420.1 | Ribulose bisphosphate carboxylase (small chain) family protein | Chr5:15381203-15381978 REVERSE LENGTH=181 | 201606;>AT5G38410.1 | Ribulose bisphosphate carboxylase (small chain) family protein | Chr5:15377501-15378306 REVERSE LENGTH=181 | 2	AT5G38420.1;AT5G38410.1;AT5G38410.3;AT5G38410.2	AT5G38420.1;AT5G38410.1;AT5G38410.3;AT5G38410.2	24.6339	21.7689	19.6197	24.8523	21.5362	21.6608	24.6214	22.1699	21.9825	23.3223	22.6263	21.5606	plastid	111.53		1	PS	1.3	PS.calvin cycle	1.3.2	PS.calvin cycle.rubisco small subunit	9	9	3	56.4	56.4	20.4	20.35	0	2809600000	72
>AT5G45390.1 | CLP protease P4 | Chr5:18396351-18397586 FORWARD LENGTH=292 | 201606	AT5G45390.1	AT5G45390.1	22.2641	22.1831	20.8077	22.5227	23.3911	21.9995	22.1732	23.1961	21.9787	22.5932	22.7569	21.9373	plastid	29.575		29	protein	29.5	protein.degradation	29.5.5	protein.degradation.serine protease	8	8	8	28.1	28.1	28.1	31.498	0	1569500000	92
>AT1G51100.1 | potassium/sodium hyperpolarization-activated cyclic nucleotide-gated channel protein | Chr1:18934342-18934977 FORWARD LENGTH=211 | 201606	AT1G51100.1	AT1G51100.1	22.8941	22.6646	21.0819	23.5861	24.2787	23.1037	23.4154	23.6502	22.7197	22.5148	23.7008	22.5904	plastid	53.308		35	not assigned	35.2	not assigned.unknown	35.2	not assigned.unknown	9	9	9	46.9	46.9	46.9	24.161	0	2075700000	98
>AT1G51110.1 | Plastid-lipid associated protein PAP / fibrillin family protein | Chr1:18935380-18937484 FORWARD LENGTH=409 | 201606	AT1G51110.1	AT1G51110.1	22.988	23.9667	20.6046	23.4839	23.8866	22.3839	23.4054	23.8292	22.2612	22.5825	23.5586	21.8592	plastid	148.14		31	cell	31.1	cell.organisation	31.1	cell.organisation	17	17	17	39.4	39.4	39.4	45.765	0	3004200000	134
>AT5G14320.1 | Ribosomal protein S13/S18 family | Chr5:4617839-4618772 REVERSE LENGTH=169 | 201606;>AT5G14320.2 | Ribosomal protein S13/S18 family | Chr5:4618189-4618772 REVERSE LENGTH=128 | 201606	AT5G14320.1;AT5G14320.2	AT5G14320.1;AT5G14320.2	22.8974	23.6683	20.7772	23.3735	23.7112	22.3656	23.9726	23.8611	22.5634	22.5647	23.6614	22.2846	plastid	28.889		29	protein	29.2	protein.synthesis	29.2.1.1.1.1.13	protein.synthesis.ribosomal protein.prokaryotic.chloroplast.30S subunit.S13	8	8	8	44.4	44.4	44.4	19.096	0	1416400000	70
>AT5G04900.1 | NYC1-like protein | Chr5:1434826-1437194 FORWARD LENGTH=348 | 201606	AT5G04900.1	AT5G04900.1	23.9968	23.2438	19.2441	21.3125	24.9041	22.3334	23.5021	23.7698	21.5084	22.5636	23.7432	21.7767	plastid	39.834		26	misc	26.22	misc.short chain dehydrogenase/reductase (SDR)	26.22	misc.short chain dehydrogenase/reductase (SDR)	13	13	13	46.3	46.3	46.3	38.149	0	6176200000	58
>AT4G11960.1 | PGR5-like B | Chr4:7175340-7177709 REVERSE LENGTH=313 | 201606;>AT4G11960.2 | PGR5-like B | Chr4:7175340-7177612 REVERSE LENGTH=296 | 201606	AT4G11960.1;AT4G11960.2	AT4G11960.1;AT4G11960.2	22.4913	23.1032	20.3874	22.9859	22.9011	22.0719	22.7677	22.9202	21.76	22.5611	23.4165	21.4254	plasma membrane;plastid	169.9		1	PS	1.1	PS.lightreaction	1.1.40	PS.lightreaction.cyclic electron flow-chlororespiration	8	6	6	36.4	26.5	26.5	34.909	0	1549600000	71
>ATCG00330.1 | chloroplast ribosomal protein S14 | ChrC:36938-37240 REVERSE LENGTH=100 | 201606	ATCG00330.1	ATCG00330.1	23.1359	24.2096	21.8964	22.9803	23.9148	21.9125	23.1728	22.6513	23.3354	22.5558	24.3508	22.1194	plastid	5.5948		29	protein	29.2	protein.synthesis	29.2.1.1.1.1.14	protein.synthesis.ribosomal protein.prokaryotic.chloroplast.30S subunit.S14	3	3	3	30	30	30	11.743	0	468310000	19
>AT2G20890.1 | photosystem II reaction center PSB29 protein | Chr2:8987783-8989185 FORWARD LENGTH=300 | 201606	AT2G20890.1	AT2G20890.1	22.5525	22.7005	20.0066	23.1113	22.2844	21.52	23.1432	22.8734	21.6511	22.5306	22.8471	21.827	plastid	43.105		29	protein	29.3	protein.targeting	29.3	protein.targeting	8	8	7	31.7	31.7	29.3	33.795	0	1492900000	68
>AT1G28150.2 | hypothetical protein | Chr1:9835122-9835842 REVERSE LENGTH=123 | 201606;>AT1G28150.1 | hypothetical protein | Chr1:9835122-9835842 REVERSE LENGTH=123 | 201606	AT1G28150.2;AT1G28150.1	AT1G28150.2;AT1G28150.1	22.6024	22.9762		23.1217	22.469		21.6753	22.316		22.1122	22.9121		plastid	9.7849		35	not assigned	35.2	not assigned.unknown	35.2	not assigned.unknown	2	2	2	19.5	19.5	19.5	13.582	0	383350000	14
>AT3G24590.1 | plastidic type i signal peptidase 1 | Chr3:8970694-8972020 FORWARD LENGTH=291 | 201606;>AT3G24590.2 | plastidic type i signal peptidase 1 | Chr3:8970637-8972020 FORWARD LENGTH=310 | 201606	AT3G24590.1;AT3G24590.2	AT3G24590.1;AT3G24590.2	22.6839	23.1258	19.5358	23.2408	23.3789	21.052	23.0066	23.1746	20.5067	22.5088	23.0189	20.4315	plastid	175.3		29	protein	29.3	protein.targeting	29.3.3	protein.targeting.chloroplast	11	11	11	47.8	47.8	47.8	32.554	0	1911600000	105
>AT1G73060.1 | Low PSII Accumulation 3 | Chr1:27479027-27481258 FORWARD LENGTH=358 | 201606	AT1G73060.1	AT1G73060.1	22.1895	23.1315	20.3916	22.6695	22.9847	22.5143	22.5638	22.8439	22.0917	22.5008	23.1706	22.5023	plastid	160.87		35	not assigned	35.2	not assigned.unknown	35.2	not assigned.unknown	16	16	16	57	57	57	40.029	0	1990000000	111
>AT4G37200.1 | Thioredoxin superfamily protein | Chr4:17509836-17511230 REVERSE LENGTH=261 | 201606	AT4G37200.1	AT4G37200.1	23.2731	23.7772	20.3261	23.7376	23.2393	21.5385	22.9938	23.4695	21.2616	22.4972	23.9222	21.6913	plastid	77.534		29	protein	29.8	protein.assembly and cofactor ligation	29.8	protein.assembly and cofactor ligation	10	10	10	43.7	43.7	43.7	28.745	0	2363500000	97
>AT3G50820.1 | photosystem II subunit O-2 | Chr3:18891008-18892311 REVERSE LENGTH=331 | 201606	AT3G50820.1	AT3G50820.1	22.6027	22.5931	19.7903	23.1029	22.39	21.7043	23.7374	22.6877	21.1915	22.4911	22.899	21.3249	plastid	117.83		1	PS	1.1	PS.lightreaction	1.1.1.2	PS.lightreaction.photosystem II.PSII polypeptide subunits	19	7	7	58.9	28.1	28.1	35.019	0	2341900000	101
>AT3G57050.4 | cystathionine beta-lyase | Chr3:21111939-21114225 REVERSE LENGTH=408 | 201606;>AT3G57050.1 | cystathionine beta-lyase | Chr3:21111939-21114521 REVERSE LENGTH=464 | 201606;>AT3G57050.5 | cystathionine beta-lyase | Chr3:21111939-21114057 REVER	AT3G57050.4;AT3G57050.1;AT3G57050.5;AT3G57050.2;AT3G57050.3	AT3G57050.4;AT3G57050.1;AT3G57050.5;AT3G57050.2;AT3G57050.3	23.3503	23.4127	20.7269	23.4413	23.5813	23.0008	23.1736	23.9421	22.6656	22.5045	22.4785	21.2157	plastid	106.48		13	amino acid metabolism	13.1	amino acid metabolism.synthesis	13.1.3.4.2	amino acid metabolism.synthesis.aspartate family.methionine.cystathionine beta-lyase	17	17	17	61	61	61	44.289	0	3224300000	138
>AT1G74880.1 | NAD(P)H:plastoquinone dehydrogenase complex subunit O | Chr1:28130112-28131020 REVERSE LENGTH=158 | 201606	AT1G74880.1	AT1G74880.1	22.3662	23.3015	21.4292	23.1325	23.944	23.0909	22.5042	24.2577	23.1114	22.0398	23.3342	22.4723	plastid	21.187		1	PS	1.1	PS.lightreaction	1.1.6	PS.lightreaction.NADH DH	4	4	4	27.8	27.8	27.8	17.657	0	942320000	30
>AT3G11170.1 | fatty acid desaturase 7 | Chr3:3499959-3502126 FORWARD LENGTH=446 | 201606	AT3G11170.1;AT5G05580.2	AT3G11170.1	23.233	23.5219	20.8081	23.8409	23.6891	22.6146	23.2567	23.7992	22.4164	22.4676	23.1834	21.6151	plastid	51.132		11	lipid metabolism	11.2	lipid metabolism.FA desaturation	11.2.3	lipid metabolism.FA desaturation.omega 3 desaturase	10	10	8	22.9	22.9	21.1	51.174	0	2683300000	98
>AT3G06510.1 | Glycosyl hydrolase superfamily protein | Chr3:2016450-2019533 FORWARD LENGTH=622 | 201606;>AT3G06510.2 | Glycosyl hydrolase superfamily protein | Chr3:2016450-2019533 FORWARD LENGTH=656 | 201606	AT3G06510.1;AT3G06510.2	AT3G06510.1;AT3G06510.2	22.5445	23.3097	20.7244	23.1307	23.093	22.5912	23.1835	23.1348	22.8226	22.4354	23.1156	22.4439	plastid;vacuole	163.74		26	misc	26.3	misc.gluco-, galacto- and mannosidases	26.3	misc.gluco-, galacto- and mannosidases	23	23	23	39.7	39.7	39.7	70.778	0	3967800000	204
>AT1G11720.1 | starch synthase 3 | Chr1:3952460-3956840 FORWARD LENGTH=1042 | 201606;>AT1G11720.2 | starch synthase 3 | Chr1:3951597-3956840 FORWARD LENGTH=1094 | 201606	AT1G11720.1;AT1G11720.2	AT1G11720.1;AT1G11720.2	22.9763	22.9832	20.7939	23.7827	23.3055	22.4342	23.371	23.4666	22.336	22.4426	22.6046	20.8805	plastid	199.92		2	major CHO metabolism	2.1	major CHO metabolism.synthesis	2.1.2.2	major CHO metabolism.synthesis.starch.starch synthase	32	32	32	38.9	38.9	38.9	118.51	0	6623000000	220
>AT1G68830.1 | Serine/Threonine kinase domain protein | Chr1:25872654-25875473 REVERSE LENGTH=562 | 201606	AT1G68830.1	AT1G68830.1	22.3829	23.1898	20.7688	22.499	23.017	21.8972		16.8912		22.4318	23.1081	21.9855	plastid	77.741		1	PS	1.1	PS.lightreaction	1.1.30	PS.lightreaction.state transition	19	19	19	33.6	33.6	33.6	63.251	0	1854700000	116
>AT2G26900.1 | Sodium Bile acid symporter family | Chr2:11475156-11477870 REVERSE LENGTH=409 | 201606	AT2G26900.1	AT2G26900.1	23.6733	23.9206	19.9451	24.18	23.8284	21.6257	22.9569	24.0079	21.522	22.4299	22.9371	19.7044	plastid	22.199		34	transport	34.14	transport.unspecified cations	34.14	transport.unspecified cations	8	8	8	18.8	18.8	18.8	43.607	0	2852700000	53
>AT3G27160.1 | Ribosomal protein S21 family protein | Chr3:10017531-10018854 FORWARD LENGTH=183 | 201606;>AT3G27160.2 | Ribosomal protein S21 family protein | Chr3:10017531-10019274 FORWARD LENGTH=218 | 201606	AT3G27160.1;AT3G27160.2	AT3G27160.1;AT3G27160.2	22.3257	20.9751	19.5746	22.8282	23.4841	20.8626	22.8934	24.171	19.9112	22.4282	23.5983	21.0691	plastid	11.592		29	protein	29.2	protein.synthesis	29.2.1.1.3.1.21	protein.synthesis.ribosomal protein.prokaryotic.unknown organellar.30S subunit.S21	3	3	3	21.9	21.9	21.9	20.911	0	523450000	16
>AT1G18170.1 | FKBP-like peptidyl-prolyl cis-trans isomerase family protein | Chr1:6254291-6255507 FORWARD LENGTH=247 | 201606	AT1G18170.1	AT1G18170.1	23.0223	23.9695	21.4034	23.6195	23.755	23.1303	23.4603	23.6524	22.6093	22.3628	23.4838	22.4268	plastid	78.653		29	protein	29.6	protein.folding	29.6	protein.folding	9	9	9	34.4	34.4	34.4	26.529	0	1563300000	87
>AT5G55710.1 | TIC 20-v-like protein | Chr5:22554995-22555624 REVERSE LENGTH=209 | 201606	AT5G55710.1	AT5G55710.1	22.4056	22.8198	20.6756	22.8948	22.7354	21.7192	22.1902	22.7611	20.8596	22.4047	23.654	22.416	plastid	3.9606		35	not assigned	35.2	not assigned.unknown	35.2	not assigned.unknown	2	2	2	9.6	9.6	9.6	23.651	0	858060000	24
>AT1G14150.1 | PsbQ-like 2 | Chr1:4839885-4840632 FORWARD LENGTH=190 | 201606;>AT1G14150.2 | PsbQ-like 2 | Chr1:4839885-4840373 FORWARD LENGTH=162 | 201606	AT1G14150.1;AT1G14150.2	AT1G14150.1;AT1G14150.2	21.9169	22.7204	21.1158	22.2198	21.9126	22.0272	22.8551	22.9422	22.4768	21.804	22.5391	22.3936	plastid	28.75		1	PS	1.1	PS.lightreaction	1.1.1.2	PS.lightreaction.photosystem II.PSII polypeptide subunits	7	7	7	47.4	47.4	47.4	22.157	0	918300000	52
>AT4G14070.1 | acyl-activating enzyme 15 | Chr4:8112122-8118039 REVERSE LENGTH=727 | 201606	AT4G14070.1;AT3G23790.1	AT4G14070.1	22.7939	23.0658	20.3866	23.4669	22.9608	22.2079	22.8638	23.285	22.1876	22.3904	22.6443	21.5699	plastid	201.52		11	lipid metabolism	11.1	lipid metabolism.FA synthesis and FA elongation	11.1.8	lipid metabolism.FA synthesis and FA elongation.acyl coa ligase	30	30	29	50.1	50.1	49.1	81.465	0	4479100000	207
>AT3G51510.1 | transmembrane protein | Chr3:19109118-19109842 FORWARD LENGTH=181 | 201606	AT3G51510.1	AT3G51510.1	21.9866	21.1573	19.7047	22.6249	23.1245	21.9903	22.2924	24.004	22.0229	22.3736	23.3284	22.0023	plastid	26.717		35	not assigned	35.2	not assigned.unknown	35.2	not assigned.unknown	1	1	1	10.5	10.5	10.5	19.846	0	665460000	27
>AT1G11750.1 | CLP protease proteolytic subunit 6 | Chr1:3967609-3969535 FORWARD LENGTH=271 | 201606;>AT1G11750.2 | CLP protease proteolytic subunit 6 | Chr1:3967609-3969535 FORWARD LENGTH=289 | 201606	AT1G11750.1;AT1G11750.2	AT1G11750.1;AT1G11750.2	22.3765	21.8472	20.0735	22.5761	22.8971	21.5702	22.2633	22.691	21.619	22.6008	22.3704	21.4456	plastid	56.416		29	protein	29.5	protein.degradation	29.5.5	protein.degradation.serine protease	7	7	7	31.7	31.7	31.7	29.382	0	1289900000	61
>AT5G06130.1 | chaperone protein dnaJ-like protein | Chr5:1853754-1855297 REVERSE LENGTH=231 | 201606;>AT5G06130.2 | chaperone protein dnaJ-like protein | Chr5:1853754-1855763 REVERSE LENGTH=315 | 201606	AT5G06130.1;AT5G06130.2	AT5G06130.1;AT5G06130.2	22.3318	22.5019	20.4583	22.6887	23.006	21.9005	22.2984	23.1088	21.1895	22.3627	22.7941	20.5092	plasma membrane;plastid	32.819		29	protein	29.6	protein.folding	29.6	protein.folding	7	6	6	39.8	35.1	35.1	25.441	0	876760000	53
>AT3G26570.2 | phosphate transporter 2%3B1 | Chr3:9756416-9758413 FORWARD LENGTH=587 | 201606;>AT3G26570.1 | phosphate transporter 2%3B1 | Chr3:9756261-9758413 FORWARD LENGTH=613 | 201606	AT3G26570.2;AT3G26570.1	AT3G26570.2;AT3G26570.1	23.1601	24.1645	20.2869	24.3049	24.3871	22.2345	22.9754	24.6135	21.8372	22.3527	23.8251	20.7421	mitochondrion;plastid	56.999		34	transport	34.7	transport.phosphate	34.7	transport.phosphate	9	9	9	17	17	17	61.418	0	3430200000	91
>ATCG01070.1 | NADH-ubiquinone/plastoquinone oxidoreductase chain 4L | ChrC:117804-118109 REVERSE LENGTH=101 | 201606	ATCG01070.1	ATCG01070.1	22.7989	23.2429	20.8871	23.1796	22.548	22.4533	23.4901	23.4328	22.9595	22.3514	23.3055	22.2072	plastid	2.9306		1	PS	1.1	PS.lightreaction	1.1.40	PS.lightreaction.cyclic electron flow-chlororespiration	1	1	1	8.9	8.9	8.9	11.288	0.0013661	506200000	16
>AT2G15290.1 | translocon at inner membrane of chloroplasts 21 | Chr2:6642512-6644011 REVERSE LENGTH=296 | 201606	AT2G15290.1	AT2G15290.1	22.7468	23.4752	20.9823	23.219	23.2348	22.2375	22.6337	23.3987	22.5539	22.3451	23.3606	22.2099	plastid	4.7371		29	protein	29.3	protein.targeting	29.3.3	protein.targeting.chloroplast	2	2	2	7.1	7.1	7.1	31.276	0	1187300000	20
>AT1G01080.1 | RNA-binding (RRM/RBD/RNP motifs) family protein | Chr1:45503-46789 REVERSE LENGTH=293 | 201606;>AT1G01080.2 | RNA-binding (RRM/RBD/RNP motifs) family protein | Chr1:45503-46789 REVERSE LENGTH=294 | 201606;>AT1G01080.3 | RNA-binding (RRM/RBD/	AT1G01080.1;AT1G01080.2;AT1G01080.3	AT1G01080.1;AT1G01080.2;AT1G01080.3	21.949	23.2102	19.2507	22.2916	23.2406	21.0783	22.9925	23.3569	20.7141	22.3284	23.0818	20.1443	plastid	65.044		27	RNA	27.4	RNA.RNA binding	27.4	RNA.RNA binding	12	12	12	46.8	46.8	46.8	32.575	0	1740300000	82
>AT2G44870.1 | replicase polyprotein 1ab protein | Chr2:18503250-18504422 FORWARD LENGTH=248 | 201606	AT2G44870.1	AT2G44870.1	22.3638	22.388	19.3919	22.978	19.1344	21.3439	22.8305	21.3659	20.8167	22.3219	22.8553	18.7608	plastid	35.872		35	not assigned	35.2	not assigned.unknown	35.2	not assigned.unknown	6	6	6	22.6	22.6	22.6	28.069	0	976100000	30
>AT1G78630.1 | Ribosomal protein L13 family protein | Chr1:29575997-29577406 FORWARD LENGTH=241 | 201606	AT1G78630.1	AT1G78630.1		21.411	22.2022		21.2767	22.8626	19.227	21.4743	22.8206		21.0301	23.6021	plastid	13.858		29	protein	29.2	protein.synthesis	29.2.1.1.1.2.13	protein.synthesis.ribosomal protein.prokaryotic.chloroplast.50S subunit.L13	5	5	5	18.7	18.7	18.7	26.788	0	630730000	8
>AT2G43030.1 | Ribosomal protein L3 family protein | Chr2:17894898-17895713 FORWARD LENGTH=271 | 201606	AT2G43030.1	AT2G43030.1	22.9987	24.2346	20.1923	23.1124	23.921	20.8049	23.6433	24.1818	21.5538	22.3135	23.7049	21.4291	plastid	95.577		29	protein	29.2	protein.synthesis	29.2.1.1.1.2.3	protein.synthesis.ribosomal protein.prokaryotic.chloroplast.50S subunit.L3	10	10	10	42.8	42.8	42.8	29.363	0	2531400000	85
>AT5G52540.1 | keratin-associated protein%2C putative (DUF819) | Chr5:21321672-21323702 REVERSE LENGTH=461 | 201606	AT5G52540.1	AT5G52540.1	22.1724	22.3337	19.9458	22.9462	22.7946	21.9518	22.9137	22.1953	21.7137	22.456	22.3062	21.166	plastid	50.449		35	not assigned	35.2	not assigned.unknown	35.2	not assigned.unknown	4	4	4	13.4	13.4	13.4	47.644	0	1303800000	60
>AT5G62720.1 | Integral membrane HPP family protein | Chr5:25191969-25194845 FORWARD LENGTH=243 | 201606;>AT5G62720.2 | Integral membrane HPP family protein | Chr5:25191969-25194092 FORWARD LENGTH=200 | 201606	AT5G62720.1;AT5G62720.2	AT5G62720.1;AT5G62720.2	23.2006	23.5121	19.7404	23.9468	23.7902	21.446	23.3784	23.8946	22.3506	22.2993	22.8575	20.9106	plastid	23.198		35	not assigned	35.1	not assigned.no ontology	35.1	not assigned.no ontology	3	3	3	21.4	21.4	21.4	25.827	0	1768400000	44
>AT5G22340.1 | NF-kappa-B inhibitor-like protein | Chr5:7394509-7396554 FORWARD LENGTH=323 | 201606;>AT5G22340.2 | NF-kappa-B inhibitor-like protein | Chr5:7394509-7396609 FORWARD LENGTH=340 | 201606	AT5G22340.1;AT5G22340.2	AT5G22340.1;AT5G22340.2	22.7725	23.2146	18.8792	22.9887	23.2209	21.4195	22.7903	22.4671	21.1058	22.2964	22.8524	20.9291	plastid	37.517		35	not assigned	35.2	not assigned.unknown	35.2	not assigned.unknown	8	8	8	28.5	28.5	28.5	36.265	0	1445600000	60
>ATCG00430.1 | photosystem II reaction center protein G | ChrC:49257-49934 REVERSE LENGTH=225 | 201606	ATCG00430.1	ATCG00430.1	22.5067	23.5585	21.0591	23.1592	23.8538	22.9205	22.9856	23.8299	22.3799	22.2902	23.1161	21.9081	plastid	58.364		1	PS	1.1	PS.lightreaction	1.1.6	PS.lightreaction.NADH DH	7	7	7	48	48	48	25.366	0	1429100000	71
>AT3G05350.1 | Metallopeptidase M24 family protein | Chr3:1527103-1533843 REVERSE LENGTH=710 | 201606	AT3G05350.1	AT3G05350.1	20.4147	22.1023	20.7175	21.2962	24.1875	22.7385	21.7457	23.8998	23.0873	22.2859	22.4028	21.5867	plastid	267.87		29	protein	29.5	protein.degradation	29.5	protein.degradation	22	22	22	53.2	53.2	53.2	78.708	0	3090100000	127
>AT3G56140.3 | DUF399 family protein%2C putative (DUF399 and DUF3411) | Chr3:20829407-20832669 FORWARD LENGTH=745 | 201606;>AT3G56140.1 | DUF399 family protein%2C putative (DUF399 and DUF3411) | Chr3:20829407-20832669 FORWARD LENGTH=745 | 201606;>AT3G56140	AT3G56140.3;AT3G56140.1;AT3G56140.2	AT3G56140.3;AT3G56140.1;AT3G56140.2	22.5611	23.5898	20.5208	22.9085	23.6556	22.4613	22.7053	23.2277	22.3236	22.2743	23.4068	21.7523	plastid	155.44		35	not assigned	35.2	not assigned.unknown	35.2	not assigned.unknown	20	20	16	33.7	33.7	28.3	82.251	0	3791400000	150
>AT2G01918.1 | PsbQ-like 3 | Chr2:424254-425678 REVERSE LENGTH=187 | 201606	AT2G01918.1	AT2G01918.1	22.5204	23.3142	20.6492	23.4881	22.7752	21.6934	23.9962	23.5358	22.8287	22.2718	23.2646	22.1642	plastid	10.817		1	PS	1.1	PS.lightreaction	1.1.1.2	PS.lightreaction.photosystem II.PSII polypeptide subunits	4	4	4	19.3	19.3	19.3	21.533	0	820230000	26
>AT5G18660.1 | NAD(P)-binding Rossmann-fold superfamily protein | Chr5:6220872-6222125 REVERSE LENGTH=417 | 201606	AT5G18660.1	AT5G18660.1	22.4063	23.2393	20.1396	22.684	22.297	21.5712	22.7717	22.5615	21.7263	22.2528	23.2261	22.0792	plastid	51.882		19	tetrapyrrole synthesis	19.13	tetrapyrrole synthesis.divinyl chlorophyllide-a 8-vinyl-reductase	19.13	tetrapyrrole synthesis.divinyl chlorophyllide-a 8-vinyl-reductase	14	14	14	38.1	38.1	38.1	45.892	0	2123500000	99
>AT1G79850.1 | ribosomal protein S17 | Chr1:30041473-30041922 REVERSE LENGTH=149 | 201606	AT1G79850.1	AT1G79850.1	22.6083	23.8069	19.8425	22.9836	22.8317	22.3753	23.6889	23.1227	22.1246	22.2473	22.9274	22.0845	plastid	13.745		29	protein	29.2	protein.synthesis	29.2.1.1.1.1.17	protein.synthesis.ribosomal protein.prokaryotic.chloroplast.30S subunit.S17	4	4	4	32.2	32.2	32.2	16.282	0	1092300000	43
>AT1G74070.1 | Cyclophilin-like peptidyl-prolyl cis-trans isomerase family protein | Chr1:27851749-27852861 REVERSE LENGTH=317 | 201606;>AT1G74070.2 | Cyclophilin-like peptidyl-prolyl cis-trans isomerase family protein | Chr1:27851940-27852861 REVERSE LENG	AT1G74070.1;AT1G74070.2	AT1G74070.1;AT1G74070.2	22.9647	22.5818	19.0607	23.5489	23.3164	22.199	23.2089	23.3965	20.3236	22.731	22.2377	20.3755	plastid	116.85		31	cell	31.3	cell.cycle	31.3.1	cell.cycle.peptidylprolyl isomerase	11	11	11	37.2	37.2	37.2	34.374	0	1961800000	59
>AT3G24190.1 | Protein kinase superfamily protein | Chr3:8743319-8747703 FORWARD LENGTH=793 | 201606	AT3G24190.1	AT3G24190.1	22.5103	23.1544	19.9586	23.1608	22.8868	21.3861	22.6683	22.9055	21.4969	22.2375	22.8015	21.1997	plastid	168.11		35	not assigned	35.1	not assigned.no ontology	35.1.1	not assigned.no ontology.ABC1 family protein	28	28	28	42.9	42.9	42.9	87.436	0	4679800000	236
>AT5G64280.1 | dicarboxylate transporter 2.2 | Chr5:25711330-25713411 REVERSE LENGTH=549 | 201606	AT5G64280.1	AT5G64280.1	22.5559	23.0094	19.5992	23.2974	23.3657	22.6629	22.7114	23.5901	22.8225	22.2263	23.4628	20.4755	plastid	26.055		34	transport	34.9	transport.metabolite transporters at the mitochondrial membrane	34.9	transport.metabolite transporters at the mitochondrial membrane	8	6	6	15.5	13.5	13.5	58.747	0	1981300000	46
>AT4G39710.2 | FK506-binding protein 16-2 | Chr4:18427447-18428325 REVERSE LENGTH=177 | 201606;>AT4G39710.3 | FK506-binding protein 16-2 | Chr4:18427249-18428325 REVERSE LENGTH=217 | 201606;>AT4G39710.1 | FK506-binding protein 16-2 | Chr4:18427249-18428325	AT4G39710.2;AT4G39710.3;AT4G39710.1	AT4G39710.2;AT4G39710.3;AT4G39710.1	21.7213	23.0449	19.8319	21.8805	20.9886	21.0422	22.9947	23.3015	22.4085	22.2196	22.961	21.398	plastid	60.421		29	protein	29.6	protein.folding	29.6	protein.folding	6	6	6	42.9	42.9	42.9	19.113	0	737930000	56
>AT1G08640.1 | Chloroplast J-like domain 1 | Chr1:2748714-2751209 REVERSE LENGTH=294 | 201606	AT1G08640.1	AT1G08640.1	22.9912	23.3232	20.6015	23.3969	22.8043	22.121	22.8641	23.0408	21.2602	22.1994	22.6013	20.2418	plastid	50.601		35	not assigned	35.2	not assigned.unknown	35.2	not assigned.unknown	5	5	5	19.4	19.4	19.4	32.902	0	959000000	50
>AT5G48300.1 | ADP glucose pyrophosphorylase 1 | Chr5:19570326-19572557 FORWARD LENGTH=520 | 201606	AT5G48300.1	AT5G48300.1	22.5058	22.4808	20.5099	23.0775	23.579	22.0954	22.5487	23.0473	22.1459	22.1954	22.5269	21.5689	plastid	114.9		2	major CHO metabolism	2.1	major CHO metabolism.synthesis	2.1.2.1	major CHO metabolism.synthesis.starch.AGPase	19	19	19	44.2	44.2	44.2	56.65	0	2866400000	159
>AT3G16140.1 | photosystem I subunit H-1 | Chr3:5468670-5469415 REVERSE LENGTH=145 | 201606	AT3G16140.1	AT3G16140.1	21.4952	23.6007		22.6437	23.7464		20.8969	23.3588	18.1254	20.7969	23.5931		plastid	23.412		1	PS	1.1	PS.lightreaction	1.1.2.2	PS.lightreaction.photosystem I.PSI polypeptide subunits	5	1	1	53.8	17.2	17.2	15.216	0	524180000	5
>AT5G12470.1 | UvrABC system C protein%2C putative (DUF3411) | Chr5:4044950-4047290 REVERSE LENGTH=386 | 201606	AT5G12470.1	AT5G12470.1	22.6293	23.6244	20.0139	23.7136	23.2516	21.6924	23.291	23.36	21.3848	22.1921	22.5082	20.4507	plastid	28.634		35	not assigned	35.2	not assigned.unknown	35.2	not assigned.unknown	11	11	11	29.3	29.3	29.3	41.323	0	2024200000	73
>AT3G43520.1 | Transmembrane proteins 14C | Chr3:15406088-15407699 FORWARD LENGTH=240 | 201606	AT3G43520.1	AT3G43520.1	22.582	22.8609	18.2809	22.9269	22.3383	19.2271	22.5891	22.8707	19.5717	22.1782	22.4983	18.0061	plastid	107.67		35	not assigned	35.2	not assigned.unknown	35.2	not assigned.unknown	4	4	4	22.5	22.5	22.5	24.767	0	952710000	27
>AT2G46915.1 | DUF3754 family protein%2C putative (DUF3754) | Chr2:19274018-19277707 REVERSE LENGTH=708 | 201606;>AT2G46915.2 | DUF3754 family protein%2C putative (DUF3754) | Chr2:19274018-19277707 REVERSE LENGTH=664 | 201606	AT2G46915.1;AT2G46915.2	AT2G46915.1;AT2G46915.2	22.7981	23.4691	20.6775	23.5961	22.8212	22.4622	22.7039	23.1854	22.2231	22.156	22.5609	21.0143	plastid	312.49		35	not assigned	35.2	not assigned.unknown	35.2	not assigned.unknown	28	28	28	50.3	50.3	50.3	79.382	0	4162600000	201
>AT1G32080.1 | membrane protein | Chr1:11537572-11539756 REVERSE LENGTH=512 | 201606	AT1G32080.1	AT1G32080.1	22.6114	23.6298	19.3229	23.6592	23.275	21.2665	23.0103	23.553	21.1594	22.1508	22.7896	19.9049	plastid	81.207		35	not assigned	35.1	not assigned.no ontology	35.1	not assigned.no ontology	6	6	6	13.5	13.5	13.5	54.016	0	1963900000	53
>AT1G69740.3 | Aldolase superfamily protein | Chr1:26232197-26234713 FORWARD LENGTH=430 | 201606;>AT1G69740.2 | Aldolase superfamily protein | Chr1:26232197-26234713 FORWARD LENGTH=430 | 201606;>AT1G69740.1 | Aldolase superfamily protein | Chr1:26232197-26	AT1G69740.3;AT1G69740.2;AT1G69740.1	AT1G69740.3;AT1G69740.2;AT1G69740.1	24.0494	25.3414	23.134	26.3505	24.104	25.1324	24.9621	25.9927	22.7127	22.147	23.6532	19.1816	plastid	280.99		19	tetrapyrrole synthesis	19.4	tetrapyrrole synthesis.ALA dehydratase	19.4	tetrapyrrole synthesis.ALA dehydratase	19	19	19	61.9	61.9	61.9	46.69	0	10452000000	256
>AT2G04030.2 | Chaperone protein htpG family protein | Chr2:1281983-1285909 FORWARD LENGTH=777 | 201606;>AT2G04030.1 | Chaperone protein htpG family protein | Chr2:1281983-1285909 FORWARD LENGTH=780 | 201606	AT2G04030.2;AT2G04030.1	AT2G04030.2;AT2G04030.1	22.5037	22.4856	18.2284	23.2726	23.126	21.6669	22.9608	22.9738	20.6746	22.1933	22.1443	20.2967	plastid	272.74		20	stress	20.2	stress.abiotic	20.2.1	stress.abiotic.heat	36	30	30	60.4	53.7	53.7	88.255	0	4401600000	210
>AT3G01060.2 | lysine-tRNA ligase | Chr3:16831-18782 REVERSE LENGTH=447 | 201606;>AT3G01060.1 | lysine-tRNA ligase | Chr3:16831-18782 REVERSE LENGTH=455 | 201606;>AT3G01060.3 | lysine-tRNA ligase | Chr3:17055-18782 REVERSE LENGTH=372 | 201606	AT3G01060.2;AT3G01060.1;AT3G01060.3	AT3G01060.2;AT3G01060.1;AT3G01060.3	21.5642	22.5214	18.8714	21.7702	22.3579	21.0592	23.3731	23.7409	22.4202	22.1372	22.8853	21.5736	plastid	109.35		35	not assigned	35.2	not assigned.unknown	35.2	not assigned.unknown	15	15	15	39.8	39.8	39.8	50.209	0	2311500000	130
>AT5G47870.1 | cobalt ion-binding protein | Chr5:19384555-19385808 REVERSE LENGTH=199 | 201606	AT5G47870.1	AT5G47870.1	22.0408	22.003	19.2901	22.6202	22.4871	21.3993	22.0973	22.5063	20.0528	22.1338	22.6002	20.9617	plastid	24.958		35	not assigned	35.2	not assigned.unknown	35.2	not assigned.unknown	8	8	8	44.2	44.2	44.2	21.409	0	828520000	44
>AT4G37270.1 | heavy metal atpase 1 | Chr4:17541987-17546352 REVERSE LENGTH=819 | 201606	AT4G37270.1	AT4G37270.1	22.5047	23.2669	20.0718	23.4172	23.4917	22.0613	22.6514	24.018	21.2355	22.1081	23.0666	21.3937	plastid	180.51		34	transport	34.12	transport.metal	34.12	transport.metal	23	23	23	37.4	37.4	37.4	88.188	0	4023700000	154
>AT3G53470.1 | 2%2C3-bisphosphoglycerate-independent phosphoglycerate mutase | Chr3:19822813-19823298 FORWARD LENGTH=135 | 201606;>AT3G53470.2 | 2%2C3-bisphosphoglycerate-independent phosphoglycerate mutase | Chr3:19822813-19823298 FORWARD LENGTH=136 | 201	AT3G53470.1;AT3G53470.2	AT3G53470.1;AT3G53470.2	21.7622	22.5947	19.6755	22.3715	22.4165	22.1636	22.1481	22.4229	20.2717	22.0404	22.284	20.0654	plastid	20.133		29	protein	29.2	protein.synthesis	29.2.2	protein.synthesis.ribosome biogenesis	3	3	3	23	23	23	15.375	0	534850000	26
>AT2G41040.1 | S-adenosyl-L-methionine-dependent methyltransferases superfamily protein | Chr2:17121499-17123064 FORWARD LENGTH=352 | 201606	AT2G41040.1	AT2G41040.1	22.1571	22.3078	18.7987	22.7085	22.3767	21.7334	22.7222	22.8281	21.3358	22.0851	22.035	20.2182	plastid	89.746		13	amino acid metabolism	13.1	amino acid metabolism.synthesis	13.1.3.4.12	amino acid metabolism.synthesis.aspartate family.methionine.homocysteine S-methyltransferase	8	8	8	29.5	29.5	29.5	39.23	0	1368700000	87
>AT1G30120.1 | pyruvate dehydrogenase E1 beta | Chr1:10584350-10586477 REVERSE LENGTH=406 | 201606	AT1G30120.1	AT1G30120.1	22.2938	21.814	19.3447	22.9238	23.3013	22.1708	22.0377	23.595	21.8575	22.0147	22.0524	21.0725	plastid	60.065		8	TCA / org transformation	8.1	TCA / org transformation.TCA	8.1.1.1	TCA / org transformation.TCA.pyruvate DH.E1	7	7	2	26.8	26.8	10.1	44.244	0	1546800000	60
>AT3G52230.1 | hypothetical protein | Chr3:19371325-19372397 FORWARD LENGTH=145 | 201606	AT3G52230.1	AT3G52230.1	22.4764	22.9896	20.5896	23.2054	22.538	21.9845	22.8373	23.4475	22.3575	22.0136	22.3728	21.9929	plastid	23.441		35	not assigned	35.2	not assigned.unknown	35.2	not assigned.unknown	4	4	4	42.8	42.8	42.8	16.124	0	913840000	35
>AT4G28660.1 | photosystem II reaction center PSB28 protein | Chr4:14150008-14150933 FORWARD LENGTH=183 | 201606;>AT4G28660.2 | photosystem II reaction center PSB28 protein | Chr4:14150008-14150933 FORWARD LENGTH=198 | 201606	AT4G28660.1;AT4G28660.2	AT4G28660.1;AT4G28660.2	22.8645	21.5545	17.5655	22.8288	22.0129	20.2493	23.4153	22.1712		22.3238	22.013	17.4994	plastid	59.117		1	PS	1.1	PS.lightreaction	1.1.1.2	PS.lightreaction.photosystem II.PSII polypeptide subunits	3	3	3	22.4	22.4	22.4	20.192	0	573890000	26
>AT4G25650.1 | ACD1-like protein | Chr4:13081021-13083153 REVERSE LENGTH=536 | 201606;>AT4G25650.2 | ACD1-like protein | Chr4:13081021-13083153 REVERSE LENGTH=559 | 201606	AT4G25650.1;AT4G25650.2	AT4G25650.1;AT4G25650.2	23.1752	25.352	22.5472	24.9019	24.7574	24.4775	23.4576	25.1395	23.4121	21.9891	24.7701	21.5842	plastid	143.65		26	misc	26.3	misc. other Ferredoxins and Rieske domain	26.3	misc. other Ferredoxins and Rieske domain	22	22	22	50.4	50.4	50.4	61.263	0	8521800000	226
>AT2G32480.1 | chloroplastic membrane metallo proteases | Chr2:13788679-13790022 REVERSE LENGTH=447 | 201606;>AT2G32480.2 | chloroplastic membrane metallo proteases | Chr2:13788679-13790022 REVERSE LENGTH=410 | 201606	AT2G32480.1;AT2G32480.2	AT2G32480.1;AT2G32480.2	22.1431	23.4583	19.8157	22.68	22.5923	21.4406	22.7669	22.7337	21.3082	21.9692	22.9605	20.865	plastid	49.926		29	protein	29.5	protein.degradation	29.5.7	protein.degradation.metalloprotease	8	8	5	22.1	22.1	13.9	48.726	0	1558200000	95
>ATCG01100.1 | NADH dehydrogenase family protein | ChrC:119847-122009 REVERSE LENGTH=360 | 201606	ATCG01100.1	ATCG01100.1	23.0093	23.3899	20.3488	23.4391	22.3762	21.5765	22.3925	22.5416	21.4584	22.0488	21.9631	20.6379	plastid	39.705		1	PS	1.1	PS.lightreaction	1.1.40	PS.lightreaction.cyclic electron flow-chlororespiration	4	4	4	12.2	12.2	12.2	40.021	0	1054900000	25
>AT1G21500.1 | hypothetical protein | Chr1:7530047-7530954 REVERSE LENGTH=126 | 201606	AT1G21500.1;AT4G21720.3;AT4G21720.2;AT4G21720.1	AT1G21500.1	21.3619	22.0184		22.8566	22.223		22.6359	22.1875		20.6649	23.2587		cytosol,extracellular;plastid	8.5229		35	not assigned	35.2	not assigned.unknown	35.2	not assigned.unknown	3	3	3	15.1	15.1	15.1	13.258	0	490340000	3
>AT1G50020.1 | tubulin alpha-6 chain | Chr1:18520144-18521600 REVERSE LENGTH=209 | 201606	AT1G50020.1	AT1G50020.1	22.3678	22.305	19.8222	22.5388	22.442	21.516	22.4664	23.1014	21.4346	21.9431	22.1109	20.6074	plastid	59.884		35	not assigned	35.2	not assigned.unknown	35.2	not assigned.unknown	6	6	6	33.5	33.5	33.5	23.273	0	756990000	34
>AT5G28750.1 | Bacterial sec-independent translocation protein mttA/Hcf106 | Chr5:10784142-10785677 REVERSE LENGTH=147 | 201606	AT5G28750.1	AT5G28750.1	19.8337	21.7198		20.8404	21.853		21.3068	22.1193		21.1696	22.6727		plastid	14.018		35	not assigned	35.1	not assigned.no ontology	35.1	not assigned.no ontology	4	4	4	24.5	24.5	24.5	15.713	0	273770000	11
>AT1G05190.1 | Ribosomal protein L6 family | Chr1:1502515-1503738 REVERSE LENGTH=223 | 201606	AT1G05190.1	AT1G05190.1	21.2209	23.337	18.7226	21.6679	23.7128	21.1733	22.3594	23.8081	20.9425	21.9054	23.6128	20.9107	plastid	29.816		29	protein	29.2	protein.synthesis	29.2.1.1.1.2.6	protein.synthesis.ribosomal protein.prokaryotic.chloroplast.50S subunit.L6	11	11	11	51.1	51.1	51.1	24.705	0	1270200000	57
>AT3G51140.2 | DnaJ (DUF3353) | Chr3:18998182-18999207 FORWARD LENGTH=229 | 201606;>AT3G51140.1 | DnaJ (DUF3353) | Chr3:18998182-18999437 FORWARD LENGTH=278 | 201606	AT3G51140.2;AT3G51140.1	AT3G51140.2;AT3G51140.1	22.5466	23.1542	20.0982	23.1449	23.1337	21.1797	22.9525	23.0093	21.4407	21.8957	23.2014	20.6757	plastid	23.918		35	not assigned	35.2	not assigned.unknown	35.2	not assigned.unknown	4	4	4	18.3	18.3	18.3	26.099	0	1100700000	51
>AT2G24020.2 | Putative BCR%2C YbaB family COG0718 | Chr2:10217869-10219269 REVERSE LENGTH=180 | 201606;>AT2G24020.1 | Putative BCR%2C YbaB family COG0718 | Chr2:10217869-10219269 REVERSE LENGTH=182 | 201606	AT2G24020.2;AT2G24020.1;AT4G30620.1	AT2G24020.2;AT2G24020.1	21.6635	22.8827	19.9345	21.4445	23.0596	20.7429	22.1097	22.8496	21.0974	21.8945	23.285	21.799	plastid	47.289		35	not assigned	35.2	not assigned.unknown	35.2	not assigned.unknown	7	7	7	53.9	53.9	53.9	19.625	0	793810000	44
>ATCG00420.1 | NADH dehydrogenase subunit J | ChrC:48677-49153 REVERSE LENGTH=158 | 201606	ATCG00420.1	ATCG00420.1	22.4996	21.9037	19.7997	22.8196	23.0127	22.0525	22.1263	22.9655	21.9674	21.9636	21.8405	21.4329	plastid	32.374		1	PS	1.1	PS.lightreaction	1.1.6	PS.lightreaction.NADH DH	8	8	8	57	57	57	18.558	0	809670000	50
>AT2G39470.2 | PsbP-like protein 2 | Chr2:16476335-16477653 FORWARD LENGTH=230 | 201606;>AT2G39470.1 | PsbP-like protein 2 | Chr2:16476335-16477653 FORWARD LENGTH=238 | 201606;>AT2G39470.3 | PsbP-like protein 2 | Chr2:16476335-16477402 FORWARD LENGTH=174 |	AT2G39470.2;AT2G39470.1;AT2G39470.3	AT2G39470.2;AT2G39470.1;AT2G39470.3	21.7416	23.1425	20.2129	22.3544	21.9059	22.1058	22.8709	23.3335	22.9806	21.6094	22.7597	21.8237	plastid	85.471		1	PS	1.1	PS.lightreaction	1.1.1.2	PS.lightreaction.photosystem II.PSII polypeptide subunits	8	8	8	48.7	48.7	48.7	26.171	0	1411800000	85
>AT2G01110.1 | Sec-independent periplasmic protein translocase | Chr2:83786-85088 REVERSE LENGTH=340 | 201606	AT2G01110.1	AT2G01110.1	21.9091	23.2283	18.3916	22.6058	22.5287	19.9529	21.8406	23.1612	19.7007	21.8098	23.0457	19.4418	plastid	11.925		29	protein	29.3	protein.targeting	29.3.3	protein.targeting.chloroplast	5	5	5	13.2	13.2	13.2	37.367	0	873810000	38
>AT5G43750.1 | NAD(P)H dehydrogenase 18 | Chr5:17580100-17581145 REVERSE LENGTH=212 | 201606	AT5G43750.1	AT5G43750.1	22.3229	21.9568	19.5796	22.6524	22.964	21.9756	23.4287	23.4671	22.3662	21.8001	22.5322	21.4918	plastid	62.582		35	not assigned	35.2	not assigned.unknown	35.2	not assigned.unknown	3	3	3	20.8	20.8	20.8	23.746	0	580880000	42
>AT1G71720.1 | Nucleic acid-binding proteins superfamily | Chr1:26983744-26985893 FORWARD LENGTH=500 | 201606;>AT1G71720.2 | Nucleic acid-binding proteins superfamily | Chr1:26983744-26985506 FORWARD LENGTH=429 | 201606	AT1G71720.1;AT1G71720.2	AT1G71720.1;AT1G71720.2	22.4035	23.0252	20.3096	22.7771	22.6613	21.7152	22.823	22.8659	21.8537	21.79	22.3394	20.8114	plastid	137.68		29	protein	29.2	protein.synthesis	29.2.1.1.3.1.1	protein.synthesis.ribosomal protein.prokaryotic.unknown organellar.30S subunit.S1	22	22	22	59.8	59.8	59.8	56.326	0	2498100000	160
>AT5G24650.1 | Mitochondrial import inner membrane translocase subunit Tim17/Tim22/Tim23 family protein | Chr5:8437123-8438859 FORWARD LENGTH=259 | 201606	AT5G24650.1	AT5G24650.1	22.3416	23.1771	20.812	22.8156	22.5892	22.1534	22.5382	22.8896	22.4468	21.788	22.6817	20.6823	plastid	53.645		29	protein	29.3	protein.targeting	29.3.2	protein.targeting.mitochondria	6	6	6	25.9	25.9	25.9	27.772	0	829650000	64
>AT4G21280.1 | photosystem II subunit QA | Chr4:11334446-11335587 FORWARD LENGTH=223 | 201606;>AT4G21280.2 | photosystem II subunit QA | Chr4:11334446-11335587 FORWARD LENGTH=224 | 201606	AT4G21280.1;AT4G21280.2	AT4G21280.1;AT4G21280.2	21.5425	22.2193	18.7692	21.7481	22.2366	20.735	22.6567	22.6813	20.6693	21.7805	22.4019	21.2821	plastid	32.217		1	PS	1.1	PS.lightreaction	1.1.1.2	PS.lightreaction.photosystem II.PSII polypeptide subunits	6	5	5	36.8	32.3	32.3	23.795	0	688050000	52
[truncated: 447 more rows]

## Sheet: Table S1C
Table S1C: LC-MS/MS-based identification of lysine-acetylated sites within the digitonin-solubilized PSI/PSII protein complex isolated from large pore blue native gels. LC-MS/MS raw data were processed using MaxQuant software (version 1.5.2.8, http://www.maxquant.org/; Cox and Mann, 2008) and the Araport 11 database as described in material and methods. Selection criteria for identifications: pep…
[truncated: 26 more rows]
[truncated: 2 more columns]

[truncated: 1 more sheets: Table S1D]
