# Supplementary material for: Comparative analysis of thylakoid protein complexes in state transition mutants nsi and stn7: focus on PSI and LHCII
Source: Photosynth Res. 2020 Jan 23;145(1):15–30. doi: 10.1007/s11120-020-00711-4 (PMC7308260; doi:10.1007/s11120-020-00711-4)
Supplement: Supplementary file 3 — Table S2. List of all proteins identified and quantified, and list of lysine-acetylated proteins within the PSI/PSII (Table S2A, S2C) and LHCII trimer (Table S2B, S2D) bands excised from the lpBN gel. Thylakoid membranes were solubilized with dodecyl maltoside, complexes separated using lpBN gel electrophoresis and selected bands excised for LC-MS/MS analysis. LC-MS/MS raw data were processed using MaxQuant software (version 1.5.2.8, https://www.maxquant.org/; Cox and Mann, 2008) and the Araport 11 database as described in material and methods. Selection criteria for identifications: peptide and protein FDR < 1%, contaminant non-plant proteins and non-plastid proteins (according to Suba3 con) were removed. Most abundant proteins within one genotype can be estimated by their iBAQ values. iBAQ: intensity-based absolute quantification as described by Schwanhäusser et al. (2011). Three biological replicates (Rep1-3) per genotypes were analysed. Supplementary file3 (XLSX 540 kb) [file 11120_2020_711_MOESM3_ESM.xlsx]

## Sheet: Table S2A
Table S2A: LC-MS/MS-based identification of PSI-PSII protein complex compositions from large pore blue native gels. . Thylakoid membranes were solubilized with dodecyl maltoside, complexes separated using lpBN-PAGE and selected bands excised for LC-MS/MS analysis. LC-MS/MS raw data were processed using MaxQuant software (version 1.5.2.8, http://www.maxquant.org/; (41)) and the Araport 11 database…
Fasta headers	Protein IDs	Majority protein IDs	nsi-1_R1	nsi-1_R2	nsi-1_R3	nsi-2_R1	nsi-2_R2	nsi-2_R3	stn7_R1	stn7_R2	stn7_R3	WT_R1	WT_R2	WT_R3	SUBAcon location	Score	Only identified by site	MM top bin	MM top bin name	MM slimbin	MM slimbin name	MM full bin code	MM full bin name	Peptides	Razor + unique peptides	Unique peptides	Sequence coverage [%]	Unique + razor sequence coverage [%]	Unique sequence coverage [%]	Mol. weight [kDa]	Q-value	Intensity	MS/MS Count	Sequence coverage nsi-1_R1_DM [%]	Sequence coverage nsi-1_R2_DM [%]	Sequence coverage nsi-1_R3_DM [%]	Sequence coverage nsi-2_R1_DM [%]	Sequence coverage nsi-2_R2_DM [%]	Sequence coverage nsi-2_R3_DM [%]	Sequence coverage stn7_R1_DM [%]	Sequence coverage stn7_R2_DM [%]	Sequence coverage stn7_R3_DM [%]	Sequence coverage WT_R1_DM [%]	Sequence coverage WT_R2_DM [%]	Sequence coverage WT_R3_DM [%]
			iBAQ [log2]	iBAQ [log2]	iBAQ [log2]	iBAQ [log2]	iBAQ [log2]	iBAQ [log2]	iBAQ [log2]	iBAQ [log2]	iBAQ [log2]	iBAQ [log2]	iBAQ [log2]	iBAQ [log2]
>AT1G01790.2 | K+ efflux antiporter 1 | Chr1:284781-290869 FORWARD LENGTH=1193 | 201606;>AT1G01790.1 | K+ efflux antiporter 1 | Chr1:284781-290869 FORWARD LENGTH=1193 | 201606	AT1G01790.2;AT1G01790.1	AT1G01790.2;AT1G01790.1	25.3274	25.1506	24.0059	24.1105	25.1003	24.6117	22.0261	25.2206	25.03	24.7989	24.5965	23.8503	plastid	323.31		34	transport	34.15	transport.potassium	34.15	transport.potassium	38	38	33	43.1	43.1	37.5	128.03	0	19920000000	525	38.1	40.3	38.7	33.4	42.2	41.2	31.4	37.1	41.7	37.3	37.8	34.2
>AT1G20020.1 | ferredoxin-NADP[+]-oxidoreductase 2 | Chr1:6942851-6944868 FORWARD LENGTH=369 | 201606;>AT1G20020.3 | ferredoxin-NADP[+]-oxidoreductase 2 | Chr1:6942851-6944868 FORWARD LENGTH=369 | 201606	AT1G20020.1;AT1G20020.3	AT1G20020.1;AT1G20020.3	28.5894	28.2934	28.361	28.2951	28.9798	28.5791	25.422	29.2807	28.9386	27.9256	29.024	27.7779	plastid	323.31		1	PS	1.1	PS.lightreaction	1.1.5.3	PS.lightreaction.other electron carrier (ox/red).ferredoxin reductase	25	23	5	65.6	62.6	16.8	41.168	0	93846000000	424	51.5	55.8	62.6	51.5	55.8	52	55	55.8	65.6	52	55.8	55.8
>AT1G76030.1 | ATPase%2C V1 complex%2C subunit B protein | Chr1:28534134-28536916 FORWARD LENGTH=486 | 201606;>AT1G20260.1 | ATPase%2C V1 complex%2C subunit B protein | Chr1:7016971-7020290 FORWARD LENGTH=487 | 201606	AT1G76030.1;AT1G20260.1	AT1G76030.1;AT1G20260.1	24.6453	24.6005	23.3211	23.8412	24.4326	23.974	21.622	24.9199	24.4406	24.4485	24.6217	23.8383	vacuole,golgi;vacuole	323.31		34	transport	34.1	transport.p- and v-ATPases	34.1.1.1	transport.p- and v-ATPases.H+-transporting two-sector ATPase.subunit B	25	25	4	60.1	60.1	9.5	54.107	0	7413600000	267	51.6	52.7	40.5	55.1	52.9	56.4	51.6	52.9	53.5	47.1	57	56.6
>AT1G20620.1 | catalase 3 | Chr1:7143142-7146193 FORWARD LENGTH=492 | 201606;>AT1G20620.5 | catalase 3 | Chr1:7143142-7146193 FORWARD LENGTH=485 | 201606;>AT1G20620.6 | catalase 3 | Chr1:7143914-7146193 FORWARD LENGTH=551 | 201606;>AT1G20620.2 | catalase 3	AT1G20620.1;AT1G20620.5;AT1G20620.6;AT1G20620.2;AT1G20620.4;AT1G20620.7	AT1G20620.1;AT1G20620.5;AT1G20620.6;AT1G20620.2;AT1G20620.4;AT1G20620.7	23.6959	23.8436	22.8876	23.4606	24.1355	23.6328	21.0904	24.4822	23.3748	24.7671	24.2233	23.3627	peroxisome	323.31		21	redox	21.6	redox.dismutases and catalases	21.6	redox.dismutases and catalases	25	25	19	62	62	48.2	56.695	0	5683400000	238	41.9	46.5	39	38.6	46.7	35	37.8	49.6	41.9	49.8	52.4	41.1
>AT1G29930.1 | chlorophyll A/B binding protein 1 | Chr1:10478071-10478874 FORWARD LENGTH=267 | 201606;>AT1G29920.1 | chlorophyll A/B-binding protein 2 | Chr1:10475089-10475892 REVERSE LENGTH=267 | 201606;>AT1G29910.1 | chlorophyll A/B binding protein 3 | C	AT1G29930.1;AT1G29920.1;AT1G29910.1	AT1G29930.1;AT1G29920.1;AT1G29910.1	29.0425	29.4898	29.2147	28.9311	29.8942	29.1487	27.5366	29.733	28.8206	29.0734	29.8759	29.4798	plastid	323.31		1	PS	1.1	PS.lightreaction	1.1.1.1	PS.lightreaction.photosystem II.LHC-II	14	14	3	61.8	61.8	32.2	28.241	0	79369000000	404	53.9	54.3	59.6	44.9	53.6	54.7	46.8	59.2	54.7	59.9	59.2	55.1
>AT1G31330.1 | photosystem I subunit F | Chr1:11215011-11215939 REVERSE LENGTH=221 | 201606	AT1G31330.1	AT1G31330.1	33.6234	33.1348	32.5394	33.3816	33.4416	32.9618	30.1728	33.4733	32.6878	32.7295	33.2835	32.605	plastid	323.31		1	PS	1.1	PS.lightreaction	1.1.2.2	PS.lightreaction.photosystem I.PSI polypeptide subunits	23	23	23	50.2	50.2	50.2	24.173	0	1552400000000	1084	50.2	50.2	48.4	50.2	50.2	48.4	50.2	50.2	50.2	50.2	50.2	48.4
>AT1G50250.1 | FTSH protease 1 | Chr1:18614398-18616930 REVERSE LENGTH=716 | 201606	AT1G50250.1	AT1G50250.1	26.7816	26.8087	26.5396	26.3501	27.4963	27.1213	24.3179	27.4649	27.0221	26.8409	27.3719	26.5268	plastid	323.31		29	protein	29.5	protein.degradation	29.5.7	protein.degradation.metalloprotease	38	38	13	57	57	20.5	76.758	0	60030000000	664	55.2	53.6	51.8	49.3	55.3	53.9	45.9	53.9	54.2	50.3	53.9	53.4
>AT1G51980.1 | Insulinase (Peptidase family M16) protein | Chr1:19323692-19326771 REVERSE LENGTH=503 | 201606;>AT1G51980.2 | Insulinase (Peptidase family M16) protein | Chr1:19323929-19326771 REVERSE LENGTH=451 | 201606	AT1G51980.1;AT1G51980.2	AT1G51980.1;AT1G51980.2	25.0206	27.3448	27.8655	25.7428	26.9855	27.0404	22.9565	27.219	27.4151	26.0059	28.9062	26.2897	mitochondrion	323.31		29	protein	29.3	protein.targeting	29.3.2	protein.targeting.mitochondria	32	32	19	74.8	74.8	58.6	54.401	0	47539000000	599	50.7	65.2	71	57.3	66.8	66.4	48.9	65.2	65.8	55.7	65.2	63.2
>AT1G52230.1 | photosystem I subunit H2 | Chr1:19454902-19455508 FORWARD LENGTH=145 | 201606	AT1G52230.1	AT1G52230.1	31.6688	32.7462	31.8333	31.4128	33.2862	32.3754	29.0814	33.2872	32.0926	31.4311	32.9402	32.1362	plastid	323.31		1	PS	1.1	PS.lightreaction	1.1.2.2	PS.lightreaction.photosystem I.PSI polypeptide subunits	10	10	2	60	60	17.9	15.273	0	444780000000	568	60	60	57.2	60	60	57.2	60	60	57.2	60	60	57.2
>AT1G61520.3 | PSI type III chlorophyll a/b-binding protein | Chr1:22700152-22701149 FORWARD LENGTH=273 | 201606;>AT1G61520.1 | PSI type III chlorophyll a/b-binding protein | Chr1:22700152-22701149 FORWARD LENGTH=273 | 201606;>AT1G61520.2 | PSI type III ch	AT1G61520.3;AT1G61520.1;AT1G61520.2	AT1G61520.3;AT1G61520.1;AT1G61520.2	33.357	33.0771	31.7153	33.0827	33.009	32.4914	31.1269	33.2542	32.6704	33.0551	33.1072	32.3817	cytosol;plastid	323.31		1	PS	1.1	PS.lightreaction	1.1.2.1	PS.lightreaction.photosystem I.LHC-I	14	14	14	33.3	33.3	33.3	29.181	0	924180000000	833	33.3	33.3	31.5	33.3	33.3	29.3	33.3	33.3	29.3	33.3	33.3	31.5
>AT1G78900.2 | vacuolar ATP synthase subunit A | Chr1:29660463-29664575 FORWARD LENGTH=623 | 201606;>AT1G78900.1 | vacuolar ATP synthase subunit A | Chr1:29660463-29664575 FORWARD LENGTH=623 | 201606	AT1G78900.2;AT1G78900.1	AT1G78900.2;AT1G78900.1	25.0403	24.5145	23.7136	24.1277	24.819	24.1732	22.031	25.2027	24.6931	24.8335	24.8341	23.8106	vacuole,golgi	323.31		34	transport	34.1	transport.p- and v-ATPases	34.1	transport.p- and v-ATPases	42	42	42	71.4	71.4	71.4	68.812	0	13839000000	417	53.1	54.7	57	49.8	61.6	59.9	48.8	62.8	60.2	56.3	56.5	54.1
>AT2G07698.1 | ATPase%2C F1 complex%2C alpha subunit protein | Chr2:3361474-3364028 FORWARD LENGTH=777 | 201606;>ATMG01190.1 | ATP synthase subunit 1 | ChrM:302166-303689 REVERSE LENGTH=507 | 201606	AT2G07698.1;ATMG01190.1	AT2G07698.1;ATMG01190.1	25.3077	29.9993	26.7988	29.2493	29.8282	28.7886	27.4494	30.0287	29.7059	27.9838	29.9585	28.3926	mitochondrion,plastid;mitochondrion	323.31		9	mitochondrial electron transport / ATP synthesis	9.9	mitochondrial electron transport / ATP synthesis.F1-ATPase	9.9	mitochondrial electron transport / ATP synthesis.F1-ATPase	27	26	26	35.9	35	35	85.932	0	277640000000	259	34	27.3	26.4	27.7	32.8	21.6	28.6	26.8	24.1	35.9	24.7	23.6
>AT2G13360.3 | alanine:glyoxylate aminotransferase | Chr2:5539417-5540902 REVERSE LENGTH=401 | 201606;>AT2G13360.2 | alanine:glyoxylate aminotransferase | Chr2:5539417-5540902 REVERSE LENGTH=401 | 201606;>AT2G13360.1 | alanine:glyoxylate aminotransferase |	AT2G13360.3;AT2G13360.2;AT2G13360.1	AT2G13360.3;AT2G13360.2;AT2G13360.1	26.5322	24.568	25.164	26.4804	25.3713	25.7946	23.2136	26.1103	25.7706	26.4158	24.6539	24.6169	peroxisome	323.31		1	PS	1.2	PS.photorespiration	1.2.3	PS.photorespiration.aminotransferases peroxisomal	19	19	19	72.1	72.1	72.1	44.207	0	20153000000	298	58.6	59.4	63.8	57.6	59.1	63.8	49.6	59.1	57.6	63.8	59.1	66.1
>AT2G20260.1 | photosystem I subunit E-2 | Chr2:8736780-8737644 FORWARD LENGTH=145 | 201606	AT2G20260.1	AT2G20260.1	31.309	30.7653	30.3011	30.9189	31.3118	30.7668	28.82	31.6755	30.7208	31.4733	31.4458	30.4652	plastid	323.31		1	PS	1.1	PS.lightreaction	1.1.2.2	PS.lightreaction.photosystem I.PSI polypeptide subunits	16	10	10	62.8	61.4	61.4	15.189	0	201410000000	218	62.8	62.8	61.4	62.8	62.1	62.1	62.8	62.1	62.1	62.8	62.8	62.1
>AT2G30950.3 | FtsH extracellular protease family | Chr2:13174692-13177064 FORWARD LENGTH=695 | 201606;>AT2G30950.2 | FtsH extracellular protease family | Chr2:13174692-13177064 FORWARD LENGTH=695 | 201606;>AT2G30950.1 | FtsH extracellular protease family	AT2G30950.3;AT2G30950.2;AT2G30950.1;AT2G30950.4;AT5G15250.1;AT5G15250.2	AT2G30950.3;AT2G30950.2;AT2G30950.1;AT2G30950.4	26.9769	27.1639	26.7005	26.6027	27.5737	26.9629	24.812	27.6323	27.2519	27.0445	27.544	26.6707	plastid	323.31		29	protein	29.5	protein.degradation	29.5.7	protein.degradation.metalloprotease	41	41	19	67.2	67.2	34.5	74.157	0	68589000000	743	63	67.2	60.9	60.9	66.2	60.9	62	66.5	60.1	60.9	67.2	60.1
>AT2G33210.2 | heat shock protein 60-2 | Chr2:14075093-14078568 REVERSE LENGTH=580 | 201606;>AT2G33210.1 | heat shock protein 60-2 | Chr2:14075093-14078568 REVERSE LENGTH=585 | 201606	AT2G33210.2;AT2G33210.1	AT2G33210.2;AT2G33210.1	20.2575	20.3806	18.3711	21.152	21.696	18.1783	21.5745	22.3676	20.53	20.6491	21.685	19.5536	mitochondrion	323.31		29	protein	29.6	protein.folding	29.6	protein.folding	20	10	10	46.9	28.1	28.1	61.477	0	991510000	50	32.8	25.3	26.7	42.1	37.4	17.6	41.6	34.5	34.7	34.7	32.9	24
>AT2G38040.2 | acetyl Co-enzyme a carboxylase carboxyltransferase alpha subunit | Chr2:15917612-15920749 FORWARD LENGTH=769 | 201606;>AT2G38040.1 | acetyl Co-enzyme a carboxylase carboxyltransferase alpha subunit | Chr2:15917612-15920749 FORWARD LENGTH=769	AT2G38040.2;AT2G38040.1	AT2G38040.2;AT2G38040.1	23.2201	22.0524	22.2837	22.6442	23.1299	22.9438	19.9113	23.2651	22.5622	22.7742	22.3204	21.1208	plastid	323.31		11	lipid metabolism	11.1	lipid metabolism.FA synthesis and FA elongation	11.1.1.2.1	lipid metabolism.FA synthesis and FA elongation.Acetyl CoA Carboxylation.heteromeric Complex.alpha Carboxyltransferase	33	33	33	51.2	51.2	51.2	85.305	0	4450100000	249	40.8	35.6	38.1	39.7	40.8	37.7	34.1	46.6	34.6	38.2	34.5	31.7
>AT2G39730.1 | rubisco activase | Chr2:16570951-16573345 REVERSE LENGTH=474 | 201606;>AT2G39730.3 | rubisco activase | Chr2:16571174-16573345 REVERSE LENGTH=441 | 201606;>AT2G39730.2 | rubisco activase | Chr2:16571046-16573345 REVERSE LENGTH=446 | 201606	AT2G39730.1;AT2G39730.3;AT2G39730.2	AT2G39730.1;AT2G39730.3;AT2G39730.2	23.9213	24.3436	22.7725	23.7807	24.0184	23.7124	21.1331	23.9406	23.598	24.0522	24.1232	22.6315	plastid	323.31		1	PS	1.3	PS.calvin cycle	1.3.13	PS.calvin cycle.rubisco interacting	20	20	20	55.3	55.3	55.3	51.981	0	4442700000	167	38	44.3	42.2	42.8	45.4	50.2	38.6	51.9	42.2	39.5	42.8	36.7
>AT3G02090.1 | Insulinase (Peptidase family M16) protein | Chr3:365624-368526 FORWARD LENGTH=531 | 201606;>AT3G02090.2 | Insulinase (Peptidase family M16) protein | Chr3:365624-368534 FORWARD LENGTH=535 | 201606	AT3G02090.1;AT3G02090.2	AT3G02090.1;AT3G02090.2	25.5704	27.3763	28.211	26.348	27.105	26.876	23.4353	27.3244	27.6138	26.2771	28.8498	26.765	mitochondrion	323.31		29	protein	29.3	protein.targeting	29.3.2	protein.targeting.mitochondria	33	33	33	67.8	67.8	67.8	59.159	0	60308000000	518	55.9	62.3	64	60.6	63.5	62.7	52.7	64.2	63.5	57.8	65.3	63.1
>AT3G08940.2 | light harvesting complex photosystem II | Chr3:2717717-2718665 FORWARD LENGTH=287 | 201606	AT3G08940.2;AT3G08940.1	AT3G08940.2	27.0522	26.9017	24.5732	26.8532	26.6604	24.7643	27.3613	26.5508	25.1256	25.7394	26.6581	24.9558	plastid	323.31		1	PS	1.1	PS.lightreaction	1.1.1.1	PS.lightreaction.photosystem II.LHC-II	13	13	10	57.5	57.5	42.9	31.193	0	19187000000	195	48.8	57.5	51.2	48.8	53.3	51.6	45.3	57.5	51.6	44.6	57.5	48.4
>AT3G16000.1 | MAR binding filament-like protein 1 | Chr3:5431041-5433613 REVERSE LENGTH=726 | 201606	AT3G16000.1	AT3G16000.1	25.6836	24.6654	24.206	24.8249	24.7609	24.6122	22.2833	25.1815	25.0941	25.2787	25.2068	24.5231	plastid	323.31		27	RNA	27.3	RNA.regulation of transcription	27.3.34	RNA.regulation of transcription.Orphan family	36	36	36	42.1	42.1	42.1	81.972	0	17918000000	405	38.3	38	34.2	39.7	39	31.5	35.3	39.7	33.1	36	39.8	32
>AT3G18890.1 | NAD(P)-binding Rossmann-fold superfamily protein | Chr3:6511169-6514729 FORWARD LENGTH=641 | 201606	AT3G18890.1	AT3G18890.1	27.2879	27.3678	27.126	27.173	27.9153	27.4755	24.3483	28.0462	27.8266	26.7336	27.9946	26.3866	plastid	323.31		30	signalling	30.11	signalling.light	30.11	signalling.light	41	41	41	77.7	77.7	77.7	68.341	0	81659000000	749	69.1	72.5	75.4	72.5	72.7	71.3	67.9	72.5	77.7	71.5	71.3	70.4
>AT3G20320.1 | trigalactosyldiacylglycerol2 | Chr3:7087657-7089640 REVERSE LENGTH=381 | 201606;>AT3G20320.3 | trigalactosyldiacylglycerol2 | Chr3:7088589-7089640 REVERSE LENGTH=282 | 201606;>AT3G20320.2 | trigalactosyldiacylglycerol2 | Chr3:7088589-7089640	AT3G20320.1;AT3G20320.3;AT3G20320.2	AT3G20320.1;AT3G20320.3;AT3G20320.2	24.1954	23.8623	23.4928	23.9142	24.3458	24.0449	20.7143	24.5972	24.4932	23.775	24.1875	23.0886	plastid	323.31		29	protein	29.3	protein.targeting	29.3.3	protein.targeting.chloroplast	19	19	19	55.9	55.9	55.9	41.63	0	5048100000	208	54.1	54.1	52.5	52.5	54.3	48.3	46.2	52.8	54.1	44.6	48.3	52.2
>AT3G23990.1 | heat shock protein 60 | Chr3:8669013-8672278 FORWARD LENGTH=577 | 201606	AT3G23990.1	AT3G23990.1	23.0004	20.9209	21.2803	21.9229	22.3646	21.5025	23.178	22.6235	21.7729	21.8074	21.6128	20.8856	mitochondrion	323.31		29	protein	29.6	protein.folding	29.6	protein.folding	21	21	11	53.4	53.4	33.1	61.28	0	2364800000	164	44.2	26.5	37.4	39.9	41.4	31.5	44	41.4	32.8	39.5	32.1	30.2
>AT3G45140.1 | lipoxygenase 2 | Chr3:16525437-16529233 FORWARD LENGTH=896 | 201606;>AT3G45140.2 | lipoxygenase 2 | Chr3:16526192-16529233 FORWARD LENGTH=754 | 201606	AT3G45140.1;AT3G45140.2;AT3G22400.1	AT3G45140.1;AT3G45140.2	21.5653	21.8911	21.4251	21.0733	22.5456	20.7634	19.1965	22.5666	22.2333	22.8246	24.0054	23.1454	cytosol;plastid	323.31		17	hormone metabolism	17.7	hormone metabolism.jasmonate	17.7.1.2	hormone metabolism.jasmonate.synthesis-degradation.lipoxygenase	40	40	40	52.6	52.6	52.6	102.04	0	4428300000	210	21.8	30.6	30.8	23.2	34.7	21.3	26.9	36.4	35.7	34.5	44.1	44
>AT3G46780.1 | plastid transcriptionally active 16 | Chr3:17228766-17231021 FORWARD LENGTH=510 | 201606	AT3G46780.1	AT3G46780.1	23.2481	23.2419	22.5136	23.3453	23.4543	22.6214	21.2178	23.5274	23.5631	23.5664	24.0927	22.9463	plastid	323.31		27	RNA	27.2	RNA.transcription	27.2	RNA.transcription	23	23	23	55.9	55.9	55.9	54.358	0	4344900000	187	45.1	48	44.1	40.2	47.8	40.8	45.1	43.7	45.5	42.4	52.4	44.9
>AT3G47470.1 | light-harvesting chlorophyll-protein complex I subunit A4 | Chr3:17493622-17494773 REVERSE LENGTH=251 | 201606	AT3G47470.1	AT3G47470.1	33.1474	32.9684	31.9952	32.4787	32.8372	32.5699	30.5632	33.5769	32.6175	32.8999	33.0563	32.6965	plastid	323.31		1	PS	1.1	PS.lightreaction	1.1.2.1	PS.lightreaction.photosystem I.LHC-I	19	19	19	78.9	78.9	78.9	27.733	0	1220400000000	879	68.9	68.9	68.9	68.9	68.9	78.9	68.9	68.9	78.9	68.9	68.9	68.9
>AT3G50820.1 | photosystem II subunit O-2 | Chr3:18891008-18892311 REVERSE LENGTH=331 | 201606	AT3G50820.1	AT3G50820.1	27.1129	26.9322	26.1665	26.5534	27.0571	26.8231	24.5877	27.6857	28.0023	26.5968	27.4858	26.3991	plastid	323.31		1	PS	1.1	PS.lightreaction	1.1.1.2	PS.lightreaction.photosystem II.PSII polypeptide subunits	25	10	10	60.1	37.8	37.8	35.019	0	42053000000	188	60.1	60.1	57.7	60.1	60.1	60.1	57.7	60.1	57.7	60.1	59.2	57.7
>AT3G54890.4 | chlorophyll a-b binding protein 6 | Chr3:20339881-20340922 REVERSE LENGTH=213 | 201606;>AT3G54890.1 | chlorophyll a-b binding protein 6 | Chr3:20339706-20340922 REVERSE LENGTH=241 | 201606;>AT3G54890.3 | chlorophyll a-b binding protein 6 | C	AT3G54890.4;AT3G54890.1;AT3G54890.3;AT3G54890.2	AT3G54890.4;AT3G54890.1;AT3G54890.3;AT3G54890.2	32.8374	32.435	31.4237	32.3573	32.7371	32.4439	30.1984	32.5804	32.3004	32.4514	32.8961	31.829	plastid	323.31		1	PS	1.1	PS.lightreaction	1.1.2.1	PS.lightreaction.photosystem I.LHC-I	14	14	14	52.1	52.1	52.1	23.262	0	681030000000	493	51.2	52.1	48.4	51.2	52.1	49.8	51.2	52.1	49.3	51.2	52.1	49.8
>AT3G59780.1 | Rhodanese/Cell cycle control phosphatase superfamily protein | Chr3:22086906-22090324 FORWARD LENGTH=686 | 201606	AT3G59780.1	AT3G59780.1	24.1777	23.7331	23.6112	23.2031	23.9705	24.0371	21.4613	24.0382	24.382	23.8567	24.0594	23.2822	plastid	323.31		35	not assigned	35.2	not assigned.unknown	35.2	not assigned.unknown	27	27	27	50.6	50.6	50.6	73.934	0	8301000000	264	42.7	42.3	48.1	33.2	42.1	37.2	42.6	40.5	46.5	41	42.3	44.9
>AT3G61470.1 | photosystem I light harvesting complex protein | Chr3:22745736-22747032 FORWARD LENGTH=257 | 201606	AT3G61470.1;AT5G28450.1	AT3G61470.1	32.4119	32.1115	30.6793	32.2092	32.6048	31.7622	29.6347	32.3615	31.9596	32.2539	32.442	31.7878	plastid	323.31		1	PS	1.1	PS.lightreaction	1.1.2.1	PS.lightreaction.photosystem I.LHC-I	12	12	12	45.9	45.9	45.9	27.755	0	605340000000	402	45.9	37.4	44	45.9	38.1	45.9	37.4	38.1	44.7	39.3	38.1	45.9
>AT4G00630.1 | K+ efflux antiporter 2 | Chr4:261655-267789 REVERSE LENGTH=1174 | 201606;>AT4G00630.2 | K+ efflux antiporter 2 | Chr4:261655-267789 REVERSE LENGTH=1185 | 201606	AT4G00630.1;AT4G00630.2	AT4G00630.1;AT4G00630.2	22.1963	21.8027	19.8975	21.3132	22.1649	21.1746	19.1074	22.1978	21.2541	22.1571	21.4336	20.2228	plasma membrane;plastid	323.31		34	transport	34.15	transport.potassium	34.15	transport.potassium	26	21	21	33	26.2	26.2	126.16	0	2395500000	176	25.9	24.1	18.7	23.7	27.2	24.4	23.2	28.5	22.1	28.3	25.9	20.2
>AT4G02770.1 | photosystem I subunit D-1 | Chr4:1229247-1229873 REVERSE LENGTH=208 | 201606	AT4G02770.1	AT4G02770.1	34.1578	33.6074	33.4505	33.8131	33.922	33.6973	31.9039	34.1425	33.9243	33.7084	34.1039	33.3158	plastid	323.31		1	PS	1.1	PS.lightreaction	1.1.2.2	PS.lightreaction.photosystem I.PSI polypeptide subunits	36	36	3	77.4	77.4	21.2	22.598	0	2865800000000	2121	77.4	77.4	76.4	77.4	77.4	76.4	75.5	77.4	75.5	77.4	77.4	76.4
>AT4G04640.1 | ATPase%2C F1 complex%2C gamma subunit protein | Chr4:2350761-2351882 REVERSE LENGTH=373 | 201606	AT4G04640.1	AT4G04640.1	32.1239	31.9653	31.3668	31.8729	32.1645	31.9885	29.5204	32.3681	32.1017	31.5839	32.1052	30.7151	plastid	323.31		1	PS	1.1	PS.lightreaction	1.1.4.4	PS.lightreaction.ATP synthase.gamma chain	48	48	48	79.4	79.4	79.4	40.911	0	1156500000000	1586	79.4	78.8	78.3	79.4	78.3	78.3	74	79.4	78.3	78.3	78.3	74.8
>AT4G09650.1 | F-type H+-transporting ATPase subunit delta | Chr4:6100799-6101503 FORWARD LENGTH=234 | 201606	AT4G09650.1	AT4G09650.1	32.0258	31.8277	31.1444	31.9201	31.9643	31.7188	29.4902	32.0487	31.9568	31.4774	31.9687	30.6414	plastid	323.31		1	PS	1.1	PS.lightreaction	1.1.4.7	PS.lightreaction.ATP synthase.delta chain	25	25	25	69.2	69.2	69.2	25.668	0	836400000000	1179	68.4	69.2	69.2	68.4	68.4	69.2	68.4	68.4	68.4	68.4	69.2	66.7
>AT4G10340.1 | light harvesting complex of photosystem II 5 | Chr4:6408200-6409496 FORWARD LENGTH=280 | 201606	AT4G10340.1	AT4G10340.1	28.5915	29.1382	28.5875	28.5272	29.1796	28.6475	27.3369	29.7522	27.5493	28.7846	29.4579	29.2207	plastid	323.31		1	PS	1.1	PS.lightreaction	1.1.1.1	PS.lightreaction.photosystem II.LHC-II	18	18	18	70	70	70	30.156	0	119160000000	445	61.4	61.4	61.4	61.4	58.9	61.4	70	61.4	61.4	61.4	61.4	61.4
>AT4G12800.1 | photosystem I subunit l | Chr4:7521469-7522493 FORWARD LENGTH=219 | 201606;>AT4G12800.2 | photosystem I subunit l | Chr4:7521283-7522493 FORWARD LENGTH=281 | 201606	AT4G12800.1;AT4G12800.2	AT4G12800.1;AT4G12800.2	32.7795	32.0516	31.2164	32.2458	32.3002	31.7961	29.8585	32.6686	32.0671	32.2833	32.4291	31.6852	plastid	323.31		1	PS	1.1	PS.lightreaction	1.1.2.2	PS.lightreaction.photosystem I.PSI polypeptide subunits	12	12	12	59.4	59.4	59.4	23.051	0	626200000000	526	27.9	27.9	45.7	27.9	27.9	41.6	27.9	45.7	27.9	27.9	27.9	27.9
>AT4G28750.1 | Photosystem I reaction centre subunit IV / PsaE protein | Chr4:14202951-14203888 REVERSE LENGTH=143 | 201606	AT4G28750.1	AT4G28750.1	34.0051	33.3105	32.9078	33.711	33.7089	33.3919	31.8458	33.8746	33.5702	33.6594	33.9665	33.0221	plastid	323.31		1	PS	1.1	PS.lightreaction	1.1.2.2	PS.lightreaction.photosystem I.PSI polypeptide subunits	20	20	14	65.7	65.7	64.3	14.967	0	1317500000000	746	65.7	65.7	65.7	65.7	65.7	65.7	65.7	65.7	65.7	65.7	65.7	65.7
>AT4G32260.1 | ATPase%2C F0 complex%2C subunit B/B%2C bacterial/chloroplast | Chr4:15573859-15574586 REVERSE LENGTH=219 | 201606	AT4G32260.1	AT4G32260.1	31.518	31.7257	31.2921	31.4564	31.9672	31.7043	29.2402	32.2033	32.0474	31.1356	31.8972	30.934	plastid	323.31		1	PS	1.1	PS.lightreaction	1.1.4.9	PS.lightreaction.ATP synthase.subunit B_ (ATPX)	18	18	18	62.6	62.6	62.6	23.917	0	612330000000	457	46.6	46.6	55.3	46.6	49.8	58.4	45.2	46.6	60.7	44.7	47	37
>AT5G08690.1 | ATP synthase alpha/beta family protein | Chr5:2825739-2828352 FORWARD LENGTH=556 | 201606;>AT5G08670.1 | ATP synthase alpha/beta family protein | Chr5:2818395-2821149 REVERSE LENGTH=556 | 201606;>AT5G08680.1 | ATP synthase alpha/beta family	AT5G08690.1;AT5G08670.1;AT5G08680.1	AT5G08690.1;AT5G08670.1;AT5G08680.1	23.8595	23.4782	21.5954	22.3961	24.0029	22.8354	21.7722	23.4531	22.1229	25.8973	22.4067	21.908	mitochondrion	323.31		9	mitochondrial electron transport / ATP synthesis	9.9	mitochondrial electron transport / ATP synthesis.F1-ATPase	9.9	mitochondrial electron transport / ATP synthesis.F1-ATPase	28	26	26	65.1	62.6	62.6	59.712	0	5849500000	183	52.9	58.3	37.6	42.6	62.6	40.3	45.1	42.3	41	64.9	48.2	38.1
>AT5G23060.1 | calcium sensing receptor | Chr5:7736760-7738412 REVERSE LENGTH=387 | 201606;>AT5G23060.2 | calcium sensing receptor | Chr5:7737070-7738412 REVERSE LENGTH=310 | 201606	AT5G23060.1;AT5G23060.2	AT5G23060.1;AT5G23060.2	26.1822	25.5057	25.0474	25.8167	25.839	25.6711	23.3016	25.8583	25.7755	26.2102	26.0675	25.3164	plastid	323.31		35	not assigned	35.2	not assigned.unknown	35.2	not assigned.unknown	16	16	16	48.1	48.1	48.1	41.285	0	16788000000	246	44.2	47.5	48.1	44.2	47.5	44.7	40.3	47.5	44.7	47.5	47.5	44.7
>AT5G40810.2 | Cytochrome C1 family | Chr5:16340670-16342327 FORWARD LENGTH=260 | 201606;>AT5G40810.1 | Cytochrome C1 family | Chr5:16340200-16342327 FORWARD LENGTH=307 | 201606	AT5G40810.2;AT5G40810.1	AT5G40810.2;AT5G40810.1	23.6213	26.1598	26.5287	24.3553	25.7322	25.7361	21.802	26.1476	26.2348	24.8806	27.5925	25.1989	mitochondrion	323.31		9	mitochondrial electron transport / ATP synthesis	9.6	mitochondrial electron transport / ATP synthesis.cytochrome c	9.6	mitochondrial electron transport / ATP synthesis.cytochrome c	13	13	8	61.2	61.2	36.9	28.73	0	9879700000	268	51.2	61.2	61.2	60.8	61.2	61.2	40	61.2	61.2	61.2	61.2	61.2
>AT5G42270.1 | FtsH extracellular protease family | Chr5:16902659-16905102 FORWARD LENGTH=704 | 201606	AT5G42270.1	AT5G42270.1	25.1754	24.8419	24.5626	24.5984	25.3718	24.9612	22.0563	25.4347	25.2733	24.9825	25.2261	23.8497	plastid	323.31		29	protein	29.5	protein.degradation	29.5.7	protein.degradation.metalloprotease	34	9	9	52.8	15.8	15.8	75.231	0	13688000000	255	51.6	51.8	49.9	45.7	51.7	49.6	42.2	52	50	46.7	52	49.9
>AT5G42650.1 | allene oxide synthase | Chr5:17097803-17099359 REVERSE LENGTH=518 | 201606	AT5G42650.1	AT5G42650.1	22.381	24.0228	20.8304	21.6161	24.3647	20.6408	18.5497	23.1652	20.9082	23.3416	24.0373	21.6383	plastid	323.31		17	hormone metabolism	17.7	hormone metabolism.jasmonate	17.7.1.3	hormone metabolism.jasmonate.synthesis-degradation.allene oxidase synthase	22	22	22	51.5	51.5	51.5	58.196	0	3439800000	124	41.1	51.5	23.6	32	50.2	24.5	24.9	46.1	20.5	46.1	48.1	30.1
>AT5G66190.1 | ferredoxin-NADP[+]-oxidoreductase 1 | Chr5:26451203-26453012 REVERSE LENGTH=360 | 201606;>AT5G66190.2 | ferredoxin-NADP[+]-oxidoreductase 1 | Chr5:26451203-26452616 REVERSE LENGTH=262 | 201606	AT5G66190.1;AT5G66190.2	AT5G66190.1;AT5G66190.2	28.6574	28.602	28.4292	28.3248	29.1267	28.7411	25.2861	29.3323	29.1833	28.2081	29.1658	27.7755	plastid	323.31		1	PS	1.1	PS.lightreaction	1.1.5.3	PS.lightreaction.other electron carrier (ox/red).ferredoxin reductase	27	27	25	67.2	67.2	64.2	40.326	0	126980000000	606	58.1	63.3	67.2	58.1	63.6	67.2	57.8	63.6	67.2	58.1	63.6	63.6
>AT5G66570.1 | PS II oxygen-evolving complex 1 | Chr5:26568744-26570124 FORWARD LENGTH=332 | 201606	AT5G66570.1	AT5G66570.1	29.7424	29.803	29.1602	29.3971	29.9041	29.8105	27.3326	30.3761	30.8636	29.7114	30.2882	29.6436	plastid	323.31		1	PS	1.1	PS.lightreaction	1.1.1.2	PS.lightreaction.photosystem II.PSII polypeptide subunits	26	26	11	64.8	64.8	38.9	35.142	0	317360000000	552	63	64.8	60.5	63	64.8	63	60.5	64.8	60.5	64.8	64.8	62.3
>ATCG00020.1 | photosystem II reaction center protein A | ChrC:383-1444 REVERSE LENGTH=353 | 201606	ATCG00020.1	ATCG00020.1	30.962	31.2017	30.1844	30.5509	30.7388	30.7958	28.4737	31.2701	31.3464	30.8415	31.5157	30.7053	plastid	323.31		1	PS	1.1	PS.lightreaction	1.1.1.2	PS.lightreaction.photosystem II.PSII polypeptide subunits	13	13	13	28	28	28	38.936	0	287640000000	505	28	28	28	28	28	24.9	26.3	28	28	28	28	26.3
>ATCG00120.1 | ATP synthase subunit alpha | ChrC:9938-11461 REVERSE LENGTH=507 | 201606	ATCG00120.1	ATCG00120.1	33.6513	33.8591	33.1128	33.5906	33.8853	33.4754	31.4836	34.0266	33.4894	33.4664	33.7982	32.991	plastid	323.31		1	PS	1.1	PS.lightreaction	1.1.4.1	PS.lightreaction.ATP synthase.alpha subunit	60	60	59	74.6	74.6	74.6	55.328	0	3749600000000	4050	72.2	72.4	74	71.2	72.6	74	70.8	73	72.2	71.2	72.6	71.8
>ATCG00130.1 | ATPase%2C F0 complex%2C subunit B/B%2C bacterial/chloroplast | ChrC:11529-12798 REVERSE LENGTH=184 | 201606	ATCG00130.1	ATCG00130.1	32.8482	32.7851	32.329	32.6143	33.0898	32.6213	30.1116	33.0126	32.8758	32.2748	32.8279	31.7436	plastid	323.31		1	PS	1.1	PS.lightreaction	1.1.4.8	PS.lightreaction.ATP synthase.subunit B (ATPF)	27	27	27	73.9	73.9	73.9	21.057	0	786970000000	716	70.7	69.6	73.9	66.3	69.6	73.9	68.5	69.6	71.7	69.6	69.6	70.7
>ATCG00270.1 | photosystem II reaction center protein D | ChrC:32711-33772 FORWARD LENGTH=353 | 201606	ATCG00270.1	ATCG00270.1	31.3613	31.4722	30.4939	31.0138	31.2429	31.1066	28.5227	31.603	31.3713	31.2642	31.9216	31.2698	plastid	323.31		1	PS	1.1	PS.lightreaction	1.1.1.2	PS.lightreaction.photosystem II.PSII polypeptide subunits	15	15	15	29.5	29.5	29.5	39.547	0	371510000000	536	27.8	27.8	27.8	27.8	27.8	28.3	27.8	28.3	29.5	27.8	27.8	27.8
>ATCG00280.1 | photosystem II reaction center protein C | ChrC:33720-35141 FORWARD LENGTH=473 | 201606	ATCG00280.1	ATCG00280.1	31.7552	31.7066	31.3414	31.2115	31.6826	31.6338	29.4938	32.0162	32.6105	31.5217	32.2629	31.8979	plastid	323.31		1	PS	1.1	PS.lightreaction	1.1.1.2	PS.lightreaction.photosystem II.PSII polypeptide subunits	34	34	34	51	51	51	51.867	0	734960000000	1035	38.3	38.3	44.8	38.7	44.8	49.9	38.7	45.2	51	38.7	38.7	44.8
>ATCG00340.1 | Photosystem I%2C PsaA/PsaB protein | ChrC:37375-39579 REVERSE LENGTH=734 | 201606	ATCG00340.1	ATCG00340.1	32.7839	32.2802	31.7476	32.3845	32.4165	32.48	29.8764	32.644	32.5243	32.1416	32.5218	32.2991	plastid	323.31		1	PS	1.1	PS.lightreaction	1.1.2.2	PS.lightreaction.photosystem I.PSI polypeptide subunits	36	36	36	47	47	47	82.474	0	1372200000000	2342	39.4	39.4	42.4	39.4	38.7	46.7	34.9	39.4	39.4	39.4	39.4	39.4
>ATCG00350.1 | Photosystem I%2C PsaA/PsaB protein | ChrC:39605-41857 REVERSE LENGTH=750 | 201606	ATCG00350.1	ATCG00350.1	33.3586	32.9583	32.5752	32.9243	33.1144	33.1185	30.5538	33.0593	33.2654	32.7292	33.2927	32.7692	plastid	323.31		1	PS	1.1	PS.lightreaction	1.1.2.2	PS.lightreaction.photosystem I.PSI polypeptide subunits	39	39	39	45.6	45.6	45.6	83.23	0	2598900000000	1354	29.7	32.7	36	29.7	29.7	40.7	29.7	37.3	40.5	29.7	32.9	32.7
>ATCG00470.1 | ATP synthase epsilon chain | ChrC:52265-52663 REVERSE LENGTH=132 | 201606	ATCG00470.1	ATCG00470.1	31.7995	31.8233	31.2881	32.0987	32.0586	31.6097	29.1714	31.9618	31.6197	31.2475	31.6261	30.5299	plastid	323.31		1	PS	1.1	PS.lightreaction	1.1.4.3	PS.lightreaction.ATP synthase.epsilon chain	17	17	17	77.3	77.3	77.3	14.499	0	377940000000	523	77.3	77.3	77.3	77.3	77.3	77.3	75	77.3	74.2	76.5	77.3	77.3
>ATCG00480.1 | ATP synthase subunit beta | ChrC:52660-54156 REVERSE LENGTH=498 | 201606	ATCG00480.1	ATCG00480.1	34.0159	33.9573	33.3907	33.8338	34.1864	33.7523	31.5582	34.0835	33.8356	33.5582	34.027	32.7513	plastid	323.31		1	PS	1.1	PS.lightreaction	1.1.4.2	PS.lightreaction.ATP synthase.beta subunit	81	81	79	98.4	98.4	98.4	53.933	0	6061800000000	6768
>ATCG00490.1 | ribulose-bisphosphate carboxylase | ChrC:54958-56397 FORWARD LENGTH=479 | 201606	ATCG00490.1;ATMG00280.1;AT2G07732.1	ATCG00490.1	26.0346	25.9717	25.9205	25.7777	26.1214	26.2662	22.6461	26.5597	26.5051	25.6996	26.8707	24.9779	cytosol,plastid;mitochondrion;plastid	323.31		1;35	not assigned;PS	1.3;35.1;35.2	not assigned.no ontology;not assigned.unknown;PS.calvin cycle	1.3.1;35.1;35.2	not assigned.no ontology;not assigned.unknown;PS.calvin cycle.rubisco large subunit	31	31	31	56.4	56.4	56.4	52.954	0	22309000000	397	41.3	48	51.6	44.3	54.5	53	47.2	53.4	54.1	48	54.9	50.1
>ATCG00680.1 | photosystem II reaction center protein B | ChrC:72371-73897 FORWARD LENGTH=508 | 201606	ATCG00680.1	ATCG00680.1	31.6891	32.2609	31.5306	31.3567	32.146	32.1633	30.0091	32.321	32.4816	31.5266	32.5641	31.843	plastid	323.31		1	PS	1.1	PS.lightreaction	1.1.1.2	PS.lightreaction.photosystem II.PSII polypeptide subunits	44	44	44	52	52	52	56.036	0	838880000000	1843	47.2	47.2	46.9	47.2	47.2	52	46.1	47.2	52	47.2	47.2	47.2
>ATCG01060.1 | iron-sulfur cluster binding%3Belectron carriers%3B4 iron%2C 4 sulfur cluster binding protein | ChrC:117318-117563 REVERSE LENGTH=81 | 201606	ATCG01060.1	ATCG01060.1	33.4564	33.5892	32.6742	32.8005	33.6129	32.9817	30.4247	33.4318	33.4131	32.9935	33.6729	33.1219	plastid	323.31		1	PS	1.1	PS.lightreaction	1.1.2.2	PS.lightreaction.photosystem I.PSI polypeptide subunits	19	19	19	98.8	98.8	98.8	9.0384	0	829320000000	602	98.8	98.8	98.8	98.8	98.8	98.8	98.8	98.8	98.8	98.8	98.8	98.8
>AT2G05070.1 | photosystem II light harvesting complex protein 2.2 | Chr2:1799436-1800329 REVERSE LENGTH=265 | 201606	AT2G05070.1	AT2G05070.1	24.9445	27.772	26.8467	26.0142	27.7629	25.4008	25.1827	28.2654	25.7379	27.459	28.3915	27.1344	plastid	315.6		1	PS	1.1	PS.lightreaction	1.1.1.1	PS.lightreaction.photosystem II.LHC-II	12	5	1	67.2	49.8	10.9	28.62	0	22392000000	83	41.5	53.6	65.7	53.6	53.6	52.5	40.8	53.6	65.7	55.1	53.6	55.1
>AT4G29060.1 | elongation factor Ts family protein | Chr4:14317744-14321315 FORWARD LENGTH=953 | 201606;>AT4G29060.2 | elongation factor Ts family protein | Chr4:14317744-14321315 FORWARD LENGTH=709 | 201606	AT4G29060.1;AT4G29060.2	AT4G29060.1;AT4G29060.2	22.4064	21.5902	22.8485	21.7864	21.5838	23.362	19.2442	21.9118	23.4405	21.9677	22.2233	21.9378	plastid	306.17		29	protein	29.2	protein.synthesis	29.2.4	protein.synthesis.elongation	20	20	20	24.3	24.3	24.3	103.78	0	3463500000	152	24.3	22.2	20.1	23.5	22.1	19.9	20.5	23.2	19	23.2	22.2	16.9
>AT4G37930.1 | serine transhydroxymethyltransferase 1 | Chr4:17831891-17834742 REVERSE LENGTH=517 | 201606	AT4G37930.1;AT5G26780.4;AT5G26780.1;AT5G26780.3;AT5G26780.2	AT4G37930.1	22.2585	21.5424	20.1411	21.6917	22.9091	21.0169	18.5139	23.3896	20.8837	20.5339	22.6545	19.3185	mitochondrion	300.84		25	C1-metabolism	25.1	C1-metabolism.glycine hydroxymethyltransferase	25.1	C1-metabolism.glycine hydroxymethyltransferase	22	22	22	61.5	61.5	61.5	57.4	0	1601300000	87	23.4	29.6	22.4	39.5	52	22.2	27.1	44.3	26.1	13.3	44.3	17
>AT5G50920.1 | CLPC homologue 1 | Chr5:20715710-20719800 REVERSE LENGTH=929 | 201606;>AT3G48870.2 | Clp ATPase | Chr3:18122363-18125915 REVERSE LENGTH=921 | 201606;>AT3G48870.4 | Clp ATPase | Chr3:18122363-18126008 REVERSE LENGTH=952 | 201606;>AT3G48870.3	AT5G50920.1;AT3G48870.2;AT3G48870.4;AT3G48870.3;AT3G48870.1;AT5G51070.1;AT2G25140.1	AT5G50920.1;AT3G48870.2;AT3G48870.4;AT3G48870.3;AT3G48870.1	22.153	20.9478	21.1174	21.2005	20.7733	21.3554	18.1627	20.9834	21.3376	22.011	21.5929	21.3924	cytosol,mitochondrion;mitochondrion;plastid	285.57		20;29	protein;stress	20.2;29.5	protein.degradation;stress.abiotic	20.2.1;29.5.5	protein.degradation.serine protease;stress.abiotic.heat	26	26	26	33.8	33.8	33.8	103.45	0	1732200000	146	27.2	23.7	22.1	26.4	23.1	26.3	18.9	20.9	24	29.8	26.9	28.7
>AT5G64040.1 | photosystem I reaction center subunit PSI-N%2C chloroplast%2C putative / PSI-N%2C putative (PSAN) | Chr5:25628724-25629409 REVERSE LENGTH=171 | 201606;>AT5G64040.2 | photosystem I reaction center subunit PSI-N%2C chloroplast%2C putative / PS	AT5G64040.1;AT5G64040.2	AT5G64040.1;AT5G64040.2	30.0174	30.1185	27.9425	30.2971	29.6766	29.0117	27.1984	30.2924	28.7161	29.7408	29.5289	28.5114	plastid	283.14		1	PS	1.1	PS.lightreaction	1.1.2.2	PS.lightreaction.photosystem I.PSI polypeptide subunits	12	12	12	35.1	35.1	35.1	18.429	0	111870000000	236	34.5	34.5	29.2	34.5	33.9	33.9	34.5	33.9	34.5	33.9	33.9	29.2
>AT2G34430.1 | light-harvesting chlorophyll-protein complex II subunit B1 | Chr2:14524818-14525618 FORWARD LENGTH=266 | 201606	AT2G34430.1	AT2G34430.1	25.3691	27.0028	26.0932	25.7219	26.9012	25.7036	24.555	27.2774	25.2966	25.9705	27.4451	27.0403	plastid	269.23		1	PS	1.1	PS.lightreaction	1.1.1.1	PS.lightreaction.photosystem II.LHC-II	13	5	3	55.6	32	7.1	28.17	0	10464000000	84	39.5	52.3	53.4	38.3	52.3	53.4	53.4	52.3	54.1	53.8	53	53.8
>ATCG00140.1 | ATP synthase subunit C family protein | ChrC:13262-13507 REVERSE LENGTH=81 | 201606	ATCG00140.1	ATCG00140.1	30.4929	32.6439	18.9702	29.5347	32.7146	29.5712	28.8477	30.4564	28.6729	31.025	28.6935	25.2588	plastid	268.36		1	PS	1.1	PS.lightreaction	1.1.4.5	PS.lightreaction.ATP synthase.subunit C	2	2	2	61.7	61.7	61.7	7.9763	0	30779000000	37	61.7	61.7	50.6	61.7	61.7	50.6	61.7	61.7	50.6	61.7	61.7	50.6
>AT1G74470.1 | Pyridine nucleotide-disulfide oxidoreductase family protein | Chr1:27991248-27992845 FORWARD LENGTH=467 | 201606	AT1G74470.1	AT1G74470.1	22.7615	21.5759	21.7145	22.3883	21.8174	21.6735	21.2688	21.8177	21.8933	23.0526	23.7361	22.4383	plastid	267.53		16	secondary metabolism	16.1	secondary metabolism.isoprenoids	16.1.1	secondary metabolism.isoprenoids.non-mevalonate pathway	18	18	18	46.7	46.7	46.7	51.837	0	2156000000	123	32.3	27.2	27.4	32.8	29.3	26.6	24.2	29.3	30	36	46.7	27.6
>AT5G13430.1 | Ubiquinol-cytochrome C reductase iron-sulfur subunit | Chr5:4305414-4307399 REVERSE LENGTH=272 | 201606;>AT5G13440.1 | Ubiquinol-cytochrome C reductase iron-sulfur subunit | Chr5:4308431-4310022 REVERSE LENGTH=274 | 201606	AT5G13430.1;AT5G13440.1	AT5G13430.1;AT5G13440.1	24.2323	25.7091	26.4487	24.8087	25.1503	25.7085	22.0083	25.8677	26.0581	24.8645	27.3541	24.7405	mitochondrion	264.06		9	mitochondrial electron transport / ATP synthesis	9.5	mitochondrial electron transport / ATP synthesis.cytochrome c reductase	9.5	mitochondrial electron transport / ATP synthesis.cytochrome c reductase	12	12	12	38.2	38.2	38.2	29.607	0	10609000000	135	22.1	34.9	34.9	25.4	37.1	32	22.1	34.2	34.9	25.7	38.2	25
>AT5G22830.2 | magnesium (Mg) transporter 10 | Chr5:7627676-7630633 FORWARD LENGTH=459 | 201606;>AT5G22830.1 | magnesium (Mg) transporter 10 | Chr5:7627676-7630633 FORWARD LENGTH=459 | 201606	AT5G22830.2;AT5G22830.1	AT5G22830.2;AT5G22830.1	23.6518	23.1716	22.4679	23.0018	23.035	23.1155	20.616	23.1552	22.7489	23.5426	23.4437	22.5463	plastid	259.74		34	transport	34.14	transport.unspecified cations	34.14	transport.unspecified cations	17	17	17	33.6	33.6	33.6	51.093	0	2578900000	129	33.6	33.6	27.5	30.3	33.6	27.5	30.7	28.8	30.5	33.6	32	27.2
>ATCG00540.1 | photosynthetic electron transfer A | ChrC:61657-62619 FORWARD LENGTH=320 | 201606	ATCG00540.1	ATCG00540.1	25.3605	24.3806	23.5394	25.0976	24.4961	23.7347	22.2442	24.0907	24.3226	24.5356	25.457	24.0894	plastid	250.92		1	PS	1.1	PS.lightreaction	1.1.3.4	PS.lightreaction.cytochrome b6/f.apocytochrome f (CYF)	18	18	18	65	65	65	35.356	0	6286200000	191	56.2	58.4	59.1	56.2	55.9	50.9	53.4	47.2	56.2	56.2	58.4	57.8
>AT5G02940.1 | ion channel POLLUX-like protein%2C putative (DUF1012) | Chr5:684671-689674 REVERSE LENGTH=813 | 201606;>AT5G02940.2 | ion channel POLLUX-like protein%2C putative (DUF1012) | Chr5:684671-689674 REVERSE LENGTH=836 | 201606	AT5G02940.1;AT5G02940.2;AT5G43745.1	AT5G02940.1;AT5G02940.2	21.3015	21.0356	21.2641	21.1186	21.2771	21.4115	18.9099	21.4197	21.7115	21.1425	21.643	20.2956	plastid	243.02		35	not assigned	35.1;35.2	not assigned.no ontology;not assigned.unknown	35.1;35.2	not assigned.no ontology;not assigned.unknown	20	20	20	31.7	31.7	31.7	92.137	0	1757400000	131	20.7	18.5	26.3	20.5	23.9	23.9	17.7	23	25.5	22.6	20.9	21.3
>AT1G42970.1 | glyceraldehyde-3-phosphate dehydrogenase B subunit | Chr1:16127552-16129584 FORWARD LENGTH=447 | 201606	AT1G42970.1	AT1G42970.1	23.5438	22.8926	22.9828	23.0034	23.0761	23.8003	20.2452	23.542	23.6822	22.4361	22.578	22.0513	plastid	242.66		1	PS	1.3	PS.calvin cycle	1.3.4	PS.calvin cycle.GAP	17	17	12	44.3	44.3	32.9	47.659	0	3570200000	171	42.7	44.3	34.2	39.4	36.9	39.1	39.1	41.6	36	39.4	25.7	25.7
>AT1G12250.2 | Pentapeptide repeat-containing protein | Chr1:4159623-4161269 FORWARD LENGTH=206 | 201606;>AT1G12250.1 | Pentapeptide repeat-containing protein | Chr1:4159287-4161269 FORWARD LENGTH=280 | 201606;>AT1G12250.3 | Pentapeptide repeat-containing	AT1G12250.2;AT1G12250.1;AT1G12250.3	AT1G12250.2;AT1G12250.1;AT1G12250.3	23.7491	23.9592	22.4093	23.2774	24.2099	23.0313	20.4429	24.6405	23.2864	23.4835	24.1486	22.7824	plastid	237.43		35	not assigned	35.1	not assigned.no ontology	35.1.5	not assigned.no ontology.pentatricopeptide (PPR) repeat-containing protein	12	12	12	61.2	61.2	61.2	21.768	0	2522100000	103	56.8	56.8	49	57.3	57.3	49	30.6	52.4	41.3	50	56.8	48.5
>AT5G44650.1 | death domain associated protein | Chr5:18013396-18015292 FORWARD LENGTH=280 | 201606	AT5G44650.1	AT5G44650.1	23.3898	22.8975	22.482	22.7818	23.1341	23.2353	20.0437	23.4584	23.5617	23.1537	23.2593	22.0981	plastid	233.92		35	not assigned	35.2	not assigned.unknown	35.2	not assigned.unknown	11	11	11	40.4	40.4	40.4	31.816	0	2039600000	71	36.4	31.1	34.3	33.6	31.1	37.1	26.4	34.3	37.1	36.4	31.1	27.1
>AT3G27240.1 | Cytochrome C1 family | Chr3:10056144-10058370 REVERSE LENGTH=307 | 201606	AT3G27240.1	AT3G27240.1	21.8508	24.3104	24.8663	22.254	23.7672	24.0844	19.8672	24.5658	24.6441	22.7889	26.1421	23.5249	mitochondrion	231.83		9	mitochondrial electron transport / ATP synthesis	9.6	mitochondrial electron transport / ATP synthesis.cytochrome c	9.6	mitochondrial electron transport / ATP synthesis.cytochrome c	13	8	8	51.8	31.3	31.3	33.65	0	3906200000	117	41.4	51.8	51.8	45.9	48.9	51.8	41	51.8	51.8	46.9	51.8	51.8
>AT4G35090.1 | catalase 2 | Chr4:16700937-16703215 REVERSE LENGTH=492 | 201606;>AT4G35090.2 | catalase 2 | Chr4:16701105-16703215 REVERSE LENGTH=474 | 201606;>AT4G35090.3 | catalase 2 | Chr4:16700937-16702955 REVERSE LENGTH=492 | 201606	AT4G35090.1;AT4G35090.2;AT4G35090.3	AT4G35090.1;AT4G35090.2;AT4G35090.3	22.0347	22.7467	23.2272	22.8468	23.6248	23.3765	17.7796	24.4797	23.6996	22.9295	21.9492	22.6618	peroxisome	229.96		21	redox	21.6	redox.dismutases and catalases	21.6	redox.dismutases and catalases	21	17	11	52	43.1	31.1	56.931	0	3097900000	115	35	44.9	38.6	44.3	50	39.2	19.7	52	41.3	39.2	31.1	33.1
>AT1G55490.5 | chaperonin 60 beta | Chr1:20715717-20718673 REVERSE LENGTH=600 | 201606;>AT1G55490.4 | chaperonin 60 beta | Chr1:20715717-20718673 REVERSE LENGTH=600 | 201606;>AT1G55490.3 | chaperonin 60 beta | Chr1:20715717-20718673 REVERSE LENGTH=600 | 20	AT1G55490.5;AT1G55490.4;AT1G55490.3;AT1G55490.2;AT1G55490.1;AT3G13470.1;AT5G56500.2;AT5G56500.1	AT1G55490.5;AT1G55490.4;AT1G55490.3;AT1G55490.2;AT1G55490.1;AT3G13470.1;AT5G56500.2;AT5G56500.1	21.73	20.4139	20.6203	21.5405	21.5067	20.355	21.8771	21.4204	20.4914	21.8294	20.9147	20.3287	plastid	225.41		1;29	protein;PS	1.3;29.6	protein.folding;PS.calvin cycle	1.3.13;29.6	protein.folding;PS.calvin cycle.rubisco interacting	15	15	15	38.7	38.7	38.7	63.808	0	1196800000	74	22.3	19.5	19	24.7	22	14.2	31	27	17.2	24.3	23.5	19.5
>AT1G71500.1 | Rieske (2Fe-2S) domain-containing protein | Chr1:26936084-26937331 FORWARD LENGTH=287 | 201606	AT1G71500.1	AT1G71500.1	23.6484	23.2137	22.1872	22.6289	23.3717	22.8114	19.7615	22.7028	23.1402	23.4629	22.7952	22.0012	plastid	221.25		26	misc	26.3	misc. other Ferredoxins and Rieske domain	26.3	misc. other Ferredoxins and Rieske domain	11	11	11	44.3	44.3	44.3	31.727	0	2089500000	80	39	40.8	35.2	37.3	35.2	40.4	31.7	31.4	44.3	43.9	40.8	38
>AT1G73990.1 | signal peptide peptidase | Chr1:27824465-27828807 FORWARD LENGTH=677 | 201606;>AT1G73990.2 | signal peptide peptidase | Chr1:27824465-27828380 FORWARD LENGTH=601 | 201606	AT1G73990.1;AT1G73990.2	AT1G73990.1;AT1G73990.2	22.306	22.7847	22.6553	22.2499	22.7208	22.6012	19.2298	22.847	22.882	22.7807	23.4259	22.3974	plastid	219.68		29	protein	29.5	protein.degradation	29.5	protein.degradation	20	20	20	31	31	31	75.094	0	3389500000	186	24.7	25.8	28.5	26.7	26	24.8	23.3	24.2	27.3	28.2	29.5	27.2
>AT1G15820.1 | light harvesting complex photosystem II subunit 6 | Chr1:5446685-5447676 REVERSE LENGTH=258 | 201606	AT1G15820.1	AT1G15820.1	25.0269	23.6622	23.2389	24.7928	23.6421	23.0258	23.4138	23.5117	23.8039	23.9298	24.4228	23.1275	plastid	217.12		1	PS	1.1	PS.lightreaction	1.1.1.1	PS.lightreaction.photosystem II.LHC-II	10	10	10	47.3	47.3	47.3	27.522	0	3119000000	79	36.4	32.6	26.7	28.3	32.6	21.7	36	32.6	18.6	36	32.6	29.8
>AT1G08380.1 | photosystem I subunit O | Chr1:2641004-2641739 REVERSE LENGTH=140 | 201606	AT1G08380.1	AT1G08380.1	26.8601	26.6096	26.2345	28.5668	26.7009	27.422	23.4464	27.1162	27.8391	26.1572	27.8141	27.2335	plastid	215.74		1	PS	1.1	PS.lightreaction	1.1.2.2	PS.lightreaction.photosystem I.PSI polypeptide subunits	3	3	3	20.7	20.7	20.7	15.143	0	10732000000	34	20.7	17.9	20.7	17.9	20.7	20.7	17.9	20.7	20.7	17.9	17.9	17.9
>AT2G40100.1 | light harvesting complex photosystem II | Chr2:16745884-16747190 FORWARD LENGTH=276 | 201606;>AT2G40100.2 | light harvesting complex photosystem II | Chr2:16745884-16746545 FORWARD LENGTH=185 | 201606	AT2G40100.1;AT2G40100.2	AT2G40100.1;AT2G40100.2	21.6973	21.4184	20.1179	20.8902	20.5876	20.0943	22.1663	20.6897	20.5076	18.9944	21.0918	19.9521	plastid	209.68		1	PS	1.1	PS.lightreaction	1.1.1.1	PS.lightreaction.photosystem II.LHC-II	7	6	6	34.4	30.8	30.8	30.211	0	372980000	35	15.9	22.8	16.7	22.1	15.9	9.8	30.8	15.9	16.7	9.4	22.8	16.7
>AT4G01800.1 | Albino or Glassy Yellow 1 | Chr4:770926-776131 REVERSE LENGTH=1022 | 201606;>AT4G01800.3 | Albino or Glassy Yellow 1 | Chr4:770926-776134 REVERSE LENGTH=1023 | 201606;>AT4G01800.2 | Albino or Glassy Yellow 1 | Chr4:770926-776134 REVERSE LENG	AT4G01800.1;AT4G01800.3;AT4G01800.2	AT4G01800.1;AT4G01800.3;AT4G01800.2	21.1841	19.6185	20.7782	20.3269	19.6223	20.9288	17.4064	19.7598	20.879	20.3274	19.8078	19.3002	plastid	200.73		29	protein	29.3	protein.targeting	29.3.3	protein.targeting.chloroplast	23	23	23	29	29	29	115.18	0	1228400000	115	20	15	20.5	17.6	15.9	20.1	14.7	10.7	18.5	18	13.4	12.8
>AT1G30380.1 | photosystem I subunit K | Chr1:10722325-10723013 FORWARD LENGTH=130 | 201606	AT1G30380.1	AT1G30380.1	31.8826	31.1401	31.1424	31.4232	31.6201	31.8011	28.9701	32.1106	33.2158	31.7959	32.0123	31.0774	plastid	200.39		1	PS	1.1	PS.lightreaction	1.1.2.2	PS.lightreaction.photosystem I.PSI polypeptide subunits	7	7	7	43.1	43.1	43.1	13.206	0	270260000000	114	43.1	43.1	43.1	15.4	43.1	43.1	43.1	43.1	43.1	15.4	43.1	43.1
>AT4G33500.1 | Protein phosphatase 2C family protein | Chr4:16112835-16116243 REVERSE LENGTH=724 | 201606	AT4G33500.1	AT4G33500.1	22.443	21.1585	19.4159	21.2659	22.1495	19.5849	19.5309	21.5236	20.4626	21.3414	21.6608	19.6466	plastid	193.58		29	protein	29.4	protein.postranslational modification	29.4	protein.postranslational modification	17	17	17	30.1	30.1	30.1	78.923	0	1460100000	63	21.7	16.3	11.6	17.7	21	13.7	21	15.5	11.9	19.3	18	11.2
>AT1G55670.1 | photosystem I subunit G | Chr1:20802874-20803356 REVERSE LENGTH=160 | 201606	AT1G55670.1	AT1G55670.1	33.6586	33.3455	32.6054	32.9372	33.1519	33.3178	30.6774	33.5425	33.2497	32.9203	33.7278	32.9605	plastid	188.97		1	PS	1.1	PS.lightreaction	1.1.2.2	PS.lightreaction.photosystem I.PSI polypeptide subunits	11	11	11	25	25	25	17.085	0	1213900000000	353	25	25	25	25	25	25	25	25	25	25	25	25
>AT3G16480.1 | mitochondrial processing peptidase alpha subunit | Chr3:5599906-5602716 FORWARD LENGTH=499 | 201606	AT3G16480.1	AT3G16480.1	20.5992	23.011	23.518	21.5793	22.4162	22.4777	19.0196	23.1289	23.244	21.8137	24.7521	21.9702	mitochondrion	178.52		29	protein	29.3	protein.targeting	29.3.2	protein.targeting.mitochondria	23	10	10	46.3	28.3	28.3	54.053	0	1997700000	95	30.7	44.1	44.1	34.3	36.1	37.7	30.9	39.3	46.3	32.3	45.7	30.7
>AT3G26650.1 | glyceraldehyde 3-phosphate dehydrogenase A subunit | Chr3:9795226-9796848 FORWARD LENGTH=396 | 201606	AT3G26650.1	AT3G26650.1	22.3262	21.9481	21.0802	22.1425	22.2633	22.4219	19.1488	22.0757	21.8359	21.6317	21.9643	20.8201	plastid	172.23		1	PS	1.3	PS.calvin cycle	1.3.4	PS.calvin cycle.GAP	16	11	5	44.4	31.6	14.4	42.489	0	1449200000	70	39.4	40.4	32.8	38.4	35.1	34.8	38.4	40.4	34.8	34.8	36.6	30.8
>AT4G22890.3 | PGR5-LIKE A | Chr4:12007157-12009175 FORWARD LENGTH=324 | 201606;>AT4G22890.1 | PGR5-LIKE A | Chr4:12007157-12009175 FORWARD LENGTH=324 | 201606;>AT4G22890.4 | PGR5-LIKE A | Chr4:12007157-12009175 FORWARD LENGTH=321 | 201606;>AT4G22890.5 | P	AT4G22890.3;AT4G22890.1;AT4G22890.4;AT4G22890.5;AT4G22890.2;AT4G11960.2;AT4G11960.1	AT4G22890.3;AT4G22890.1;AT4G22890.4;AT4G22890.5;AT4G22890.2	23.6448	23.5438	22.3007	22.4089	23.0286	22.6265	20.4171	22.8902	22.8771	23.7095	24.103	22.9607	plasma membrane;plastid	170.7		1	PS	1.1	PS.lightreaction	1.1.40	PS.lightreaction.cyclic electron flow-chlororespiration	7	7	7	36.4	36.4	36.4	35.721	0	2080500000	80	29.9	36.4	25.3	25.3	29.6	25.3	29.9	29.6	25.3	29.9	36.4	25.3
>AT5G23890.2 | GPI-anchored adhesin-like protein | Chr5:8059677-8063005 FORWARD LENGTH=822 | 201606;>AT5G23890.1 | GPI-anchored adhesin-like protein | Chr5:8058789-8063005 FORWARD LENGTH=946 | 201606	AT5G23890.2;AT5G23890.1	AT5G23890.2;AT5G23890.1	21.2637	20.0058	19.4965	19.796	20.4042	19.3094	17.9914	19.9913	20.5542	20.3898	19.4399	19.2151	plastid	168.02		35	not assigned	35.1	not assigned.no ontology	35.1	not assigned.no ontology	12	12	12	17.9	17.9	17.9	90.749	0	598470000	41	9.9	9.7	8.9	11.3	11.3	4	10.6	8.3	10	9.9	7.1	6.9
>AT1G06430.3 | FTSH protease 8 | Chr1:1960214-1962525 REVERSE LENGTH=685 | 201606;>AT1G06430.2 | FTSH protease 8 | Chr1:1960214-1962525 REVERSE LENGTH=685 | 201606;>AT1G06430.1 | FTSH protease 8 | Chr1:1960214-1962525 REVERSE LENGTH=685 | 201606	AT1G06430.3;AT1G06430.2;AT1G06430.1;AT3G02450.1;AT2G26140.1	AT1G06430.3;AT1G06430.2;AT1G06430.1	23.2251	22.0778	23.1992	22.7627	23.6862	23.4094	20.3698	23.8711	23.3945	23.3749	23.4221	22.7489	mitochondrion;plastid	163.78		29;31	cell;protein	29.5;31.2	cell.division;protein.degradation	29.5.7;31.2	cell.division;protein.degradation.metalloprotease	32	10	10	57.5	19.1	19.1	73.198	0	4148200000	117	47.4	53	50.8	43.9	55.3	47.2	48.2	57.5	49.3	43.9	55.3	50.8
>AT1G22700.3 | Tetratricopeptide repeat (TPR)-like superfamily protein | Chr1:8028323-8029289 REVERSE LENGTH=211 | 201606;>AT1G22700.2 | Tetratricopeptide repeat (TPR)-like superfamily protein | Chr1:8028323-8029878 REVERSE LENGTH=296 | 201606;>AT1G22700.1	AT1G22700.3;AT1G22700.2;AT1G22700.1	AT1G22700.3;AT1G22700.2;AT1G22700.1	22.4302	22.3391	23.0565	22.7987	22.6985	22.6207	19.8249	22.4106	23.6943	23.1459	22.2393	22.4743	plasma membrane,endoplasmic reticulum;plastid	159.8		35	not assigned	35.1	not assigned.no ontology	35.1.27	not assigned.no ontology.tetratricopeptide repeat (TPR)	7	7	7	44.5	44.5	44.5	23.811	0	1029800000	46	30.3	31.8	44.5	35.1	31.8	41.2	20.4	28	28.4	23.7	23.2	35.1
>AT5G38420.1 | Ribulose bisphosphate carboxylase (small chain) family protein | Chr5:15381203-15381978 REVERSE LENGTH=181 | 201606;>AT5G38410.1 | Ribulose bisphosphate carboxylase (small chain) family protein | Chr5:15377501-15378306 REVERSE LENGTH=181 | 2	AT5G38420.1;AT5G38410.1;AT5G38410.3;AT5G38410.2	AT5G38420.1;AT5G38410.1;AT5G38410.3;AT5G38410.2	24.4815	24.1493	24.2873	24.4227	23.4699	24.5198	21.4249	24.1434	24.522	24.1793	24.661	23.5898	plastid	154.81		1	PS	1.3	PS.calvin cycle	1.3.2	PS.calvin cycle.rubisco small subunit	8	8	3	51.4	51.4	19.9	20.35	0	3431400000	68	32.6	44.8	51.4	42.5	33.7	44.8	32.6	27.1	41.4	32.6	33.7	41.4
>AT3G13860.1 | heat shock protein 60-3A | Chr3:4561704-4565133 REVERSE LENGTH=572 | 201606	AT3G13860.1	AT3G13860.1	19.0272	16.2348	14.848	19.1583	18.1039	15.7441	20.0156	19.5869	16.0031		17.0268	15.779	mitochondrion	153.05		29	protein	29.6	protein.folding	29.6	protein.folding	6	6	6	21.2	21.2	21.2	60.466	0	145470000	10	9.6	9.4	2.1	8.9	13.6	2.1	17	10.3	5.6	0	6.1	5.6
>AT4G01150.1 | CURVATURE THYLAKOID 1A-like protein | Chr4:493692-494668 FORWARD LENGTH=164 | 201606	AT4G01150.1;AT4G01150.2	AT4G01150.1	23.8555	22.6972	22.4408	22.8979	22.9501	22.7117	19.0111	23.1863	22.9582	23.3108	23.5641	22.8776	plastid	152.96		35	not assigned	35.2	not assigned.unknown	35.2	not assigned.unknown	3	3	3	18.3	18.3	18.3	17.697	0	1177100000	56	18.3	18.3	18.3	18.3	18.3	18.3	18.3	18.3	18.3	18.3	18.3	18.3
>AT4G32470.1 | Cytochrome bd ubiquinol oxidase%2C 14kDa subunit | Chr4:15669641-15671095 REVERSE LENGTH=122 | 201606;>AT4G32470.2 | Cytochrome bd ubiquinol oxidase%2C 14kDa subunit | Chr4:15669705-15671095 REVERSE LENGTH=101 | 201606	AT4G32470.1;AT4G32470.2;AT5G25450.2;AT5G25450.3	AT4G32470.1;AT4G32470.2	25.6131	27.7794	27.8771	26.2443	27.3096	27.032	23.1726	27.5183	27.7803	26.3453	28.9438	26.3231	mitochondrion	152.02		9	mitochondrial electron transport / ATP synthesis	9.5	mitochondrial electron transport / ATP synthesis.cytochrome c reductase	9.5	mitochondrial electron transport / ATP synthesis.cytochrome c reductase	10	10	8	58.2	58.2	58.2	14.527	0	11435000000	150	49.2	58.2	52.5	58.2	55.7	52.5	58.2	58.2	52.5	58.2	58.2	52.5
>AT1G51110.1 | Plastid-lipid associated protein PAP / fibrillin family protein | Chr1:18935380-18937484 FORWARD LENGTH=409 | 201606	AT1G51110.1	AT1G51110.1	21.738	20.8207	19.213	20.0273	20.5	20.0898	19.0781	19.982	20.8269	22.6302	21.0967	19.5096	plastid	149.22		31	cell	31.1	cell.organisation	31.1	cell.organisation	9	9	9	25.4	25.4	25.4	45.765	0	669160000	50	25.4	16.1	13.4	17.4	15.6	15.6	21.8	11.5	12.7	25.4	17.4	13.4
>AT2G28000.1 | chaperonin-60alpha | Chr2:11926603-11929184 FORWARD LENGTH=586 | 201606	AT2G28000.1	AT2G28000.1	21.1262	19.8128	19.3654	20.7104	20.0713	19.2096	20.6424	21.4058	18.418	20.2287	20.0405	18.668	plastid	148.41		1	PS	1.3	PS.calvin cycle	1.3.13	PS.calvin cycle.rubisco interacting	10	10	10	28.8	28.8	28.8	62.071	0	538860000	43	12.6	9.7	13.7	12.6	12.6	9	15.5	16.7	8.7	14.8	10.6	8.7
>AT5G25980.2 | glucoside glucohydrolase 2 | Chr5:9072730-9075477 FORWARD LENGTH=547 | 201606;>AT5G25980.3 | glucoside glucohydrolase 2 | Chr5:9072730-9075143 FORWARD LENGTH=467 | 201606;>AT5G25980.1 | glucoside glucohydrolase 2 | Chr5:9072730-9075143 FORWA	AT5G25980.2;AT5G25980.3;AT5G25980.1;AT5G48375.1	AT5G25980.2;AT5G25980.3;AT5G25980.1	21.2365	20.1808	19.0039	21.0521	20.9772	19.6388	18.3446	20.8191	19.2159	21.1249	20.5397	19.6059	vacuole	147.94		16;26	misc;secondary metabolism	16.5;26.3	misc.gluco-, galacto- and mannosidases;secondary metabolism.sulfur-containing	16.5.1.3.1.1;26.3	misc.gluco-, galacto- and mannosidases;secondary metabolism.sulfur-containing.glucosinolates.degradation.myrosinase.TGG	11	11	10	25.6	25.6	23.6	62.731	0	730430000	54	12.2	12.1	10.8	17.2	19	10.1	11.5	17.9	7.3	14.3	19	12.1
>AT3G26060.3 | Thioredoxin superfamily protein | Chr3:9525474-9526123 FORWARD LENGTH=154 | 201606;>AT3G26060.1 | Thioredoxin superfamily protein | Chr3:9524807-9526123 FORWARD LENGTH=216 | 201606;>AT3G26060.2 | Thioredoxin superfamily protein | Chr3:952480	AT3G26060.3;AT3G26060.1;AT3G26060.2	AT3G26060.3;AT3G26060.1;AT3G26060.2	24.0043	23.813	22.4107	23.0733	24.1747	23.7872	19.8453	24.177	23.9373	23.7203	24.3415	23.3659	plastid	143.8		21	redox	21.5	redox.peroxiredoxin	21.5	redox.peroxiredoxin	8	8	8	66.9	66.9	66.9	17.028	0	1746700000	78	44.8	66.9	31.2	52.6	66.9	52.6	18.8	57.1	42.2	46.8	66.9	42.2
>AT4G03280.2 | photosynthetic electron transfer C | Chr4:1440462-1441717 FORWARD LENGTH=210 | 201606;>AT4G03280.1 | photosynthetic electron transfer C | Chr4:1440314-1441717 FORWARD LENGTH=229 | 201606	AT4G03280.2;AT4G03280.1	AT4G03280.2;AT4G03280.1	23.9031	23.5391	23.0132	23.9514	23.8616	23.1494	21.0839	23.6898	24.0504	23.4387	24.6271	23.8361	plastid	142.31		1	PS	1.1	PS.lightreaction	1.1.3	PS.lightreaction.cytochrome b6/f	7	7	7	48.1	48.1	48.1	22.533	0	2408500000	72	41	41	48.1	41	41	41	30.5	41	48.1	42.4	48.1	48.1
>AT4G11150.1 | vacuolar ATP synthase subunit E1 | Chr4:6800091-6801696 FORWARD LENGTH=230 | 201606	AT4G11150.1;AT1G64200.2;AT1G64200.1;AT1G64200.3;AT3G08560.1	AT4G11150.1	24.5365	24.5384	23.7287	23.8401	23.8815	24.2521	22.029	24.8882	24.8334	24.7567	24.7483	23.5976	cytosol,nucleus;"vacuole,golgi";vacuole	141.79		34	transport	34.1	transport.p- and v-ATPases	34.1.1;34.1.1.4	transport.p- and v-ATPases.H+-transporting two-sector ATPase;transport.p- and v-ATPases.H+-transporting two-sector ATPase.subunit E	15	15	15	65.7	65.7	65.7	26.06	0	4750000000	164	58.7	65.7	55.7	65.7	63	59.1	50.9	62.2	59.1	65.7	65.7	53.5
>AT3G26740.1 | CCR-like protein | Chr3:9827868-9828461 FORWARD LENGTH=141 | 201606	AT3G26740.1	AT3G26740.1	23.4566	22.0599	21.9913	22.5765	23.5557	22.6868	20.6353	22.1041	21.475	22.4085	23.3511	22.2398	plastid	136.4		30	signalling	30.11	signalling.light	30.11	signalling.light	4	4	4	31.2	31.2	31.2	15.314	0	670620000	30	31.2	31.2	31.2	31.2	31.2	31.2	15.6	28.4	28.4	31.2	31.2	31.2
>AT1G54780.1 | thylakoid lumen 18.3 kDa protein | Chr1:20439533-20440953 FORWARD LENGTH=285 | 201606	AT1G54780.1	AT1G54780.1	26.9138	26.5566	25.0427	25.9311	26.51	26.0877	23.6251	26.5995	26.3016	26.2028	26.4349	25.4032	plastid	134.81		35	not assigned	35.1	not assigned.no ontology	35.1	not assigned.no ontology	12	12	12	33	33	33	31.138	0	16770000000	162	32.6	33	32.6	33	32.6	33	33	33	33	32.6	33	29.1
>AT4G33010.1 | glycine decarboxylase P-protein 1 | Chr4:15926852-15931150 REVERSE LENGTH=1037 | 201606;>AT4G33010.2 | glycine decarboxylase P-protein 1 | Chr4:15927133-15931150 REVERSE LENGTH=976 | 201606	AT4G33010.1;AT4G33010.2;AT2G26080.1	AT4G33010.1;AT4G33010.2	20.0526	17.6565	17.3674	20.0013	18.8193	17.3227	15.9767	18.7488	16.1714	18.2522	18.1843	15.7469	mitochondrion	130.15		1	PS	1.2	PS.photorespiration	1.2.4.1	PS.photorespiration.glycine cleavage.P subunit	13	13	13	18.7	18.7	18.7	112.92	0	316040000	28	11.7	4.2	3.3	12.1	7.6	3.7	6.8	10.5	2.5	4.1	5	2.1
>AT4G01050.1 | thylakoid rhodanese-like protein | Chr4:455874-458175 FORWARD LENGTH=466 | 201606;>AT4G01050.2 | thylakoid rhodanese-like protein | Chr4:455751-458175 FORWARD LENGTH=507 | 201606	AT4G01050.1;AT4G01050.2	AT4G01050.1;AT4G01050.2	22.0832	21.4687	19.8262	21.1658	22.2205	19.1159	18.1713	21.8903	20.5251	22.1217	23.1663	21.2971	plastid	126.57		35	not assigned	35.1	not assigned.no ontology	35.1.41	not assigned.no ontology.hydroxyproline rich proteins	9	9	9	23.4	23.4	23.4	49.387	0	971730000	63	17.8	13.7	9.7	17.8	17.8	7.5	11.2	17.8	10.1	17.8	23.4	19.5
>AT1G45474.2 | photosystem I light harvesting complex protein 5 | Chr1:17179353-17180439 FORWARD LENGTH=256 | 201606;>AT1G45474.1 | photosystem I light harvesting complex protein 5 | Chr1:17179353-17180439 FORWARD LENGTH=256 | 201606	AT1G45474.2;AT1G45474.1	AT1G45474.2;AT1G45474.1	26.3713	25.4928	24.9403	25.761	25.8385	26.0346	21.849	25.5087	24.8761	25.0945	25.3064	24.3588	mitochondrion;plastid	126.21		1	PS	1.1	PS.lightreaction	1.1.2.1	PS.lightreaction.photosystem I.LHC-I	10	10	10	50.4	50.4	50.4	27.802	0	7257800000	126	44.1	50.4	36.3	30.1	36.3	36.3	30.1	50.4	33.6	44.1	50.4	36.3
>AT1G77490.2 | thylakoidal ascorbate peroxidase | Chr1:29117688-29120649 FORWARD LENGTH=421 | 201606;>AT1G77490.1 | thylakoidal ascorbate peroxidase | Chr1:29117688-29120046 FORWARD LENGTH=426 | 201606	AT1G77490.2;AT1G77490.1;AT2G18140.1;AT2G18150.1;AT4G08390.4;AT4G08390.3;AT4G08390.5;AT4G08390.2;AT4G08390.1	AT1G77490.2;AT1G77490.1	22.2022	22.6893	20.7147	20.981	22.6744	21.6165	19.2503	21.3555	21.6497	22.3091	22.6605	21.7547	extracellular;plastid	115.97		21;26	misc;redox	21.2;26.12	misc.peroxidases;redox.ascorbate and glutathione	21.2.1;26.12	misc.peroxidases;redox.ascorbate and glutathione.ascorbate	10	10	10	32.1	32.1	32.1	45.643	0	1382700000	85	28.5	28.7	27.1	26.8	30.2	26.8	20.2	21.9	28.5	25.4	26.8	30.4
>AT2G20890.1 | photosystem II reaction center PSB29 protein | Chr2:8987783-8989185 FORWARD LENGTH=300 | 201606	AT2G20890.1;REV__AT4G39190.1	AT2G20890.1	23.6491	24.0956	23.9506	23.2361	24.1759	24.4005	21.3773	24.0251	24.7973	24.2324	24.6009	23.987	plastid	115.78		29	protein	29.3	protein.targeting	29.3	protein.targeting	10	10	10	37	37	37	33.795	0	3913800000	96	26	29.3	32.3	26	29.3	29.3	29.3	26	34.7	26	31.7	31.7
>AT5G17170.1 | rubredoxin family protein | Chr5:5649335-5650975 FORWARD LENGTH=271 | 201606;>AT5G17170.2 | rubredoxin family protein | Chr5:5649335-5650835 FORWARD LENGTH=224 | 201606	AT5G17170.1;AT5G17170.2	AT5G17170.1;AT5G17170.2	21.4453	22.6296	21.6956	21.4535	21.8654	22.0259	17.903	21.1132	22.3478	21.6565	21.7967	22.0989	plastid	115.75		29	protein	29.8	protein.assembly and cofactor ligation	29.8	protein.assembly and cofactor ligation	8	8	8	39.1	39.1	39.1	28.458	0	774450000	54	22.5	39.1	39.1	25.5	24.7	32.5	18.8	18.1	39.1	18.8	25.5	39.1
>AT5G35170.2 | adenylate kinase family protein | Chr5:13419278-13423381 FORWARD LENGTH=580 | 201606;>AT5G35170.1 | adenylate kinase family protein | Chr5:13419278-13423482 FORWARD LENGTH=588 | 201606	AT5G35170.2;AT5G35170.1;AT5G47840.2;AT5G47840.1	AT5G35170.2;AT5G35170.1	19.6939	21.1781	18.9877	16.8802	21.3242	18.06	16.4486	17.1121	15.6126	21.6529	19.8532	18.6551	plastid	114.93		23	nucleotide metabolism	23.4	nucleotide metabolism.phosphotransfer and pyrophosphatases	23.4.1	nucleotide metabolism.phosphotransfer and pyrophosphatases.adenylate kinase	11	11	11	24.3	24.3	24.3	64.913	0	529190000	24	6.2	12.8	7.9	1.9	14.8	4	5.9	3.8	2.2	20.7	8.8	5.5
>ATCG01010.1 | NADH-Ubiquinone oxidoreductase (complex I)%2C chain 5 protein | ChrC:110398-112638 REVERSE LENGTH=746 | 201606	ATCG01010.1	ATCG01010.1	20.277	19.3614	18.0889	19.7776	18.9641		20.2701	16.3644	16.539		19.0767	18.19	plastid	113.3		1	PS	1.1	PS.lightreaction	1.1.6	PS.lightreaction.NADH DH	4	4	4	11.1	11.1	11.1	85.237	0	131700000	10	4.8	4.8	4.8	4.8	4.8	0	11.1	2.8	2.8	0	4.8	4.8
>AT3G63490.1 | Ribosomal protein L1p/L10e family | Chr3:23444269-23446020 FORWARD LENGTH=346 | 201606;>AT3G63490.2 | Ribosomal protein L1p/L10e family | Chr3:23444269-23445777 FORWARD LENGTH=291 | 201606	AT3G63490.1;AT3G63490.2	AT3G63490.1;AT3G63490.2	22.4351	21.6678	22.1203	21.6034	21.9158	22.3955	19.6525	21.7489	22.7994	22.5875	21.859	22.383	plastid	112.93		29	protein	29.2	protein.synthesis	29.2.1.1.1.2.1	protein.synthesis.ribosomal protein.prokaryotic.chloroplast.50S subunit.L1	10	10	10	30.6	30.6	30.6	37.632	0	1209000000	73	20.2	24.9	25.4	24.9	23.1	25.7	24.9	20.2	28.6	27.7	24.9	25.7
>AT4G34030.1 | 3-methylcrotonyl-CoA carboxylase | Chr4:16301298-16303949 FORWARD LENGTH=587 | 201606	AT4G34030.1;AT2G25970.1	AT4G34030.1	21.4187	20.6497	17.6238	21.374	20.6497	19.6437	17.922	21.3185	19.5118	20.5866	19.1985	17.2488	mitochondrion;nucleus	112.04		13;27	amino acid metabolism;RNA	13.2;27.4	amino acid metabolism.degradation;RNA.RNA binding	13.2.4.4;27.4	amino acid metabolism.degradation.branched chain group.leucine;RNA.RNA binding	11	11	11	21.1	21.1	21.1	64.012	0	613010000	44	13.8	9.7	5.8	19.3	12.6	9.5	13.8	15.8	9.5	16	11.6	7.8
>AT3G11630.1 | Thioredoxin superfamily protein | Chr3:3672189-3673937 FORWARD LENGTH=266 | 201606	AT3G11630.1	AT3G11630.1	20.2203	19.3718	20.5996	19.3914	20.362	20.7604		20.523	20.7806	20.3456	20.5866	19.9248	plastid	111.94		21	redox	21.5	redox.peroxiredoxin	21.5.1	redox.peroxiredoxin.BAS1	8	8	4	49.6	49.6	23.7	29.092	0	249170000	26	15.8	15.4	31.2	15.8	25.2	20.7	0	24.8	21.8	25.2	25.2	21.8
>AT3G01390.4 | vacuolar membrane ATPase 10 | Chr3:150265-150922 REVERSE LENGTH=110 | 201606;>AT3G01390.3 | vacuolar membrane ATPase 10 | Chr3:150265-150922 REVERSE LENGTH=110 | 201606;>AT3G01390.2 | vacuolar membrane ATPase 10 | Chr3:150265-150922 REVERSE	AT3G01390.4;AT3G01390.3;AT3G01390.2;AT3G01390.1	AT3G01390.4;AT3G01390.3;AT3G01390.2;AT3G01390.1	22.8253	24.0388	22.0336	22.9726	23.6953	22.1169	20.3204	24.2559	23.4862	23.5637	23.2859	23.322	vacuole	111.65		34	transport	34.1	transport.p- and v-ATPases	34.1	transport.p- and v-ATPases	5	5	5	50	50	50	12.397	0	770350000	31	32.7	40.9	32.7	41.8	40.9	32.7	11.8	49.1	40.9	41.8	32.7	40.9
>ATCG00500.1 | acetyl-CoA carboxylase carboxyl transferase subunit beta | ChrC:57075-58541 FORWARD LENGTH=488 | 201606	ATCG00500.1	ATCG00500.1	21.7957	20.8869	21.4362	21.6338	21.6666	22.0474	18.887	22.0933	21.0482	21.6372	20.8654	19.8218	plastid	105.37		11	lipid metabolism	11.1	lipid metabolism.FA synthesis and FA elongation	11.1.1.2.2	lipid metabolism.FA synthesis and FA elongation.Acetyl CoA Carboxylation.heteromeric Complex.beta Carboxyltransferase	13	13	13	33.2	33.2	33.2	55.609	0	1067800000	73	20.9	16.8	24.6	20.9	24.6	20.1	19.7	24.6	14.8	18.4	18.9	13.7
>AT1G74970.1 | ribosomal protein S9 | Chr1:28157761-28159202 REVERSE LENGTH=208 | 201606	AT1G74970.1	AT1G74970.1	19.295	22.6567	20.0828	19.0911	22.24	20.7307	16.5914	22.2668	21.1547	19.5556	23.7995	20.9476	plastid	104.59		29	protein	29.2	protein.synthesis	29.2.1.1.1.1.9	protein.synthesis.ribosomal protein.prokaryotic.chloroplast.30S subunit.S9	3	3	3	21.2	21.2	21.2	22.577	0	366660000	21	12	21.2	14.4	12	21.2	21.2	9.1	21.2	21.2	12	21.2	21.2
>AT1G03600.1 | photosystem II family protein | Chr1:898916-899440 FORWARD LENGTH=174 | 201606	AT1G03600.1	AT1G03600.1	24.4978	24.3462	22.8869	23.8729	24.4169	22.6425	20.8855	24.5147	22.7781	24.0918	24.5648	22.7283	plastid	103.13		1	PS	1.1	PS.lightreaction	1.1.1.2	PS.lightreaction.photosystem II.PSII polypeptide subunits	6	6	6	41.4	41.4	41.4	18.834	0	1979000000	57	41.4	36.2	29.3	41.4	41.4	29.3	23	36.8	29.3	41.4	41.4	29.3
>AT3G19220.1 | protein disulfide isomerase | Chr3:6659207-6660488 FORWARD LENGTH=187 | 201606	AT3G19220.1	AT3G19220.1	21.7568	21.5299	20.823	21.5482	22.3836	21.5523	17.3712	22.3848	21.9158	21.3185	21.6252	20.9111	cytosol,mitochondrion	102.96		35	not assigned	35.2	not assigned.unknown	35.2	not assigned.unknown	4	4	4	34.8	34.8	34.8	20.842	0	444520000	30	34.8	28.3	34.8	34.8	34.8	28.3	6.4	34.8	34.8	34.8	28.3	34.8
>AT1G64770.2 | NDH-dependent cyclic electron flow 1 | Chr1:24057549-24058565 FORWARD LENGTH=313 | 201606;>AT1G64770.1 | NDH-dependent cyclic electron flow 1 | Chr1:24057549-24059415 FORWARD LENGTH=348 | 201606;>AT1G64770.3 | NDH-dependent cyclic electron f	AT1G64770.2;AT1G64770.1;AT1G64770.3	AT1G64770.2;AT1G64770.1;AT1G64770.3	21.3889			18.2816			20.6222			16.6704	17.8734		plastid	101.85		1	PS	1.1	PS.lightreaction	1.1.40	PS.lightreaction.cyclic electron flow-chlororespiration	4	4	4	16.3	16.3	16.3	34.285	0	78289000	5	5.1	0	0	5.4	0	0	16.3	0	0	5.4	5.4	0
>AT2G33040.1 | gamma subunit of Mt ATP synthase | Chr2:14018978-14021047 REVERSE LENGTH=325 | 201606	AT2G33040.1	AT2G33040.1	19.4609	20.45	17.3063		20.9303	18.7393	16.1155	16.3763	19.0189	22.6235	18.1771		mitochondrion	99.829		9	mitochondrial electron transport / ATP synthesis	9.9	mitochondrial electron transport / ATP synthesis.F1-ATPase	9.9	mitochondrial electron transport / ATP synthesis.F1-ATPase	6	6	6	20.3	20.3	20.3	35.448	0	276850000	16	5.5	12.9	6.8	0	15.1	9.2	6.8	2.5	9.2	16.6	5.5	0
>AT5G01530.1 | light harvesting complex photosystem II | Chr5:209084-210243 FORWARD LENGTH=290 | 201606	AT5G01530.1	AT5G01530.1	25.319	23.6163	23.4041	25.104	23.9145	24.2049	24.0971	23.6008	23.915	24.4709	24.6406	23.658	plastid	97.905		1	PS	1.1	PS.lightreaction	1.1.1.1	PS.lightreaction.photosystem II.LHC-II	9	6	6	35.5	21	21	31.139	0	4296100000	70	25.9	34.5	28.6	23.4	34.5	27.2	22.4	34.5	28.6	25.9	34.5	28.6
>AT1G67090.1 | ribulose bisphosphate carboxylase small chain 1A | Chr1:25048465-25049249 REVERSE LENGTH=180 | 201606	AT1G67090.1;AT1G67090.2	AT1G67090.1	22.3666	22.2731	22.2831	23.048	23.0477	22.6946	19.6852	22.7479	21.6289	22.508	23.1746	21.3963	plastid	95.7		1	PS	1.3	PS.calvin cycle	1.3.2	PS.calvin cycle.rubisco small subunit	7	4	4	42.2	21.1	21.1	20.216	0	1193600000	37	26.7	31.1	35.6	33.3	30	35.6	28.9	30	31.1	33.3	30	35.6
>AT3G08580.2 | ADP/ATP carrier 1 | Chr3:2605706-2607030 REVERSE LENGTH=381 | 201606;>AT3G08580.1 | ADP/ATP carrier 1 | Chr3:2605706-2607030 REVERSE LENGTH=381 | 201606	AT3G08580.2;AT3G08580.1	AT3G08580.2;AT3G08580.1	22.2446	22.7705	23.0904	22.1802	23.6452	23.0318	19.0085	23.407	23.529	22.7212	23.773	22.9196	mitochondrion	92.434		34	transport	34.8	transport.metabolite transporters at the envelope membrane	34.8	transport.metabolite transporters at the envelope membrane	11	11	5	30.4	30.4	16.3	41.475	0	2560200000	90	20.2	27.8	30.4	22.6	27.8	25.5	25.7	25.5	30.4	22.6	25.5	25.5
>AT1G79040.1 | photosystem II subunit R | Chr1:29736085-29736781 FORWARD LENGTH=140 | 201606	AT1G79040.1	AT1G79040.1	24.7444	24.1189	22.8235	23.6867	24.1308	23.09	21.428	24.1701	24.5269	24.1579	24.6204	23.4575	plastid	87.334		1	PS	1.1	PS.lightreaction	1.1.1.2	PS.lightreaction.photosystem II.PSII polypeptide subunits	4	4	4	34.3	34.3	34.3	14.586	0	1827100000	63	34.3	34.3	16.4	16.4	34.3	14.3	34.3	16.4	16.4	34.3	34.3	16.4
>AT5G13450.1 | delta subunit of Mt ATP synthase | Chr5:4310558-4311941 REVERSE LENGTH=238 | 201606;>AT5G13450.2 | delta subunit of Mt ATP synthase | Chr5:4310558-4311941 REVERSE LENGTH=190 | 201606	AT5G13450.1;AT5G13450.2	AT5G13450.1;AT5G13450.2	22.0362	21.5889	17.8385	19.0532	21.6128	17.9448	18.0225	18.6838	18.7251	22.8839	19.0482	17.7424	mitochondrion	84.729		9	mitochondrial electron transport / ATP synthesis	9.9	mitochondrial electron transport / ATP synthesis.F1-ATPase	9.9	mitochondrial electron transport / ATP synthesis.F1-ATPase	6	6	6	31.1	31.1	31.1	26.321	0	447940000	30	31.1	25.6	10.1	15.1	25.6	5.9	20.2	10.1	16.4	31.1	10.5	10.1
>AT3G58730.1 | vacuolar ATP synthase subunit D (VATD) / V-ATPase D subunit / vacuolar proton pump D subunit (VATPD) | Chr3:21718495-21719280 REVERSE LENGTH=261 | 201606	AT3G58730.1	AT3G58730.1	22.7148	21.8139	20.962	21.1662	22.3102	21.6919	19.2425	22.7586	21.6092	22.1931	22.5945	21.1607	vacuole,golgi	82.188		34	transport	34.1	transport.p- and v-ATPases	34.1.1.3	transport.p- and v-ATPases.H+-transporting two-sector ATPase.subunit D	11	11	11	29.5	29.5	29.5	29.058	0	1007800000	57	26.4	26.4	14.9	22.6	26.4	22.2	18	26.4	18	25.7	26.4	14.9
>AT1G58290.1 | Glutamyl-tRNA reductase family protein | Chr1:21624028-21626051 REVERSE LENGTH=543 | 201606	AT1G58290.1;AT2G31250.1	AT1G58290.1	19.9031	19.3959	19.9266	19.0208	18.847	19.7323	17.8291	19.5097	20.3346	19.5223	18.8783	19.096	plastid	81.111		19	tetrapyrrole synthesis	19.2	tetrapyrrole synthesis.glu-tRNA reductase	19.2	tetrapyrrole synthesis.glu-tRNA reductase	7	7	7	16.9	16.9	16.9	59.515	0	307960000	27	5.7	11.4	10.3	8.8	7.6	6.3	10.7	9	8.8	11.6	7.6	8.8
>ATCG01310.1 | ribosomal protein L2 | ChrC:152806-154312 FORWARD LENGTH=274 | 201606;>ATCG00830.1 | ribosomal protein L2 | ChrC:84337-85843 REVERSE LENGTH=274 | 201606	ATCG01310.1;ATCG00830.1	ATCG01310.1;ATCG00830.1	20.0717	20.5793	20.0381	19.3521	20.3611	20.6132	14.0652	20.2646	21.1388	20.7268	21.0931	20.3134	plastid	80.835		29	protein	29.2	protein.synthesis	29.2.1.1.1.2.2	protein.synthesis.ribosomal protein.prokaryotic.chloroplast.50S subunit.L2	6	6	6	31.4	31.4	31.4	29.864	0	251540000	20	16.1	9.9	20.8	17.2	9.9	17.2	6.2	16.1	31.4	22.3	16.1	20.8
>AT3G56940.2 | dicarboxylate diiron protein%2C putative (Crd1) | Chr3:21076825-21078269 FORWARD LENGTH=332 | 201606;>AT3G56940.1 | dicarboxylate diiron protein%2C putative (Crd1) | Chr3:21076594-21078269 FORWARD LENGTH=409 | 201606	AT3G56940.2;AT3G56940.1	AT3G56940.2;AT3G56940.1			16.7035	17.5129			15.0395		18.3708	19.1028	18.4777	18.7605	cytosol;plastid	77.109		19	tetrapyrrole synthesis	19.12	tetrapyrrole synthesis.magnesium-protoporphyrin IX monomethyl ester (oxidative) cyclase	19.12	tetrapyrrole synthesis.magnesium-protoporphyrin IX monomethyl ester (oxidative) cyclase	4	4	4	16	16	16	39.178	0	55653000	6	3	0	4.2	3	0	0	4.2	0	8.7	7.2	3	8.7
>AT1G23310.2 | glutamate:glyoxylate aminotransferase | Chr1:8268808-8271329 REVERSE LENGTH=441 | 201606;>AT1G23310.1 | glutamate:glyoxylate aminotransferase | Chr1:8268720-8271329 REVERSE LENGTH=481 | 201606;>AT1G70580.4 | alanine-2-oxoglutarate aminotrans	AT1G23310.2;AT1G23310.1;AT1G70580.4;AT1G70580.3;AT1G70580.2;AT1G70580.1	AT1G23310.2;AT1G23310.1;AT1G70580.4;AT1G70580.3;AT1G70580.2;AT1G70580.1	19.8433	19.5045	19.2648	20.4835	21.295	19.3594		21.6394	20.2428	18.7952		16.0788	cytosol;peroxisome	74.748		1;13	amino acid metabolism;PS	1.2;13.1	amino acid metabolism.synthesis;PS.photorespiration	1.2.3;13.1.1.3.1	amino acid metabolism.synthesis.central amino acid metabolism.alanine.alanine aminotransferase;PS.photorespiration.aminotransferases peroxisomal	9	9	9	28.3	28.3	28.3	48.549	0	339750000	20	17.7	21.1	19.3	20.4	25.6	16.8	0	26.3	19.3	13.6	0	5.4
>AT5G02160.1 | transmembrane protein | Chr5:426392-427024 FORWARD LENGTH=129 | 201606	AT5G02160.1	AT5G02160.1	23.4383	25.0993	23.7987	22.952	24.6383	25.6467	20.184	25.0331	25.1683	23.0412	25.7748	26.1768	plastid	71.958		35	not assigned	35.2	not assigned.unknown	35.2	not assigned.unknown	5	5	5	28.7	28.7	28.7	13.378	0	1593200000	51	23.3	27.9	23.3	23.3	27.9	28.7	27.9	27.9	28.7	23.3	28.7	28.7
>AT1G03630.2 | protochlorophyllide oxidoreductase C | Chr1:907699-909245 FORWARD LENGTH=399 | 201606;>AT1G03630.1 | protochlorophyllide oxidoreductase C | Chr1:907699-909245 FORWARD LENGTH=401 | 201606	AT1G03630.2;AT1G03630.1;AT5G54190.2	AT1G03630.2;AT1G03630.1	20.6934	20.5798	20.7608	20.6251	20.4819	20.7411	18.2377	20.9062	20.8662	21.2357	21.0092	20.5869	plastid	70.342		19	tetrapyrrole synthesis	19.14	tetrapyrrole synthesis.protochlorophyllide reductase	19.14	tetrapyrrole synthesis.protochlorophyllide reductase	9	9	7	26.1	26.1	22.3	43.625	0	560170000	49	11.5	12.3	25.8	16	17.3	22.6	14.3	9.8	20.8	16	14	25.8
>AT4G11010.1 | nucleoside diphosphate kinase 3 | Chr4:6732780-6734298 REVERSE LENGTH=238 | 201606	AT4G11010.1;AT4G23900.1;AT4G23895.3	AT4G11010.1	22.8703	21.8513	22.403	22.1365	23.4901	23.3515	19.7821	23.5681	23.1706	23.2437	22.3262	22.6389	cytosol;mitochondrion	69.941		23;35	not assigned;nucleotide metabolism	23.4;35.1	not assigned.no ontology;nucleotide metabolism.phosphotransfer and pyrophosphatases	23.4.10;35.1	not assigned.no ontology;nucleotide metabolism.phosphotransfer and pyrophosphatases.nucleoside diphosphate kinase	5	5	5	23.5	23.5	23.5	25.734	0	1514600000	66	23.5	19.7	23.5	23.5	23.5	23.5	23.5	23.5	23.5	23.5	23.5	23.5
>AT3G01500.4 | carbonic anhydrase 1 | Chr3:195173-196716 REVERSE LENGTH=259 | 201606;>AT3G01500.1 | carbonic anhydrase 1 | Chr3:194853-196716 REVERSE LENGTH=270 | 201606;>AT3G01500.3 | carbonic anhydrase 1 | Chr3:195173-197873 REVERSE LENGTH=336 | 201606;>	AT3G01500.4;AT3G01500.1;AT3G01500.3;AT3G01500.2;AT5G14740.9;AT5G14740.8;AT5G14740.7;AT5G14740.6;AT5G14740.2;AT5G14740.5;AT5G14740.4;AT5G14740.3;AT5G14740.1	AT3G01500.4;AT3G01500.1;AT3G01500.3;AT3G01500.2;AT5G14740.9;AT5G14740.8;AT5G14740.7;AT5G14740.6;AT5G14740.2;AT5G14740.5;AT5G14740.4;AT5G14740.3;AT5G14740.1	21.3694	18.8631	17.4612	19.5084	20.4911	17.7161	16.6962	18.5115	18.8245	19.707	20.354	18.0303	cytosol;plastid	68.883		8	TCA / org transformation	8.3	TCA / org transformation.carbonic anhydrases	8.3	TCA / org transformation.carbonic anhydrases	4	4	4	23.6	23.6	23.6	28.198	0	158980000	18	17.4	11.2	5	11.2	23.6	6.2	12.4	6.2	17.4	17.4	17.4	11.2
>AT2G33800.1 | Ribosomal protein S5 family protein | Chr2:14300925-14302352 REVERSE LENGTH=303 | 201606	AT2G33800.1	AT2G33800.1	19.6101	22.2282	18.5491	19.0116	22.2559	19.9717	17.0786	22.0626	21.2659	20.1587	23.1286	20.379	plastid	67.187		29	protein	29.2	protein.synthesis	29.2.1.1.1.1.5	protein.synthesis.ribosomal protein.prokaryotic.chloroplast.30S subunit.S5	9	9	9	32	32	32	32.645	0	569350000	35	5	32	6.6	8.9	29	13.5	8.9	29	24.1	8.9	28.7	19.8
>AT5G37510.1 | NADH-ubiquinone dehydrogenase | Chr5:14897490-14900352 FORWARD LENGTH=745 | 201606;>AT5G37510.2 | NADH-ubiquinone dehydrogenase | Chr5:14897490-14900447 FORWARD LENGTH=748 | 201606	AT5G37510.1;AT5G37510.2	AT5G37510.1;AT5G37510.2	17.9047	16.4449		18.0758			18.0361			14.7299	17.6489		mitochondrion	67.142		9	mitochondrial electron transport / ATP synthesis	9.1	mitochondrial electron transport / ATP synthesis.NADH-DH	9.1.2	mitochondrial electron transport / ATP synthesis.NADH-DH.localisation not clear	6	6	6	12.9	12.9	12.9	81.181	0	52836000	6	3.9	3.9	0	6.2	0	0	10.7	0	0	1.7	4.4	0
>AT2G42750.1 | DNAJ heat shock N-terminal domain-containing protein | Chr2:17793404-17795419 FORWARD LENGTH=344 | 201606	AT2G42750.1	AT2G42750.1	20.9629	21.7943	19.988	21.2525	21.6746	20.1994	17.3888	22.7176	20.081	20.3021	21.9855	20.2589	plastid	65.807		20	stress	20.2	stress.abiotic	20.2.1	stress.abiotic.heat	6	6	6	25.9	25.9	25.9	38.822	0	377030000	18	9.6	23.5	20.6	20.6	16.6	13.7	2.9	25.9	20.6	7.3	16.6	16.6
>AT3G16140.1 | photosystem I subunit H-1 | Chr3:5468670-5469415 REVERSE LENGTH=145 | 201606	AT3G16140.1	AT3G16140.1	22.3859	21.8477	25.3048	21.2949	27.2795	25.6178		26.8998	25.6431	21.4694	26.1109	24.6025	plastid	65.6		1	PS	1.1	PS.lightreaction	1.1.2.2	PS.lightreaction.photosystem I.PSI polypeptide subunits	10	2	2	60	17.9	17.9	15.216	0	3710300000	45	60	60	57.2	60	60	57.2	42.8	60	57.2	60	60	57.2
>AT1G44575.3 | Chlorophyll A-B binding family protein | Chr1:16871768-16873194 FORWARD LENGTH=265 | 201606;>AT1G44575.1 | Chlorophyll A-B binding family protein | Chr1:16871768-16873194 FORWARD LENGTH=265 | 201606;>AT1G44575.2 | Chlorophyll A-B binding fam	AT1G44575.3;AT1G44575.1;AT1G44575.2	AT1G44575.3;AT1G44575.1;AT1G44575.2	24.1905	23.9199	23.9711	24.6999	24.6023	23.3711	22.3747	24.4305	24.6021	24.3708	24.1748	24.3235	plastid	64.112		1	PS	1.1	PS.lightreaction	1.1.1.2	PS.lightreaction.photosystem II.PSII polypeptide subunits	7	7	7	30.9	30.9	30.9	28.007	0	3773300000	47	26.8	24.2	27.5	30.9	24.2	22.3	30.2	30.9	30.9	26.8	26.8	26.8
>AT3G10060.1 | FKBP-like peptidyl-prolyl cis-trans isomerase family protein | Chr3:3102291-3103801 FORWARD LENGTH=230 | 201606	AT3G10060.1	AT3G10060.1	21.2459	21.321	20.7372	20.9889	21.42	21.1224	18.1765	21.5385	19.572	21.368	20.7417	20.8233	plastid	62.89		29	protein	29.6	protein.folding	29.6	protein.folding	5	5	5	28.3	28.3	28.3	24.504	0	404210000	29	23.9	23.9	15.2	15.2	23.9	15.2	15.2	23.9	15.2	23.9	15.2	23.9
>AT1G03090.2 | methylcrotonyl-CoA carboxylase alpha chain | Chr1:739715-743819 FORWARD LENGTH=734 | 201606;>AT1G03090.1 | methylcrotonyl-CoA carboxylase alpha chain | Chr1:739715-743819 FORWARD LENGTH=714 | 201606	AT1G03090.2;AT1G03090.1	AT1G03090.2;AT1G03090.1	19.8314	17.3897	15.4233	18.3428	19.6779		17.3883	20.2526	17.5343	19.3195	17.5767	16.8424	mitochondrion	62.712		13	amino acid metabolism	13.2	amino acid metabolism.degradation	13.2.4.4	amino acid metabolism.degradation.branched chain group.leucine	9	9	9	15.7	15.7	15.7	80.45	0	273530000	23	12	7.2	4.1	9.8	15.7	0	3.1	15.7	7.6	13.6	9.7	7.6
>AT2G31040.1 | ATP synthase protein I-like protein | Chr2:13209094-13211012 REVERSE LENGTH=350 | 201606	AT2G31040.1	AT2G31040.1	18.7145	19.2496	18.4129	17.8802	20.3039	19.6814	15.8266	19.656		18.3472		17.126	plastid	60.889		1	PS	1.1	PS.lightreaction	1.1.4	PS.lightreaction.ATP synthase	3	3	3	12.3	12.3	12.3	38.61	0	102770000	15	4.6	9.7	9.7	4.6	12.3	9.7	4.6	9.7	0	7.1	4.6	4.6
>AT5G22340.1 | NF-kappa-B inhibitor-like protein | Chr5:7394509-7396554 FORWARD LENGTH=323 | 201606;>AT5G22340.2 | NF-kappa-B inhibitor-like protein | Chr5:7394509-7396609 FORWARD LENGTH=340 | 201606	AT5G22340.1;AT5G22340.2	AT5G22340.1;AT5G22340.2	21.7697	21.4988	20.6671	21.7867	21.5977	21.9658	18.8065	21.1663	21.0146	21.2182	21.0389	19.6957	plastid	60.402		35	not assigned	35.2	not assigned.unknown	35.2	not assigned.unknown	7	7	7	24.1	24.1	24.1	36.265	0	594310000	49	10.5	24.1	10.5	21.4	15.5	10.5	9.3	10.5	10.5	15.2	15.2	16.4
>AT2G21330.3 | fructose-bisphosphate aldolase 1 | Chr2:9128416-9130152 REVERSE LENGTH=389 | 201606;>AT2G21330.1 | fructose-bisphosphate aldolase 1 | Chr2:9128416-9130152 REVERSE LENGTH=399 | 201606;>AT2G21330.2 | fructose-bisphosphate aldolase 1 | Chr2:912	AT2G21330.3;AT2G21330.1;AT2G21330.2;AT2G01140.1	AT2G21330.3;AT2G21330.1;AT2G21330.2	21.5908	18.5097	17.9483	21.3604	18.8674	18.2432	16.0118	19.5009	18.8427	19.5012	19.8512	18.3783	plastid	60.395		1	PS	1.3	PS.calvin cycle	1.3.6	PS.calvin cycle.aldolase	7	7	3	25.4	25.4	12.9	41.807	0	285670000	25	14.9	10	10	22.1	10	7.7	10	12.6	10.3	14.9	8.5	10
>AT4G00290.1 | Mechanosensitive ion channel protein | Chr4:123097-125300 REVERSE LENGTH=497 | 201606	AT4G00290.1;AT4G00234.1	AT4G00290.1	17.7235	19.389	20.2243	19.3312	19.4463	20.0577		19.1582	20.0313	17.2953	20.1012	19.1931	mitochondrion;plastid	60.31		35	not assigned	35.1;35.2	not assigned.no ontology;not assigned.unknown	35.1;35.2	not assigned.no ontology;not assigned.unknown	6	6	6	17.3	17.3	17.3	53.884	0	212990000	22	3	6	17.1	9.3	6	13.5	0	6	14.1	3	6	10.3
>AT4G15510.5 | Photosystem II reaction center PsbP family protein | Chr4:8861351-8862529 FORWARD LENGTH=205 | 201606;>AT4G15510.4 | Photosystem II reaction center PsbP family protein | Chr4:8861351-8862529 FORWARD LENGTH=205 | 201606;>AT4G15510.3 | Photosy	AT4G15510.5;AT4G15510.4;AT4G15510.3;AT4G15510.1;AT4G15510.2	AT4G15510.5;AT4G15510.4;AT4G15510.3;AT4G15510.1	22.199	21.1807	20.6441	21.817	22.1248	21.0081	19.4969	22.6223	21.9255	22.2001	22.5172	20.329	cytosol,plasma membrane;plastid	59.187		1	PS	1.1	PS.lightreaction	1.1.1.2	PS.lightreaction.photosystem II.PSII polypeptide subunits	9	9	9	44.4	44.4	44.4	23.578	0	513090000	39	39.5	30.2	24.4	39.5	38.5	17.1	27.3	31.2	35.1	27.3	34.6	17.1
>AT5G02500.1 | heat shock cognate protein 70-1 | Chr5:554055-556334 REVERSE LENGTH=651 | 201606;>AT5G02500.2 | heat shock cognate protein 70-1 | Chr5:554055-556334 REVERSE LENGTH=521 | 201606;>AT3G09440.4 | Heat shock protein 70 (Hsp 70) family protein | C	AT5G02500.1;AT5G02500.2;AT3G09440.4;AT3G09440.3;AT3G09440.2;AT3G09440.1;AT3G12580.1;AT5G02490.1;AT1G56410.1;AT1G16030.1;AT5G42020.2;AT5G42020.1;AT5G28540.1;AT5G42020.3	AT5G02500.1;AT5G02500.2;AT3G09440.4;AT3G09440.3;AT3G09440.2;AT3G09440.1;AT3G12580.1;AT5G02490.1;AT1G56410.1	19.272	18.8009	18.5114	18.5594	19.6594	18.3393	16.1803	19.7321	19.0594	20.0158	19.574	17.2476	cytosol;endoplasmic reticulum;plastid	58.516		20;29	protein;stress	20.2;29.6	protein.folding;stress.abiotic	20.2.1;29.6	protein.folding;stress.abiotic.heat	8	8	8	16	16	16	71.357	0	290510000	22	7.8	10.3	11.1	7.7	9.5	6.3	9.7	11.4	12.7	14.3	8	6.6
>AT4G21280.1 | photosystem II subunit QA | Chr4:11334446-11335587 FORWARD LENGTH=223 | 201606;>AT4G21280.2 | photosystem II subunit QA | Chr4:11334446-11335587 FORWARD LENGTH=224 | 201606	AT4G21280.1;AT4G21280.2	AT4G21280.1;AT4G21280.2	20.6972	19.8053	19.9399	20.7656	20.8057	20.8073	17.5344	20.6237	20.8029	20.7633	20.0714	19.7774	plastid	58.468		1	PS	1.1	PS.lightreaction	1.1.1.2	PS.lightreaction.photosystem II.PSII polypeptide subunits	5	5	5	29.6	29.6	29.6	23.795	0	249950000	32	22	12.6	25.1	22	22	12.6	12.6	22	25.1	22	12.6	12.6
>ATCG00150.1 | ATPase%2C F0 complex%2C subunit A protein | ChrC:14021-14770 REVERSE LENGTH=249 | 201606	ATCG00150.1	ATCG00150.1	32.0734	31.9444	30.4481	31.5643	30.9129	30.6686	27.5327	30.3694	29.5594	29.3682	29.9791	28.7725	plastid	58.286		1	PS	1.1	PS.lightreaction	1.1.4.6	PS.lightreaction.ATP synthase.chloroplastic subunit a	4	4	4	13.7	13.7	13.7	27.35	0	131940000000	81	13.7	13.7	13.7	13.7	13.7	6	13.7	13.7	13.7	6	13.7	6
>AT3G47070.1 | thylakoid soluble phosphoprotein | Chr3:17337205-17337507 REVERSE LENGTH=100 | 201606	AT3G47070.1	AT3G47070.1	24.7631	23.8012	23.3871	24.0172	23.5336	24.4204	21.1023	22.8792	23.3113	23.1879	22.5534	22.7368	plastid	56.889		35	not assigned	35.2	not assigned.unknown	35.2	not assigned.unknown	4	4	4	46	46	46	10.53	0	1556900000	39	33	33	33	33	34	33	33	21	46	33	21	46
>ATCG00560.1 | photosystem II reaction center protein L | ChrC:63804-63920 REVERSE LENGTH=38 | 201606	ATCG00560.1	ATCG00560.1	24.0377	27.867		27.8517	27.4071	27.4587		29.4755	29.426	28.6345		28.6018	plastid	56.167		1	PS	1.1	PS.lightreaction	1.1.1.2	PS.lightreaction.photosystem II.PSII polypeptide subunits	1	1	1	36.8	36.8	36.8	4.4701	0	7997000000	3	36.8	36.8	0	36.8	36.8	36.8	0	36.8	36.8	36.8	0	36.8
>AT3G51820.1 | UbiA prenyltransferase family protein | Chr3:19216301-19218934 REVERSE LENGTH=387 | 201606	AT3G51820.1	AT3G51820.1	19.2933					18.443	16.1967		18.1591	19.8011	19.738	18.6005	plastid	54.877		19	tetrapyrrole synthesis	19.15	tetrapyrrole synthesis.chlorophyll synthase	19.15	tetrapyrrole synthesis.chlorophyll synthase	1	1	1	3.9	3.9	3.9	41.881	0	59237000	6	3.9	0	0	0	3.9	3.9	3.9	0	3.9	3.9	3.9	3.9
>AT5G51545.1 | low psii accumulation2 | Chr5:20936434-20937243 FORWARD LENGTH=185 | 201606	AT5G51545.1	AT5G51545.1		17.4292	18.3446		20.5094	20.2042	14.7293	18.8093	21.0757	21.9091		18.2043	plastid	54.465		1	PS	1.1	PS.lightreaction	1.1.1.2	PS.lightreaction.photosystem II.PSII polypeptide subunits	2	2	2	16.8	16.8	16.8	20.213	0	87748000	4	10.8	5.9	5.9	0	10.8	10.8	5.9	5.9	16.8	16.8	0	5.9
>AT5G35220.1 | Peptidase M50 family protein | Chr5:13484606-13487546 REVERSE LENGTH=548 | 201606	AT5G35220.1	AT5G35220.1	20.0435	18.6688	17.5921	19.0937	19.681	19.6073	16.1388	18.836	19.5566	19.9264	17.9534	18.3193	plastid	52.902		29	protein	29.5	protein.degradation	29.5	protein.degradation	5	5	5	11.3	11.3	11.3	59.5	0	204520000	23	6.4	3.6	3.6	3.6	6.9	3.6	3.6	3.6	6.9	5.3	3.6	6.9
>AT3G52300.1 | ATP synthase D chain | Chr3:19396689-19398119 FORWARD LENGTH=168 | 201606;>AT3G52300.2 | ATP synthase D chain | Chr3:19396689-19397866 FORWARD LENGTH=122 | 201606	AT3G52300.1;AT3G52300.2	AT3G52300.1;AT3G52300.2	20.5308	19.4161	16.6929	16.185	19.8845	18.0584	17.6496	18.8148	17.83	21.8424	18.6129	18.2809	mitochondrion	52.046		9	mitochondrial electron transport / ATP synthesis	9.9	mitochondrial electron transport / ATP synthesis.F1-ATPase	9.9	mitochondrial electron transport / ATP synthesis.F1-ATPase	6	6	6	36.9	36.9	36.9	19.586	0	125450000	13	24.4	18.5	7.1	5.4	23.8	5.4	23.8	17.9	13.1	29.8	10.7	13.1
>AT5G37360.1 | LOW protein: ammonium transporter 1-like protein | Chr5:14805437-14808113 REVERSE LENGTH=309 | 201606	AT5G37360.1	AT5G37360.1	20.616	20.5632	20.1899	18.1352	20.3051	20.2738	17.4527	19.1617	19.2126	21.4527	21.2568	20.9623	plastid	50.856		35	not assigned	35.2	not assigned.unknown	35.2	not assigned.unknown	5	5	5	17.5	17.5	17.5	33.439	0	236500000	21	6.8	6.8	10.4	4.2	7.8	10.4	6.8	4.2	10.4	14.2	13.6	13.6
>AT2G27730.4 | copper ion binding protein | Chr2:11820056-11820867 REVERSE LENGTH=113 | 201606;>AT2G27730.3 | copper ion binding protein | Chr2:11820056-11820867 REVERSE LENGTH=113 | 201606;>AT2G27730.2 | copper ion binding protein | Chr2:11820056-11820867	AT2G27730.4;AT2G27730.3;AT2G27730.2;AT2G27730.1	AT2G27730.4;AT2G27730.3;AT2G27730.2;AT2G27730.1	22.5189	20.1693	19.442	21.7403	20.4543		20.2496	20.3671	21.4923	19.6674	20.1756		mitochondrion	50.507		35	not assigned	35.2	not assigned.unknown	35.2	not assigned.unknown	2	2	2	26.5	26.5	26.5	11.947	0	162390000	7	26.5	13.3	13.3	26.5	13.3	0	13.3	13.3	13.3	13.3	13.3	0
>AT3G52730.1 | ubiquinol-cytochrome C reductase UQCRX/QCR9-like family protein | Chr3:19543146-19544167 REVERSE LENGTH=72 | 201606;>AT3G52730.2 | ubiquinol-cytochrome C reductase UQCRX/QCR9-like family protein | Chr3:19543627-19544167 REVERSE LENGTH=79 | 2	AT3G52730.1;AT3G52730.2	AT3G52730.1;AT3G52730.2	25.0511	26.5386	27.3729	26.0806	26.3735	26.7268	22.4	26.8653	27.3002	25.7866	28.5157	26.5931	mitochondrion	49.709		9	mitochondrial electron transport / ATP synthesis	9.5	mitochondrial electron transport / ATP synthesis.cytochrome c reductase	9.5	mitochondrial electron transport / ATP synthesis.cytochrome c reductase	4	4	4	43.1	43.1	43.1	8.4485	0	6408600000	47	31.9	43.1	43.1	43.1	43.1	43.1	31.9	43.1	43.1	43.1	43.1	43.1
>AT5G52440.1 | Bacterial sec-independent translocation protein mttA/Hcf106 | Chr5:21286896-21288613 FORWARD LENGTH=260 | 201606	AT5G52440.1	AT5G52440.1	19.8486	20.6089	18.5499	17.7682	21.3637	18.4716	15.4131	20.7056	19.1549	19.3733	20.7714	26.6253	plastid	49.669		29	protein	29.3	protein.targeting	29.3.3	protein.targeting.chloroplast	4	4	4	14.6	14.6	14.6	28.231	0	1506100000	12	5.4	11.9	5.4	2.7	14.6	2.7	2.7	11.9	5.4	5.4	14.6	8.1
>AT5G19940.1 | Plastid-lipid associated protein PAP / fibrillin family protein | Chr5:6739693-6740661 FORWARD LENGTH=239 | 201606;>AT5G19940.2 | Plastid-lipid associated protein PAP / fibrillin family protein | Chr5:6739693-6740747 FORWARD LENGTH=235 | 201	AT5G19940.1;AT5G19940.2	AT5G19940.1;AT5G19940.2	21.3146	22.1811	20.0319	19.8088	22.8346	20.5262	16.2311	20.8538	20.081	21.4453	21.6377	20.4422	plastid	49.409		31	cell	31.1	cell.organisation	31.1	cell.organisation	6	6	6	28	28	28	26.482	0	533300000	30	19.7	25.1	18.4	18.4	28	15.5	7.5	16.7	19.7	25.1	22.6	25.1
>AT3G61870.2 | plant/protein | Chr3:22902702-22903561 FORWARD LENGTH=254 | 201606;>AT3G61870.1 | plant/protein | Chr3:22902702-22903895 FORWARD LENGTH=272 | 201606	AT3G61870.2;AT3G61870.1	AT3G61870.2;AT3G61870.1	20.7093			20.8002	20.0829					19.6934	18.8086	19.7591	plastid	48.979		35	not assigned	35.2	not assigned.unknown	35.2	not assigned.unknown	2	2	2	15.7	15.7	15.7	27.804	0	69573000	9	11.8	0	0	15.7	15.7	0	0	0	0	11.8	3.9	11.8
>AT5G54270.1 | light-harvesting chlorophyll B-binding protein 3 | Chr5:22038424-22039383 FORWARD LENGTH=265 | 201606	AT5G54270.1	AT5G54270.1	20.8954	20.2227	20.7067	22.6018	22.0426	20.4837	20.8359	20.457	20.7938	22.4349	23.2287	20.6314	plastid	48.424		1	PS	1.1	PS.lightreaction	1.1.1.1	PS.lightreaction.photosystem II.LHC-II	5	3	3	30.9	23	23	28.706	0	388330000	17	10.9	17.4	17.4	24.5	30.9	17.4	24.5	10.9	17.4	24.5	30.9	17.4
>AT3G27850.1 | ribosomal protein L12-C | Chr3:10324905-10325468 FORWARD LENGTH=187 | 201606;>AT3G27830.2 | ribosomal protein L12-A | Chr3:10318576-10319151 FORWARD LENGTH=191 | 201606;>AT3G27830.1 | ribosomal protein L12-A | Chr3:10318576-10319151 FORWARD	AT3G27850.1;AT3G27830.2;AT3G27830.1	AT3G27850.1;AT3G27830.2;AT3G27830.1	22.6973	20.3946	20.6284	21.9054	20.4292	21.882	17.7215	21.1088	22.2646	20.6659	20.8652	20.8933	plastid	45.663		29	protein	29.2	protein.synthesis	29.2.1.1.1.2.12	protein.synthesis.ribosomal protein.prokaryotic.chloroplast.50S subunit.L12	4	4	4	20.9	20.9	20.9	19.682	0	467460000	30	20.9	20.9	16.6	20.9	16.6	20.9	9.1	20.9	20.9	20.9	20.9	16.6
>AT1G15700.1 | ATPase%2C F1 complex%2C gamma subunit protein | Chr1:5402629-5403789 REVERSE LENGTH=386 | 201606	AT1G15700.1	AT1G15700.1	20.5741		18.7859	19.4416	16.2864		18	19.4394	19.1124	19.3377	17.7234	17.7412	plastid	45.256		1	PS	1.1	PS.lightreaction	1.1.4.4	PS.lightreaction.ATP synthase.gamma chain	4	4	4	13	13	13	42.679	0	177210000	23	9.8	0	3.4	9.8	3.9	0	7.3	9.8	6	9.8	9.6	3.4
>AT3G52960.1 | Thioredoxin superfamily protein | Chr3:19639699-19640403 FORWARD LENGTH=234 | 201606	AT3G52960.1	AT3G52960.1	20.1192	19.3815	16.7393	19.569	19.8053	17.5518	14.5118	20.2358	16.8416	19.4927	19.3867	16.4218	plastid	45.221		21	redox	21.5	redox.peroxiredoxin	21.5	redox.peroxiredoxin	2	2	2	10.7	10.7	10.7	24.684	0	139810000	15	10.7	10.7	7.3	10.7	10.7	7.3	7.3	10.7	10.7	10.7	10.7	7.3
>AT2G21870.1 | MALE GAMETOPHYTE DEFECTIVE 1 | Chr2:9320456-9322618 REVERSE LENGTH=240 | 201606;>AT2G21870.2 | MALE GAMETOPHYTE DEFECTIVE 1 | Chr2:9320612-9322618 REVERSE LENGTH=220 | 201606	AT2G21870.1;AT2G21870.2	AT2G21870.1;AT2G21870.2	18.3544	18.1725		15.764	20.5454			19.2022	15.5965	21.0646	18.8123		mitochondrion	45.155		35	not assigned	35.2	not assigned.unknown	35.2	not assigned.unknown	8	8	8	34.2	34.2	34.2	27.597	0	98446000	6	9.6	9.6	0	5	18.8	0	0	8.3	4.6	27.9	8.3	0
>ATCG01240.1 | ribosomal protein S7 | ChrC:140704-141171 FORWARD LENGTH=155 | 201606;>ATCG00900.1 | Ribosomal protein S7p/S5e family protein | ChrC:97478-97945 REVERSE LENGTH=155 | 201606	ATCG01240.1;ATCG00900.1	ATCG01240.1;ATCG00900.1	18.2415	23.5218	20.8984		23.4139	20.3212		23.4301	22.6911	18.296	24.4268	21.6827	plastid	45.08		29	protein	29.2	protein.synthesis	29.2.1.1.1.1.7	protein.synthesis.ribosomal protein.prokaryotic.chloroplast.30S subunit.S7	6	6	6	41.3	41.3	41.3	17.357	0	574560000	24	6.5	41.3	23.9	0	29.7	11.6	0	29.7	29.7	6.5	35.5	23.9
>AT5G13720.1 | Uncharacterized protein family (UPF0114) | Chr5:4427960-4429029 FORWARD LENGTH=262 | 201606	AT5G13720.1	AT5G13720.1	21.811	22.6717	22.9935	22.5065	21.7986	23.1737	19.9808	22.8815	23.4712	22.7983	23.5727	22.2805	plastid	44.254		29	protein	29.2	protein.synthesis	29.2.1.99.99	protein.synthesis.ribosomal protein.unknown.unknown	6	6	6	18.3	18.3	18.3	28.912	0	1041300000	46	7.3	11.5	14.5	11.5	14.9	11.5	11.5	11.5	11.5	15.3	15.3	11.5
>ATCG00720.1 | photosynthetic electron transfer B | ChrC:74841-76292 FORWARD LENGTH=215 | 201606	ATCG00720.1	ATCG00720.1	24.0075	23.0307	22.7793	24.1128	23.3872	22.184	20.1348	22.9234	22.6432	23.3943	24.4868	23.304	plastid	44.175		1	PS	1.1	PS.lightreaction	1.1.3.3	PS.lightreaction.cytochrome b6/f.cytochrome b6 (CYB6)	3	3	3	21.4	21.4	21.4	24.152	0	1557100000	44	21.4	21.4	21.4	21.4	21.4	21.4	11.6	21.4	21.4	21.4	21.4	21.4
>AT4G03520.2 | Thioredoxin superfamily protein | Chr4:1562585-1562803 REVERSE LENGTH=72 | 201606;>AT4G03520.1 | Thioredoxin superfamily protein | Chr4:1562585-1564055 REVERSE LENGTH=186 | 201606	AT4G03520.2;AT4G03520.1	AT4G03520.2;AT4G03520.1	20.9426	20.6196	18.546	21.0338	21.4845	19.0801	18.4366	21.6576	21.2956	20.4268	20.2092	18.6759	cytosol;plastid	43.769		21	redox	21.1	redox.thioredoxin	21.1	redox.thioredoxin	2	2	2	34.7	34.7	34.7	7.9261	0	120420000	15	34.7	34.7	12.5	34.7	34.7	12.5	34.7	34.7	34.7	34.7	22.2	12.5
>AT4G20360.2 | RAB GTPase homolog E1B | Chr4:10990036-10991466 FORWARD LENGTH=476 | 201606;>AT4G20360.1 | RAB GTPase homolog E1B | Chr4:10990036-10991466 FORWARD LENGTH=476 | 201606	AT4G20360.2;AT4G20360.1	AT4G20360.2;AT4G20360.1	19.6917	18.5429	18.316	19.2354	18.7168	17.1115	16.0844	18.4455	18.5741	19.5221	19.378	19.2129	plastid	43.098		29	protein	29.2	protein.synthesis	29.2.4	protein.synthesis.elongation	5	5	5	13.4	13.4	13.4	51.63	0	169270000	20	8.6	8.6	10.9	11.1	10.1	7.6	4.8	8.6	10.9	9	13.4	10.9
>AT4G09010.2 | ascorbate peroxidase 4 | Chr4:5777502-5779064 REVERSE LENGTH=284 | 201606;>AT4G09010.1 | ascorbate peroxidase 4 | Chr4:5777502-5779338 REVERSE LENGTH=349 | 201606;>AT4G09010.3 | ascorbate peroxidase 4 | Chr4:5777502-5779479 REVERSE LENGTH=39	AT4G09010.2;AT4G09010.1;AT4G09010.3	AT4G09010.2;AT4G09010.1;AT4G09010.3	19.1024	19.2874	17.4296	18.7004	19.2542	17.2285		19.0571	20.3741	20.5326	18.8768	19.3462	plastid	42.882		21	redox	21.2	redox.ascorbate and glutathione	21.2.1	redox.ascorbate and glutathione.ascorbate	6	6	6	23.9	23.9	23.9	31.041	0	172360000	17	13	16.9	6.3	13	16.5	3.9	0	16.5	10.2	17.3	13.7	9.2
>AT1G19150.1 | PSI type II chlorophyll a/b-binding protein (Lhca2-1) | Chr1:6612806-6613799 FORWARD LENGTH=270 | 201606	AT1G19150.1	AT1G19150.1	26.6127	25.1131	24.9668	26.0638	25.8721	26.0576	22.7566	25.9095	25.1649	25.3687	25.5876	24.8366	plastid	42.877		1	PS	1.1	PS.lightreaction	1.1.2.1	PS.lightreaction.photosystem I.LHC-I	5	5	5	19.3	19.3	19.3	29.939	0	8241900000	81	19.3	19.3	19.3	19.3	19.3	19.3	19.3	19.3	19.3	19.3	19.3	19.3
>AT2G46820.2 | photosystem I P subunit | Chr2:19243729-19244870 FORWARD LENGTH=174 | 201606;>AT2G46820.1 | photosystem I P subunit | Chr2:19243729-19244870 FORWARD LENGTH=174 | 201606	AT2G46820.2;AT2G46820.1	AT2G46820.2;AT2G46820.1	22.0084			19.4678				20.411		21.2903	22.0962		plastid	42.797		1	PS	1.1	PS.lightreaction	1.1.2.2	PS.lightreaction.photosystem I.PSI polypeptide subunits	2	2	2	19	19	19	18.482	0	107830000	9	14.4	0	0	14.4	0	0	0	14.4	4.6	14.4	14.4	14.4
>AT3G26580.1 | Tetratricopeptide repeat (TPR)-like superfamily protein | Chr3:9758933-9760349 FORWARD LENGTH=350 | 201606	AT3G26580.1	AT3G26580.1	19.6134	18.0948	17.6602	18.5223	17.9614		16.4531	18.2608		20.2831	18.2221	15.9398	plastid	42.365		35	not assigned	35.2	not assigned.unknown	35.2	not assigned.unknown	6	6	6	19.1	19.1	19.1	39.939	0	110810000	8	8.6	8.6	8.6	8.6	8.6	0	6.6	10.9	0	11.7	5.4	3.4
>AT1G68830.1 | Serine/Threonine kinase domain protein | Chr1:25872654-25875473 REVERSE LENGTH=562 | 201606	AT1G68830.1	AT1G68830.1	18.6922	18.8156	18.7292	18.4037	19.6826	17.0002				19.1478	19.3627	18.852	plastid	41.922		1	PS	1.1	PS.lightreaction	1.1.30	PS.lightreaction.state transition	5	5	5	7.8	7.8	7.8	63.251	0	140360000	15	4.1	5.9	7.8	5.5	7.8	4.1	0	0	0	5.9	5.9	7.8
>AT5G14320.1 | Ribosomal protein S13/S18 family | Chr5:4617839-4618772 REVERSE LENGTH=169 | 201606;>AT5G14320.2 | Ribosomal protein S13/S18 family | Chr5:4618189-4618772 REVERSE LENGTH=128 | 201606	AT5G14320.1;AT5G14320.2	AT5G14320.1;AT5G14320.2	20.5916	23.0501	20.9885	18.7985	22.7211	21.4269	16.8253	21.9549	21.8933	20.2643	23.335	21.1536	plastid	41.732		29	protein	29.2	protein.synthesis	29.2.1.1.1.1.13	protein.synthesis.ribosomal protein.prokaryotic.chloroplast.30S subunit.S13	4	4	4	28.4	28.4	28.4	19.096	0	415240000	28	14.2	23.7	28.4	23.7	23.7	20.1	17.8	23.7	28.4	23.7	23.7	28.4
>AT4G23890.1 | NAD(P)H-quinone oxidoreductase subunit S | Chr4:12420593-12421345 REVERSE LENGTH=250 | 201606	AT4G23890.1	AT4G23890.1	18.7258	20.4214	18.3514	18.1604	19.199	18.1664	15.8258	18.3952	18.8688	20.5971	21.0761	20.3751	plastid	41.054		35	not assigned	35.2	not assigned.unknown	35.2	not assigned.unknown	3	3	3	16.4	16.4	16.4	27.726	0	176670000	14	7.2	16.4	7.2	11.2	12.4	7.2	7.2	7.2	7.2	16.4	16.4	11.2
>AT1G54500.1 | Rubredoxin-like superfamily protein | Chr1:20357084-20357671 REVERSE LENGTH=195 | 201606	AT1G54500.1	AT1G54500.1	21.614	20.9435		20.8817	21.5047	19.0861	18.6285	21.1716	19.076	21.8724	21.2155	19.4673	plastid	40.311		29	protein	29.8	protein.assembly and cofactor ligation	29.8	protein.assembly and cofactor ligation	2	2	2	13.8	13.8	13.8	21.874	0	261000000	17	13.8	13.8	0	13.8	13.8	9.7	13.8	13.8	9.7	13.8	13.8	9.7
>AT1G47260.1 | gamma carbonic anhydrase 2 | Chr1:17321384-17323347 REVERSE LENGTH=278 | 201606	AT1G47260.1	AT1G47260.1	16.5637	19.9425	17.5214	19.3729	18.7097	16.6982	19.7062	19.202	18.0038	18.5897	19.7408	18.6167	mitochondrion	39.677		9	mitochondrial electron transport / ATP synthesis	9.1	mitochondrial electron transport / ATP synthesis.NADH-DH	9.1.1.5	mitochondrial electron transport / ATP synthesis.NADH-DH.complex I.carbonic anhydrase	3	3	3	20.1	20.1	20.1	30.065	0	111660000	14	5	20.1	6.5	15.1	15.1	8.6	20.1	15.1	6.5	15.1	15.1	15.1
>AT5G47030.1 | ATPase%2C F1 complex%2C delta/epsilon subunit | Chr5:19090384-19092034 FORWARD LENGTH=203 | 201606	AT5G47030.1	AT5G47030.1	21.1369	18.7845	19.9136	19.0227	21.4266	20.8778	18.4523	19.9934	21.0787	22.4003	20.0564	19.6704	mitochondrion	39.122		9	mitochondrial electron transport / ATP synthesis	9.9	mitochondrial electron transport / ATP synthesis.F1-ATPase	9.9	mitochondrial electron transport / ATP synthesis.F1-ATPase	4	4	4	22.7	22.7	22.7	21.547	0	212540000	15	17.7	3.9	17.7	9.9	9.9	17.7	17.7	9.9	17.7	22.7	9.9	17.7
>AT5G63420.1 | RNA-metabolising metallo-beta-lactamase family protein | Chr5:25400515-25405807 FORWARD LENGTH=911 | 201606	AT5G63420.1	AT5G63420.1	17.1001	18.0255	17.6908	17.1572	18.817	15.9371		17.9559	18.083	18.9825	18.1002	16.9937	plastid	39.087		33	development	33.99	development.unspecified	33.99	development.unspecified	6	6	6	8.5	8.5	8.5	100.55	0	179250000	9	1.8	5.5	5.2	2.6	6.8	1.8	0	4.4	4.6	7.4	4	3.4
>AT3G44890.1 | ribosomal protein L9 | Chr3:16386505-16387963 FORWARD LENGTH=197 | 201606	AT3G44890.1	AT3G44890.1	20.3404	20.2744	20.9091	19.6322	21.4865	20.9174	18.1356	21.2412	21.7876	20.4171	20.9922	21.5417	plastid	38.632		29	protein	29.2	protein.synthesis	29.2.1.1.1.2.9	protein.synthesis.ribosomal protein.prokaryotic.chloroplast.50S subunit.L9	3	3	3	17.3	17.3	17.3	22.134	0	287950000	19	17.3	13.2	17.3	13.2	17.3	17.3	8.1	17.3	17.3	13.2	17.3	17.3
>AT1G20020.2 | ferredoxin-NADP[+]-oxidoreductase 2 | Chr1:6943465-6944868 FORWARD LENGTH=255 | 201606	AT1G20020.2	AT1G20020.2	22.834	21.2775	23.9222	22.2031	23.8059	24.2395	19.198	23.7368	22.9928	21.4199	23.4887	22.4571	plastid	37.871		1	PS	1.1	PS.lightreaction	1.1.5.3	PS.lightreaction.other electron carrier (ox/red).ferredoxin reductase	22	2	2	80.4	9.8	9.8	28.694	0	1482900000	15	65.5	66.3	76.1	65.5	66.3	66.3	65.1	66.3	80.4	66.3	66.3	66.3
>AT4G17600.1 | Chlorophyll A-B binding family protein | Chr4:9803759-9804714 FORWARD LENGTH=262 | 201606	AT4G17600.1	AT4G17600.1	21.3259	19.5843	19.3823	20.9096	20.4567	19.5016	19.7042	20.7281	19.9388	21.3766	22.4234	19.9444	plastid	37.522		27	RNA	27.3	RNA.regulation of transcription	27.3.23	RNA.regulation of transcription.HSF,Heat-shock transcription factor family	6	6	6	22.5	22.5	22.5	29.403	0	472680000	30	17.9	8	11.8	15.3	16	12.2	15.3	15.3	15.3	19.8	22.5	16.4
>AT3G07700.4 | Protein kinase superfamily protein | Chr3:2459696-2463241 REVERSE LENGTH=695 | 201606;>AT3G07700.2 | Protein kinase superfamily protein | Chr3:2459696-2463241 REVERSE LENGTH=695 | 201606;>AT3G07700.1 | Protein kinase superfamily protein | Ch	AT3G07700.4;AT3G07700.2;AT3G07700.1;AT3G07700.3	AT3G07700.4;AT3G07700.2;AT3G07700.1;AT3G07700.3	19.2948		18.2175	17.591	16.6137	18.1855	14.8665	17.5494	18.3022	19.3415	16.6751	17.5881	plastid	37.311		35	not assigned	35.1	not assigned.no ontology	35.1.1	not assigned.no ontology.ABC1 family protein	6	6	6	9.6	9.6	9.6	78.278	0	145810000	6	6.5	0	6.6	3.3	1.6	4.9	1.7	3.3	6.5	6.5	1.4	5
>AT5G13630.1 | magnesium-chelatase subunit chlH%2C chloroplast%2C putative / Mg-protoporphyrin IX chelatase%2C putative (CHLH) | Chr5:4387567-4392082 REVERSE LENGTH=1381 | 201606;>AT5G13630.2 | magnesium-chelatase subunit chlH%2C chloroplast%2C putative /	AT5G13630.1;AT5G13630.2	AT5G13630.1;AT5G13630.2	16.3146	17.2058	16.5416	16.9899	17.5792	17.4547	12.3393	17.9576	16.1593	16.3333	18.6649	15.8943	plastid	37.018		19	tetrapyrrole synthesis	19.1	tetrapyrrole synthesis.magnesium chelatase	19.1	tetrapyrrole synthesis.magnesium chelatase	6	6	6	5.4	5.4	5.4	153.57	0	145530000	15	1.7	2.9	1.8	2.2	2.9	2.5	0.7	3.6	1.8	1.7	4.3	1.8
>AT1G07320.4 | ribosomal protein L4 | Chr1:2249190-2250173 FORWARD LENGTH=278 | 201606;>AT1G07320.3 | ribosomal protein L4 | Chr1:2249190-2250026 FORWARD LENGTH=278 | 201606;>AT1G07320.2 | ribosomal protein L4 | Chr1:2249190-2250189 FORWARD LENGTH=280 | 20	AT1G07320.4;AT1G07320.3;AT1G07320.2;AT1G07320.1	AT1G07320.4;AT1G07320.3;AT1G07320.2;AT1G07320.1	22.282	20.7888	21.5939	20.6783	20.9339	21.5189	18.2942	21.2518	21.8997	21.7265	20.21	21.4575	plastid	36.957		29	protein	29.2	protein.synthesis	29.2.1.1.1.2.4	protein.synthesis.ribosomal protein.prokaryotic.chloroplast.50S subunit.L4	5	5	5	18.3	18.3	18.3	30.142	0	530150000	51	14	14	18.3	13.3	13.3	18.3	13.3	13.3	18.3	17.6	13.3	17.6
>AT2G36145.1 | hypothetical protein | Chr2:15168571-15169373 FORWARD LENGTH=186 | 201606	AT2G36145.1	AT2G36145.1	24.7618	23.9262	22.6253	23.9262	23.965	23.9777	21.2675	24.5077	24.3195	24.26	24.2735	23.5024	plastid	36.888		35	not assigned	35.2	not assigned.unknown	35.2	not assigned.unknown	3	3	3	17.7	17.7	17.7	19.908	0	2513300000	35	17.7	17.7	12.9	11.8	11.8	17.7	17.7	11.8	11.8	17.7	17.7	11.8
>ATCG00710.1 | photosystem II reaction center protein H | ChrC:74485-74706 FORWARD LENGTH=73 | 201606	ATCG00710.1	ATCG00710.1	31.4441	31.2448	31.309	31.3332	31.9029	31.8666	28.8698	32.4269	32.6909	31.1957	32.8981	31.8822	plastid	36.339		1	PS	1.1	PS.lightreaction	1.1.1.2	PS.lightreaction.photosystem II.PSII polypeptide subunits	4	4	4	37	37	37	7.7018	0	107500000000	46	37	23.3	28.8	28.8	37	28.8	28.8	28.8	37	37	37	28.8
>AT5G35630.3 | glutamine synthetase 2 | Chr5:13831220-13833239 FORWARD LENGTH=430 | 201606;>AT5G35630.2 | glutamine synthetase 2 | Chr5:13831220-13833239 FORWARD LENGTH=430 | 201606;>AT5G35630.1 | glutamine synthetase 2 | Chr5:13831220-13833239 FORWARD LEN	AT5G35630.3;AT5G35630.2;AT5G35630.1;AT1G66200.1;AT1G66200.3	AT5G35630.3;AT5G35630.2;AT5G35630.1	21.4843	17.5921	19.4736	19.9745	17.2989	19.7298	16.372	17.59	19.7062	18.7432	20.2044	18.6266	cytosol;plastid	36.101		12	N-metabolism	12.2	N-metabolism.ammonia metabolism	12.2.2	N-metabolism.ammonia metabolism.glutamine synthetase	6	6	6	14.7	14.7	14.7	47.41	0	226140000	18	9.8	1.9	9.1	6.5	1.9	7.2	4.2	1.9	9.5	6.5	8.4	4.2
>AT1G54520.1 | myelin-associated oligodendrocyte basic protein | Chr1:20363565-20365874 FORWARD LENGTH=391 | 201606	AT1G54520.1	AT1G54520.1	20.6052	19.8384	19.463	19.343	20.4761	19.7844	16.1621	19.7984	20.0204	21.0066	20.1366	17.6554	plastid	35.988		35	not assigned	35.2	not assigned.unknown	35.2	not assigned.unknown	5	5	5	14.3	14.3	14.3	42.843	0	271080000	23	8.4	7.7	7.4	8.4	7.7	4.6	5.6	7.4	10.5	14.3	4.6	2.6
>AT5G47110.1 | Chlorophyll A-B binding family protein | Chr5:19134218-19135238 REVERSE LENGTH=258 | 201606	AT5G47110.1	AT5G47110.1	20.5897	19.1327	19.1041	20.0387	18.8439	19.1613	18.1201	19.4331	19.4339	20.7273	20.9486	19.8856	plastid	35.607		27	RNA	27.3	RNA.regulation of transcription	27.3.99	RNA.regulation of transcription.unclassified	3	3	3	20.2	20.2	20.2	28.601	0	220730000	18	15.5	4.7	4.7	15.5	4.7	4.7	20.2	4.7	4.7	20.2	15.5	4.7
>ATCG00770.1 | ribosomal protein S8 | ChrC:80068-80472 REVERSE LENGTH=134 | 201606	ATCG00770.1	ATCG00770.1	19.5734	22.7246	20.5088	17.8207	22.3834	20.979	15.6594	22.6374	20.9131	18.7904	23.3098	21.0372	plastid	35.378		29	protein	29.2	protein.synthesis	29.2.1.1.1.1.8	protein.synthesis.ribosomal protein.prokaryotic.chloroplast.30S subunit.S8	4	4	4	38.8	38.8	38.8	15.479	0	299550000	20	9	38.8	17.2	6.7	23.9	17.2	6.7	38.8	17.2	15.7	38.8	23.9
>AT1G80030.3 | Molecular chaperone Hsp40/DnaJ family protein | Chr1:30105398-30108873 REVERSE LENGTH=500 | 201606;>AT1G80030.2 | Molecular chaperone Hsp40/DnaJ family protein | Chr1:30105398-30108873 REVERSE LENGTH=500 | 201606;>AT1G80030.1 | Molecular cha	AT1G80030.3;AT1G80030.2;AT1G80030.1;AT1G80030.4	AT1G80030.3;AT1G80030.2;AT1G80030.1;AT1G80030.4	19.0923	17.158	18.0494	18.6836	18.8159	17.8712	15.5694	18.2022	18.5417	18.8403	18.9643	17.1836	plastid	34.463		20	stress	20.2	stress.abiotic	20.2.1	stress.abiotic.heat	2	2	2	5.8	5.8	5.8	53.82	0	107830000	9	5.8	2.4	5.8	5.8	5.8	5.8	3.4	5.8	5.8	5.8	5.8	2.4
>ATCG00360.1 | photosystem I assembly protein | ChrC:42584-43751 REVERSE LENGTH=126 | 201606	ATCG00360.1	ATCG00360.1	22.2769	21.9201	21.8235	21.8331	21.9941	22.1141	19.597	23.0737	22.2858	21.973	22.6023	21.8997	plastid	34.144		29	protein	29.8	protein.assembly and cofactor ligation	29.8	protein.assembly and cofactor ligation	4	4	4	41.3	41.3	41.3	14.746	0	460630000	28	27	27	41.3	27	27	35.7	11.9	27	34.9	27	41.3	41.3
>AT1G16720.3 | high chlorophyll fluorescence phenotype 173 | Chr1:5723161-5725920 FORWARD LENGTH=564 | 201606;>AT1G16720.1 | high chlorophyll fluorescence phenotype 173 | Chr1:5723161-5726248 FORWARD LENGTH=598 | 201606;>AT1G16720.2 | high chlorophyll fluo	AT1G16720.3;AT1G16720.1;AT1G16720.2	AT1G16720.3;AT1G16720.1;AT1G16720.2	17.8771	17.6034	17.4022	16.9853	18.1052	16.2527	14.7849	18.234	17.957	18.3281	17.9687	18.3247	plastid	34.12		35	not assigned	35.2	not assigned.unknown	35.2	not assigned.unknown	5	5	5	12.1	12.1	12.1	61.83	0	140990000	18	5.3	5.3	10.1	5.3	10.1	2.5	8.2	8.2	7.3	7.3	5.3	8.2
>AT4G14870.1 | secE/sec61-gamma protein transport protein | Chr4:8517248-8517781 FORWARD LENGTH=177 | 201606	AT4G14870.1	AT4G14870.1	19.2608		18.5934			18.5195	16.0655		20.3155			19.7099	plastid	32.582		35	not assigned	35.2	not assigned.unknown	35.2	not assigned.unknown	3	3	3	28.2	28.2	28.2	19.12	0	53279000	9	14.7	0	21.5	0	0	21.5	6.8	0	21.5	0	0	21.5
>ATMG00480.1 | Plant mitochondrial ATPase%2C F0 complex%2C subunit 8 protein | ChrM:129909-130385 FORWARD LENGTH=158 | 201606;>AT2G07707.1 | Plant mitochondrial ATPase%2C F0 complex%2C subunit 8 protein | Chr2:3386292-3386768 FORWARD LENGTH=158 | 201606	ATMG00480.1;AT2G07707.1	ATMG00480.1;AT2G07707.1	21.3991	20.1258	18.0077	17.635	20.8095	17.5679			18.6987	21.9977	18.024		mitochondrion	32.506		35;9	mitochondrial electron transport / ATP synthesis;not assigned	35.2;9.9	mitochondrial electron transport / ATP synthesis.F1-ATPase;not assigned.unknown	35.2;9.9	mitochondrial electron transport / ATP synthesis.F1-ATPase;not assigned.unknown	4	4	4	20.9	20.9	20.9	18.211	0	115510000	6	20.9	20.3	5.1	5.1	20.9	6.3	0	0	5.1	20.9	5.1	0
>AT4G34830.1 | Pentatricopeptide repeat (PPR) superfamily protein | Chr4:16599976-16605994 REVERSE LENGTH=1089 | 201606	AT4G34830.1	AT4G34830.1	14.6953	15.0702	16.0051	14.8668	16.7365	15.6498		15.1418	16.766	14.4813	14.3211	16.8177	plastid	32.196		35	not assigned	35.1	not assigned.no ontology	35.1.5	not assigned.no ontology.pentatricopeptide (PPR) repeat-containing protein	5	5	5	6.2	6.2	6.2	119.77	0	43645000	5	1.2	2.5	3.3	0.9	2.9	1.1	0	1.1	4.5	0.9	1.3	5
>AT4G35250.1 | NAD(P)-binding Rossmann-fold superfamily protein | Chr4:16771401-16773269 REVERSE LENGTH=395 | 201606	AT4G35250.1	AT4G35250.1	18.7726	17.3697		18.5716	18.0017		13.4512	16.7404		18.2627	19.0164	16.2417	plastid	32.039		35	not assigned	35.1	not assigned.no ontology	35.1	not assigned.no ontology	5	5	5	13.7	13.7	13.7	43.723	0	82865000	12	7.1	7.1	0	9.9	7.1	0	2.8	2.8	0	9.9	9.9	6.1
>ATCG00380.1 | chloroplast ribosomal protein S4 | ChrC:45223-45828 REVERSE LENGTH=201 | 201606	ATCG00380.1	ATCG00380.1	20.7046	22.0589	20.7321	20.6955	21.5912	21.26	16.9125	21.7783	21.4546	21.1286	22.7171	21.3171	plastid	31.697		29	protein	29.2	protein.synthesis	29.2.1.1.1.1.4	protein.synthesis.ribosomal protein.prokaryotic.chloroplast.30S subunit.S4	5	5	5	26.4	26.4	26.4	23.24	0	290950000	26	9	26.4	20.4	26.4	20.4	20.4	9	26.4	26.4	20.4	26.4	26.4
>ATCG00580.1 | photosystem II reaction center protein E | ChrC:64071-64322 REVERSE LENGTH=83 | 201606	ATCG00580.1	ATCG00580.1	30.3007	29.6498	29.132	29.7234	29.6899	29.4887	27.1771	29.7952	29.7326	29.8547	30.4171	30.1586	plastid	31.626		1	PS	1.1	PS.lightreaction	1.1.1.2	PS.lightreaction.photosystem II.PSII polypeptide subunits	4	4	4	48.2	48.2	48.2	9.3965	0	67959000000	52	48.2	48.2	48.2	48.2	48.2	48.2	33.7	48.2	48.2	48.2	48.2	48.2
>ATCG00750.1 | ribosomal protein S11 | ChrC:78960-79376 REVERSE LENGTH=138 | 201606	ATCG00750.1	ATCG00750.1	19.6607	21.6927	18.6751	18.0121	21.6647	20.6051	16.2521	19.7543	21.8093	19.8304	22.6244	18.7993	plastid	31.541		29	protein	29.2	protein.synthesis	29.2.1.1.1.1.11	protein.synthesis.ribosomal protein.prokaryotic.chloroplast.30S subunit.S11	3	3	3	26.8	26.8	26.8	15.023	0	139080000	11	17.4	26.8	10.9	6.5	26.8	20.3	10.9	6.5	26.8	17.4	26.8	10.9
>AT5G46110.2 | Glucose-6-phosphate/phosphate translocator-like protein | Chr5:18698019-18700212 FORWARD LENGTH=297 | 201606;>AT5G46110.3 | Glucose-6-phosphate/phosphate translocator-like protein | Chr5:18697606-18700212 FORWARD LENGTH=399 | 201606;>AT5G461	AT5G46110.2;AT5G46110.3;AT5G46110.1;AT5G46110.4	AT5G46110.2;AT5G46110.3;AT5G46110.1;AT5G46110.4	20.6737	17.4847	17.3889	20.6917	17.53	17.3521	20.062	17.7882	18.943	19.159	20.2128	17.8668	mitochondrion,plastid;plasma membrane;plastid	30.99		2	major CHO metabolism	2.2	major CHO metabolism.degradation	2.2.2.6	major CHO metabolism.degradation.starch.transporter	3	3	3	15.2	15.2	15.2	32.71	0	66937000	5	7.4	4	4	15.2	4	4	15.2	4	4	7.4	7.4	4
>ATCG00520.1 | unfolded protein binding protein | ChrC:59772-60326 FORWARD LENGTH=184 | 201606	ATCG00520.1	ATCG00520.1	24.8762	24.445	24.1541	24.5204	24.3894	24.8528	22.2879	25.1373	25.2713	24.6194	24.8127	23.5063	plastid	30.878		29	protein	29.8	protein.assembly and cofactor ligation	29.8	protein.assembly and cofactor ligation	5	5	5	23.9	23.9	23.9	21.407	0	2310300000	38	18.5	18.5	14.1	18.5	18.5	18.5	14.1	14.1	23.9	18.5	18.5	13.6
>AT2G20360.1 | NAD(P)-binding Rossmann-fold superfamily protein | Chr2:8786070-8789098 FORWARD LENGTH=402 | 201606	AT2G20360.1	AT2G20360.1	18.1576	19.4102		18.7752	18.4347		19.4543	18.532			19.1697		mitochondrion	30.749		9	mitochondrial electron transport / ATP synthesis	9.1	mitochondrial electron transport / ATP synthesis.NADH-DH	9.1.2	mitochondrial electron transport / ATP synthesis.NADH-DH.localisation not clear	2	2	2	10.7	10.7	10.7	43.935	0	94404000	3	4.7	4.7	0	4.7	4.7	0	10.7	10.7	0	0	4.7	0
>AT1G65410.1 | non-intrinsic ABC protein 11 | Chr1:24295362-24297332 FORWARD LENGTH=345 | 201606	AT1G65410.1	AT1G65410.1	18.581	19.2481	17.9847	19.0784	19.588	20.2273	14.1189	19.5502	19.775	19.5795	20.2954	17.0102	plastid	30.646		34	transport	34.16	transport.ABC transporters and multidrug resistance systems	34.16	transport.ABC transporters and multidrug resistance systems	5	5	5	14.2	14.2	14.2	37.518	0	145000000	9	7.2	11.3	7.2	10.1	10.1	11.3	4.3	11.3	14.2	13.9	14.2	8.1
>AT5G27560.2 | DUF1995 domain protein%2C putative (DUF1995) | Chr5:9731758-9734134 FORWARD LENGTH=339 | 201606;>AT5G27560.4 | DUF1995 domain protein%2C putative (DUF1995) | Chr5:9731758-9733644 FORWARD LENGTH=341 | 201606;>AT5G27560.3 | DUF1995 domain prot	AT5G27560.2;AT5G27560.4;AT5G27560.3;AT5G27560.1	AT5G27560.2;AT5G27560.4;AT5G27560.3;AT5G27560.1	18.9451	18.8005	18.6511	19.2392	19.8152	19.1529	16.6621	19.5579	19.2152	19.0531	19.7402	18.7155	plastid	30.265		35	not assigned	35.2	not assigned.unknown	35.2	not assigned.unknown	3	3	3	13.3	13.3	13.3	37.833	0	123010000	10	10.9	10.9	8.6	13.3	13.3	8.6	10.9	13.3	8.6	7.1	10.9	8.6
>AT1G05190.1 | Ribosomal protein L6 family | Chr1:1502515-1503738 REVERSE LENGTH=223 | 201606	AT1G05190.1	AT1G05190.1	16.4729	18.9911	15.8351	17.4663	18.6577			18.778	18.9811	17.4918	20.2552	18.1812	plastid	29.545		29	protein	29.2	protein.synthesis	29.2.1.1.1.2.6	protein.synthesis.ribosomal protein.prokaryotic.chloroplast.50S subunit.L6	4	4	4	17.9	17.9	17.9	24.705	0	57553000	11	4	14.8	4	9	13	0	0	9.9	9	9.9	14.8	9
>AT4G39960.2 | Molecular chaperone Hsp40/DnaJ family protein | Chr4:18534194-18536320 FORWARD LENGTH=447 | 201606;>AT4G39960.1 | Molecular chaperone Hsp40/DnaJ family protein | Chr4:18534194-18536320 FORWARD LENGTH=447 | 201606	AT4G39960.2;AT4G39960.1	AT4G39960.2;AT4G39960.1	18.0121	17.1538	16.6321	16.7237	17.8701	16.8365	15.451	17.6189	15.9806	18.3679	18.4672	17.3608	plastid	28.683		20	stress	20.2	stress.abiotic	20.2.1	stress.abiotic.heat	4	4	3	11.4	11.4	8.1	48.031	0	58799000	6	8.1	6.5	5.8	5.6	8.9	3.1	5.6	8.9	3.4	8.1	8.9	5.6
>AT4G27440.2 | protochlorophyllide oxidoreductase B | Chr4:13725648-13727107 FORWARD LENGTH=401 | 201606;>AT4G27440.1 | protochlorophyllide oxidoreductase B | Chr4:13725648-13727107 FORWARD LENGTH=401 | 201606	AT4G27440.2;AT4G27440.1;AT5G54190.1	AT4G27440.2;AT4G27440.1	19.7085	18.5461	16.5422	19.1891	19.6237	16.9638	16.8378	19.2331		17.9371	20.2573	17.8601	plastid	28.666		19	tetrapyrrole synthesis	19.14	tetrapyrrole synthesis.protochlorophyllide reductase	19.14	tetrapyrrole synthesis.protochlorophyllide reductase	5	3	3	13.7	10	10	43.359	0	163310000	12	10.7	6.5	8.2	10.7	10.7	8.2	9	9	8.2	11.2	13.7	8.2
>ATCG01110.1 | NAD(P)H dehydrogenase subunit H | ChrC:122011-123192 REVERSE LENGTH=393 | 201606	ATCG01110.1	ATCG01110.1			18.9364		18.3617	18.3101		17.9723	18.9268	16.4472	20.9411	18.5753	plastid	28.636		1	PS	1.1	PS.lightreaction	1.1.40	PS.lightreaction.cyclic electron flow-chlororespiration	3	3	3	12.2	12.2	12.2	45.502	0	104030000	5	0	0	4.3	0	4.3	4.3	0	4.3	4.3	5.1	12.2	4.3
>AT4G05180.2 | photosystem II subunit Q-2 | Chr4:2672093-2673170 REVERSE LENGTH=230 | 201606;>AT4G05180.1 | photosystem II subunit Q-2 | Chr4:2672093-2673170 REVERSE LENGTH=230 | 201606	AT4G05180.2;AT4G05180.1	AT4G05180.2;AT4G05180.1	19.1195	18.1589	16.7951	18.1667	18.2538	17.717	15.1837	18.1583	18.8028	18.7872	18.124	17.6175	plastid	28.338		1	PS	1.1	PS.lightreaction	1.1.1.2	PS.lightreaction.photosystem II.PSII polypeptide subunits	3	3	3	22.6	22.6	22.6	24.643	0	53898000	7	16.1	7	7	7	7	9.1	7	13.5	7	16.1	7	7
>AT1G12900.4 | glyceraldehyde 3-phosphate dehydrogenase A subunit 2 | Chr1:4392634-4393850 REVERSE LENGTH=350 | 201606;>AT1G12900.3 | glyceraldehyde 3-phosphate dehydrogenase A subunit 2 | Chr1:4392634-4393850 REVERSE LENGTH=350 | 201606;>AT1G12900.1 | gly	AT1G12900.4;AT1G12900.3;AT1G12900.1;AT1G12900.5;AT1G12900.2	AT1G12900.4;AT1G12900.3;AT1G12900.1;AT1G12900.5;AT1G12900.2	20.2412	19.4524	18.9328	20.1704	20.2096	19.5852	16.6016	19.3469	18.3941	19.8529	19.0822	17.8771	cytosol;endoplasmic reticulum;plastid	27.743		1	PS	1.3	PS.calvin cycle	1.3.4	PS.calvin cycle.GAP	14	3	3	48	14	14	37.667	0	221030000	7	42.3	45.7	39.4	45.7	42	41.7	41.1	45.7	36.9	39.4	41.4	34.9
>ATCG00800.1 | structural constituent of ribosome | ChrC:82826-83482 REVERSE LENGTH=218 | 201606	ATCG00800.1	ATCG00800.1	18.5886	19.8427	18.7959	16.953	20.0342	19.3061	14.661	19.4282	19.6187	20.1567	21.2403	19.1818	plastid	27.555		29	protein	29.2	protein.synthesis	29.2.1.1.1.1.3	protein.synthesis.ribosomal protein.prokaryotic.chloroplast.30S subunit.S3	4	4	4	16.5	16.5	16.5	25.188	0	162040000	13	7.3	11.5	7.3	3.2	7.3	7.3	3.2	11.5	7.3	11.5	16.5	7.3
>AT3G14110.2 | Tetratricopeptide repeat (TPR)-like superfamily protein | Chr3:4676222-4677010 REVERSE LENGTH=232 | 201606;>AT3G14110.1 | Tetratricopeptide repeat (TPR)-like superfamily protein | Chr3:4676222-4677602 REVERSE LENGTH=316 | 201606;>AT3G14110.3	AT3G14110.2;AT3G14110.1;AT3G14110.3	AT3G14110.2;AT3G14110.1;AT3G14110.3	21.4451	20.1958	20.161	20.7371	20.7991	20.8474	17.9243	20.5213	21.223	20.9681	21.3821	20.3063	extracellular,endoplasmic reticulum;plastid	27.042		19	tetrapyrrole synthesis	19.4	tetrapyrrole synthesis.regulation	19.4	tetrapyrrole synthesis.regulation	4	4	4	18.5	18.5	18.5	25.718	0	255810000	20	15.1	15.1	15.1	15.1	15.1	15.1	15.1	10.3	15.1	18.5	18.5	15.1
>AT1G67700.3 | multidrug resistance protein | Chr1:25374295-25375716 FORWARD LENGTH=229 | 201606;>AT1G67700.4 | multidrug resistance protein | Chr1:25374295-25375716 FORWARD LENGTH=230 | 201606;>AT1G67700.1 | multidrug resistance protein | Chr1:25374295-25	AT1G67700.3;AT1G67700.4;AT1G67700.1;AT1G67700.5;AT1G67700.2	AT1G67700.3;AT1G67700.4;AT1G67700.1;AT1G67700.5;AT1G67700.2	19.8452		17.2209	19.3893	18.6603	18.9415		18.51	19.5813	20.3109	19.9535	18.854	plastid	26.954		29	protein	29.5	protein.degradation	29.5	protein.degradation	2	2	2	12.7	12.7	12.7	25.911	0	116710000	3	12.7	0	4.8	12.7	7.9	7.9	0	7.9	12.7	12.7	12.7	7.9
>AT2G37690.1 | phosphoribosylaminoimidazole carboxylase%2C putative / AIR carboxylase | Chr2:15806111-15810240 FORWARD LENGTH=642 | 201606	AT2G37690.1;AT2G05140.1	AT2G37690.1	17.5831	16.6317	16.5856	16.8468	18.9188	19.8018	14.1953	19.4065	18.7699	17.3614	17.295	16.4417	cytosol,plastid;plastid	26.679		23	nucleotide metabolism	23.1	nucleotide metabolism.synthesis	23.1.2.6	nucleotide metabolism.synthesis.purine.AIR carboxylase	4	4	4	8.3	8.3	8.3	69.751	0	147240000	15	1.9	1.9	5	3.1	8.3	5	1.9	7	5	1.9	1.9	3.1
>AT5G07020.1 | proline-rich family protein | Chr5:2180669-2182284 REVERSE LENGTH=235 | 201606	AT5G07020.1	AT5G07020.1	21.0934	20.9055	19.5482		20.8995			19.3693	20.4689	21.0797			plastid	26.218		35	not assigned	35.1	not assigned.no ontology	35.1.42	not assigned.no ontology.proline rich family	1	1	1	6.4	6.4	6.4	24.395	0	110020000	8	6.4	6.4	6.4	6.4	6.4	0	0	6.4	6.4	6.4	0	0
>AT5G04140.1 | glutamate synthase 1 | Chr5:1130031-1138186 FORWARD LENGTH=1622 | 201606;>AT5G04140.2 | glutamate synthase 1 | Chr5:1130031-1138186 FORWARD LENGTH=1648 | 201606	AT5G04140.1;AT5G04140.2	AT5G04140.1;AT5G04140.2	15.1041	14.8532	15.799	13.9607	18.5908	15.9617	13.738	14.0559	16.0317	14.7111			plastid	26.173		12	N-metabolism	12.2	N-metabolism.ammonia metabolism	12.2.1.1	N-metabolism.ammonia metabolism.glutamate synthase.ferredoxin dependent	4	4	4	2.7	2.7	2.7	176.75	0	75069000	5	0.7	0.7	1.4	0.7	2.7	1.4	1.4	0.7	1.4	0.7	0	0
>AT4G38510.4 | ATPase%2C V1 complex%2C subunit B protein | Chr4:18011155-18014789 REVERSE LENGTH=487 | 201606;>AT4G38510.3 | ATPase%2C V1 complex%2C subunit B protein | Chr4:18011155-18014789 REVERSE LENGTH=487 | 201606;>AT4G38510.2 | ATPase%2C V1 complex%	AT4G38510.4;AT4G38510.3;AT4G38510.2;AT4G38510.1;AT4G38510.5	AT4G38510.4;AT4G38510.3;AT4G38510.2;AT4G38510.1;AT4G38510.5	19.3705	19.9029	18.5214	18.9295	19.5513	19.3677	16.66	20.2011	20.0781	20.0245	19.38	19.3473	cytosol;vacuole	26.17		34	transport	34.1	transport.p- and v-ATPases	34.1.1.1	transport.p- and v-ATPases.H+-transporting two-sector ATPase.subunit B	24	3	3	59.8	7.4	7.4	54.304	0	261400000	27	49.1	52.6	35.9	55	52.8	51.7	49.1	52.8	51.3	47	54.4	54.4
>AT2G45820.1 | Remorin family protein | Chr2:18863147-18864576 REVERSE LENGTH=190 | 201606	AT2G45820.1	AT2G45820.1	19.6052	18.1929	18.4253	17.6749	18.8334	17.3058	15.31	18.9499	18.9265	18.5259	18.3626	18.0333	plasma membrane	25.615		27	RNA	27.3	RNA.regulation of transcription	27.3.67	RNA.regulation of transcription.putative transcription regulator	3	3	3	22.6	22.6	22.6	20.968	0	75162000	9	13.7	13.7	13.7	6.8	13.7	6.8	6.8	6.8	15.8	13.7	6.8	6.8
>AT2G40765.1 | transmembrane protein | Chr2:17012301-17013081 FORWARD LENGTH=57 | 201606	AT2G40765.1	AT2G40765.1	24.1938	26.1465	27.0105	24.8352	26.0486	26.4077	22.3034	26.6078	26.5667	24.9703	28.028	25.3706	mitochondrion	25.105		35	not assigned	35.2	not assigned.unknown	35.2	not assigned.unknown	3	3	3	42.1	42.1	42.1	5.9759	0	2265000000	38	38.6	42.1	42.1	38.6	42.1	42.1	42.1	42.1	42.1	42.1	42.1	42.1
>AT2G44050.1 | 6%2C7-dimethyl-8-ribityllumazine synthase / DMRL synthase / lumazine synthase / riboflavin synthase | Chr2:18224304-18225917 FORWARD LENGTH=227 | 201606	AT2G44050.1	AT2G44050.1	16.7321	20.1			21.4978	17.316	14.0983		18.1909	19.5483			plastid	24.862		18	Co-factor and vitamine metabolism	18.3	Co-factor and vitamine metabolism.riboflavin	18.3.2	Co-factor and vitamine metabolism.riboflavin.riboflavin synthase	4	4	4	11.5	11.5	11.5	24.024	0	78827000	8	5.3	11.5	0	0	11.5	4.8	4.8	0	5.3	8.4	0	0
>ATCG01120.1 | chloroplast ribosomal protein S15 | ChrC:123296-123562 REVERSE LENGTH=88 | 201606	ATCG01120.1	ATCG01120.1	17.8481	22.718	21.1639	17.8558	21.5948	21.1292	17.1976	21.4176	21.9233	18.4562	23.1775	21.7918	plastid	23.803		29	protein	29.2	protein.synthesis	29.2.1.1.1.1.15	protein.synthesis.ribosomal protein.prokaryotic.chloroplast.30S subunit.S15	4	4	4	47.7	47.7	47.7	10.718	0	184160000	9	14.8	36.4	36.4	14.8	37.5	21.6	14.8	33	36.4	14.8	47.7	36.4
>AT3G15190.1 | chloroplast 30S ribosomal protein S20 | Chr3:5116216-5117412 FORWARD LENGTH=202 | 201606	AT3G15190.1	AT3G15190.1	21.9547	22.9373	21.117	21.7689	22.7658	22.107	19.0248	23.0425	22.1767	21.8433	23.6863	22.1984	plastid	23.357		29	protein	29.2	protein.synthesis	29.2.1.1.1.1.20	protein.synthesis.ribosomal protein.prokaryotic.chloroplast.30S subunit.S20	3	3	3	16.3	16.3	16.3	21.826	0	505820000	15	16.3	16.3	11.9	16.3	16.3	11.9	16.3	16.3	11.9	16.3	16.3	16.3
>AT3G14420.4 | Aldolase-type TIM barrel family protein | Chr3:4821861-4823899 FORWARD LENGTH=348 | 201606;>AT3G14420.5 | Aldolase-type TIM barrel family protein | Chr3:4821829-4823899 FORWARD LENGTH=360 | 201606;>AT3G14420.6 | Aldolase-type TIM barrel fami	AT3G14420.4;AT3G14420.5;AT3G14420.6;AT3G14420.2;AT3G14420.1;AT3G14420.3;AT3G14415.3;AT3G14415.1;AT3G14415.2;AT4G18360.3;AT4G18360.2;AT4G18360.4;AT4G18360.1	AT3G14420.4;AT3G14420.5;AT3G14420.6;AT3G14420.2;AT3G14420.1;AT3G14420.3;AT3G14415.3;AT3G14415.1;AT3G14415.2	19.5677			19.1999	16.1011	16.2174		18.4989	16.7572	18.0152	17.5701	18.3306	peroxisome	23.21		1	PS	1.2	PS.photorespiration	1.2.2	PS.photorespiration.glycolate oxydase	4	4	4	12.9	12.9	12.9	38.166	0	71202000	7	7.8	0	0	7.8	2.3	2.3	0	5.2	2.3	2.6	5.2	7.8
>AT5G05740.3 | ethylene-dependent gravitropism-deficient and yellow-green-like 2 | Chr5:1724023-1726859 REVERSE LENGTH=524 | 201606;>AT5G05740.2 | ethylene-dependent gravitropism-deficient and yellow-green-like 2 | Chr5:1724023-1726859 REVERSE LENGTH=527 |	AT5G05740.3;AT5G05740.2;AT5G05740.1	AT5G05740.3;AT5G05740.2;AT5G05740.1	18.8697	17.1176	16.0522	17.625	17.0238		14.2496	16.9429	16.6731	17.9684	18.288	17.1541	plastid	22.869		29	protein	29.5	protein.degradation	29.5	protein.degradation	1	1	1	3.6	3.6	3.6	56.399	0	49063000	6	3.6	3.6	3.6	3.6	3.6	0	3.6	3.6	3.6	3.6	3.6	3.6
>AT3G56010.1 | transmembrane protein | Chr3:20788758-20789656 FORWARD LENGTH=201 | 201606	AT3G56010.1	AT3G56010.1	21.6474	21.6186	21.7916	20.5132	21.8112	21.8871	19.2791	22.5198	23.0055	22.1125	22.0913	21.1305	plastid	22.809		29	protein	29.2	protein.synthesis	29.2.1.99.99	protein.synthesis.ribosomal protein.unknown.unknown	3	3	3	17.4	17.4	17.4	21.921	0	487640000	29	17.4	17.4	17.4	8.5	17.4	17.4	17.4	17.4	17.4	13.4	17.4	17.4
>AT5G49910.1 | chloroplast heat shock protein 70-2 | Chr5:20303470-20306295 FORWARD LENGTH=718 | 201606;>AT4G24280.1 | chloroplast heat shock protein 70-1 | Chr4:12590094-12593437 FORWARD LENGTH=718 | 201606	AT5G49910.1;AT4G24280.1	AT5G49910.1;AT4G24280.1	17.4641	16.9609	17.0301	17.9537	18.1348	16.3764	14.0369		18.2093	16.4323	15.6029	14.8156	plastid	22.536		20	stress	20.2	stress.abiotic	20.2.1	stress.abiotic.heat	4	4	4	6.8	6.8	6.8	76.996	0	78905000	7	3.6	3.1	5.2	4.7	6.8	5.2	1.7	0	5.2	3.2	2.1	1.9
>AT2G28800.4 | 63 kDa inner membrane family protein | Chr2:12356669-12359158 REVERSE LENGTH=432 | 201606;>AT2G28800.1 | 63 kDa inner membrane family protein | Chr2:12356669-12359158 REVERSE LENGTH=462 | 201606	AT2G28800.4;AT2G28800.1;AT2G28800.3;AT2G28800.2	AT2G28800.4;AT2G28800.1	20.211	19.1049	19.363	19.8404	19.6451	19.5698	17.9903	19.811	20.2906	19.8169	20.246	19.5347	plastid	21.668		29	protein	29.3	protein.targeting	29.3.3	protein.targeting.chloroplast	4	4	4	6.7	6.7	6.7	47.071	0	276010000	15	3.5	3.5	1.9	3.5	3.5	1.9	6.2	3.5	5.1	4.6	3.5	5.1
>ATMG00220.1 | apocytochrome b | ChrM:60235-61416 FORWARD LENGTH=393 | 201606;>AT2G07727.1 | cytochrome b | Chr2:3450863-3452044 FORWARD LENGTH=393 | 201606	ATMG00220.1;AT2G07727.1	ATMG00220.1;AT2G07727.1	22.7078	24.4287	25.0527	23.2581	23.8636	24.4093	20.507	24.2933	24.752	23.7338	25.8421	23.9237	mitochondrion	21.591		29;9	mitochondrial electron transport / ATP synthesis;protein	29.2;9.5	mitochondrial electron transport / ATP synthesis.cytochrome c reductase;protein.synthesis	29.2.1.1.2.1.14;9.5	mitochondrial electron transport / ATP synthesis.cytochrome c reductase;protein.synthesis.ribosomal protein.prokaryotic.mitochondrion.30S subunit.S14	3	3	3	8.1	8.1	8.1	44.146	0	1692700000	33	8.1	8.1	8.1	8.1	8.1	8.1	8.1	8.1	8.1	8.1	8.1	8.1
>AT5G46800.3 | Mitochondrial substrate carrier family protein | Chr5:18988779-18989810 REVERSE LENGTH=300 | 201606;>AT5G46800.2 | Mitochondrial substrate carrier family protein | Chr5:18988779-18989810 REVERSE LENGTH=300 | 201606;>AT5G46800.1 | Mitochondri	AT5G46800.3;AT5G46800.2;AT5G46800.1	AT5G46800.3;AT5G46800.2;AT5G46800.1	18.7605	18.4102	18.8746	17.7036	19.7288	18.0472		19.486	19.031	17.5353	19.5078	18.984	mitochondrion	21.583		34	transport	34.9	transport.metabolite transporters at the mitochondrial membrane	34.9	transport.metabolite transporters at the mitochondrial membrane	3	3	3	15.3	15.3	15.3	31.022	0	81205000	7	7.7	7.7	15.3	7.7	15.3	7.7	0	15.3	12.3	4.7	15.3	15.3
>AT1G08640.1 | Chloroplast J-like domain 1 | Chr1:2748714-2751209 REVERSE LENGTH=294 | 201606	AT1G08640.1	AT1G08640.1	20.1882	20.8	19.6567		19.3655	19.2746	16.8669	19.18	17.6397	19.6749	20.7278	17.859	plastid	20.51		35	not assigned	35.2	not assigned.unknown	35.2	not assigned.unknown	2	2	2	10.5	10.5	10.5	32.902	0	96762000	12	10.5	10.5	10.5	0	4.1	4.1	4.1	4.1	6.5	10.5	10.5	6.5
>AT1G15980.1 | NDH-dependent cyclic electron flow 1 | Chr1:5489314-5491199 FORWARD LENGTH=461 | 201606	AT1G15980.1	AT1G15980.1	18.6005			18.4149			18.4055				17.3957	16.2814	plastid	20.441		35	not assigned	35.2	not assigned.unknown	35.2	not assigned.unknown	3	3	3	9.5	9.5	9.5	51.022	0	35830000	4	6.1	0	0	3.3	0	0	9.5	0	0	0	3.3	3.3
>ATCG00630.1 | PSAJ | ChrC:66929-67063 FORWARD LENGTH=44 | 201606	ATCG00630.1	ATCG00630.1	30.3823	30.0132	29.2786	28.4108		29.2095		30.672	30.4801	29.8201		22.3435	plastid	20.302		1	PS	1.1	PS.lightreaction	1.1.2.2	PS.lightreaction.photosystem I.PSI polypeptide subunits	1	1	1	29.5	29.5	29.5	5.0089	0	21746000000	9	29.5	29.5	29.5	29.5	0	29.5	0	29.5	29.5	29.5	0	29.5
>AT3G53470.1 | 2%2C3-bisphosphoglycerate-independent phosphoglycerate mutase | Chr3:19822813-19823298 FORWARD LENGTH=135 | 201606;>AT3G53470.2 | 2%2C3-bisphosphoglycerate-independent phosphoglycerate mutase | Chr3:19822813-19823298 FORWARD LENGTH=136 | 201	AT3G53470.1;AT3G53470.2	AT3G53470.1;AT3G53470.2	18.4567		17.2435	18.7755			15.0192		17.3283	20.7391	20.3333	18.8291	plastid	20.252		29	protein	29.2	protein.synthesis	29.2.2	protein.synthesis.ribosome biogenesis	1	1	1	9.6	9.6	9.6	15.375	0	54220000	3	9.6	0	9.6	9.6	0	0	9.6	0	9.6	9.6	9.6	9.6
>AT3G25920.1 | ribosomal protein L15 | Chr3:9491268-9492558 REVERSE LENGTH=277 | 201606	AT3G25920.1	AT3G25920.1	16.3891	19.3572			17.4823			17.748	17.3388	17.6177	19.0224		plastid	20.092		29	protein	29.2	protein.synthesis	29.2.1.1.1.2.15	protein.synthesis.ribosomal protein.prokaryotic.chloroplast.50S subunit.L15	3	3	3	14.4	14.4	14.4	29.707	0	39159000	3	4	8.7	0	0	4	0	0	4	4	10.5	9.7	0
>AT5G66510.1 | gamma carbonic anhydrase 3 | Chr5:26550016-26551496 REVERSE LENGTH=258 | 201606;>AT5G66510.2 | gamma carbonic anhydrase 3 | Chr5:26550016-26551496 REVERSE LENGTH=269 | 201606	AT5G66510.1;AT5G66510.2	AT5G66510.1;AT5G66510.2							19.041			18.3219			cytosol;mitochondrion	20.055		9	mitochondrial electron transport / ATP synthesis	9.1	mitochondrial electron transport / ATP synthesis.NADH-DH	9.1.1.5	mitochondrial electron transport / ATP synthesis.NADH-DH.complex I.carbonic anhydrase	2	2	2	18.2	18.2	18.2	27.837	0	15625000	1	0	0	0	0	0	0	8.9	0	0	9.3	0	0
>AT1G19800.6 | trigalactosyldiacylglycerol 1 | Chr1:6846812-6847954 FORWARD LENGTH=350 | 201606;>AT1G19800.5 | trigalactosyldiacylglycerol 1 | Chr1:6846812-6847954 FORWARD LENGTH=350 | 201606;>AT1G19800.4 | trigalactosyldiacylglycerol 1 | Chr1:6846812-6847	AT1G19800.6;AT1G19800.5;AT1G19800.4;AT1G19800.3;AT1G19800.2;AT1G19800.1	AT1G19800.6;AT1G19800.5;AT1G19800.4;AT1G19800.3;AT1G19800.2;AT1G19800.1	18.8138	20.2269	19.2576	18.4049	19.3626	19.9396	14.7027	20.5779	19.3571	18.8396	20.0092	18.2442	plastid	19.99		34	transport	34.99	transport.misc	34.99	transport.misc	3	3	3	11.4	11.4	11.4	37.907	0	133240000	13	7.4	11.4	11.4	7.4	7.4	11.4	3.4	11.4	11.4	7.4	11.4	11.4
>AT4G25130.1 | peptide met sulfoxide reductase 4 | Chr4:12898802-12899998 REVERSE LENGTH=258 | 201606	AT4G25130.1	AT4G25130.1	20.0744	19.2718	18.7523	19.4152	20.184	18.3679	15.7252	20.1466	19.3745	19.3783	20.4198	18.8941	plastid	19.868		29	protein	29.4	protein.postranslational modification	29.4	protein.postranslational modification	3	3	3	13.2	13.2	13.2	28.644	0	127340000	13	13.2	8.9	8.9	13.2	13.2	4.3	4.7	13.2	13.2	8.9	13.2	8.9
>AT1G56500.1 | haloacid dehalogenase-like hydrolase family protein | Chr1:21159775-21167092 FORWARD LENGTH=1055 | 201606;>AT1G56500.3 | haloacid dehalogenase-like hydrolase family protein | Chr1:21160665-21167092 FORWARD LENGTH=853 | 201606;>AT1G56500.2 |	AT1G56500.1;AT1G56500.3;AT1G56500.2	AT1G56500.1;AT1G56500.3;AT1G56500.2	15.9596		13.1681	15.8098	14.3179					16.5047	16.2762	13.9547	plastid	19.786		35	not assigned	35.1	not assigned.no ontology	35.1	not assigned.no ontology	3	3	3	3.3	3.3	3.3	114.4	0	26418000	3	2.1	0	0.9	2.1	0.9	0	0	0	0	2.1	3.3	0.9
>AT5G65220.1 | Ribosomal L29 family protein | Chr5:26061301-26062506 FORWARD LENGTH=173 | 201606	AT5G65220.1	AT5G65220.1	17.7709	19.8054	18.5501	17.1074	19.7082	18.5279	15.6912	19.144		18.2123	20.7587	20.2061	plastid	19.662		29	protein	29.2	protein.synthesis	29.2.1.1.1.2.29	protein.synthesis.ribosomal protein.prokaryotic.chloroplast.50S subunit.L29	2	2	2	15.6	15.6	15.6	19.377	0	60984000	3	6.4	15.6	6.4	6.4	15.6	6.4	6.4	15.6	0	6.4	15.6	15.6
>AT1G06680.2 | photosystem II subunit P-1 | Chr1:2048076-2049186 FORWARD LENGTH=219 | 201606;>AT1G06680.1 | photosystem II subunit P-1 | Chr1:2047940-2049186 FORWARD LENGTH=263 | 201606	AT1G06680.2;AT1G06680.1;AT2G30790.1	AT1G06680.2;AT1G06680.1	20.431	19.6954	18.9416	19.7717	20.5586	20.0915	17.2494	19.7003	20.6278	20.3297		17.5135	extracellular;plastid	19.496		1	PS	1.1	PS.lightreaction	1.1.1.2	PS.lightreaction.photosystem II.PSII polypeptide subunits	3	3	3	14.6	14.6	14.6	23.759	0	140630000	14	4.6	4.6	4.6	4.6	4.6	4.6	4.6	4.6	14.6	4.6	0	10
>AT5G57345.1 | transmembrane protein | Chr5:23229562-23230587 REVERSE LENGTH=188 | 201606	AT5G57345.1	AT5G57345.1	23.0457	23.6109	21.4713	22.7073	23.0159	18.8233	19.573	22.8932	22.1856	23.2904	24.6648	21.9109	plastid	19.272		35	not assigned	35.2	not assigned.unknown	35.2	not assigned.unknown	3	3	3	14.4	14.4	14.4	20.189	0	1058100000	27	14.4	14.4	9.6	14.4	14.4	9.6	14.4	14.4	9.6	14.4	14.4	9.6
>ATCG00820.1 | ribosomal protein S19 | ChrC:84005-84283 REVERSE LENGTH=92 | 201606	ATCG00820.1	ATCG00820.1		20.9393	19.5152		19.9268			20.2927			21.0962		plastid	19.261		29	protein	29.2	protein.synthesis	29.2.1.1.1.1.19	protein.synthesis.ribosomal protein.prokaryotic.chloroplast.30S subunit.S19	1	1	1	16.3	16.3	16.3	10.576	0	29131000	2	0	16.3	16.3	0	16.3	0	0	16.3	0	0	16.3	0
>AT5G05370.1 | Cytochrome b-c1 complex%2C subunit 8 protein | Chr5:1590977-1591869 REVERSE LENGTH=72 | 201606;>AT3G10860.2 | Cytochrome b-c1 complex%2C subunit 8 protein | Chr3:3399815-3400514 FORWARD LENGTH=72 | 201606;>AT3G10860.1 | Cytochrome b-c1 compl	AT5G05370.1;AT3G10860.2;AT3G10860.1	AT5G05370.1;AT3G10860.2;AT3G10860.1	23.8123	26.2755	25.9096	24.7474	25.5263	25.6079	22.1469	25.8304	26.1351	24.7562	27.0485	24.4849	mitochondrion	18.49		9	mitochondrial electron transport / ATP synthesis	9.5	mitochondrial electron transport / ATP synthesis.cytochrome c reductase	9.5	mitochondrial electron transport / ATP synthesis.cytochrome c reductase	2	2	2	26.4	26.4	26.4	8.4178	0	2112700000	26	16.7	16.7	16.7	16.7	16.7	16.7	26.4	16.7	16.7	16.7	16.7	16.7
>AT5G09660.2 | peroxisomal NAD-malate dehydrogenase 2 | Chr5:2993645-2995169 REVERSE LENGTH=333 | 201606;>AT5G09660.3 | peroxisomal NAD-malate dehydrogenase 2 | Chr5:2993691-2995169 REVERSE LENGTH=342 | 201606;>AT5G09660.1 | peroxisomal NAD-malate dehydrog	AT5G09660.2;AT5G09660.3;AT5G09660.1;AT5G09660.4;AT5G09660.5;AT2G22780.1	AT5G09660.2;AT5G09660.3;AT5G09660.1;AT5G09660.4;AT5G09660.5		17.4434	18.0137	18.1675	19.0497	17.9287	14.8012	17.0659	18.0422	19.0385	18.821	18.2396	cytosol,plastid;peroxisome	18.367		6	gluconeogenesis / glyoxylate cycle	6.3	gluconeogenesis / glyoxylate cycle.Malate DH	6.3	gluconeogenesis / glyoxylate cycle.Malate DH	3	3	3	11.1	11.1	11.1	34.975	0	78239000	11	0	3.3	7.5	3.3	11.1	3.3	3.3	4.2	7.5	6.9	11.1	7.5
>AT1G03680.1 | thioredoxin M-type 1 | Chr1:916990-917865 REVERSE LENGTH=179 | 201606	AT1G03680.1	AT1G03680.1	17.9758			17.8061				16.9593					plastid	18.248		21	redox	21.1	redox.thioredoxin	21.1	redox.thioredoxin	1	1	1	8.9	8.9	8.9	19.664	0	8269700	1	8.9	0	0	8.9	0	0	0	8.9	0	0	0	0
>AT2G39470.3 | PsbP-like protein 2 | Chr2:16476335-16477402 FORWARD LENGTH=174 | 201606;>AT2G39470.2 | PsbP-like protein 2 | Chr2:16476335-16477653 FORWARD LENGTH=230 | 201606;>AT2G39470.1 | PsbP-like protein 2 | Chr2:16476335-16477653 FORWARD LENGTH=238 |	AT2G39470.3;AT2G39470.2;AT2G39470.1	AT2G39470.3;AT2G39470.2;AT2G39470.1	16.302	17.3595	17.9123			17.6183				18.9976	20.1788	17.7598	plastid	17.801		1	PS	1.1	PS.lightreaction	1.1.1.2	PS.lightreaction.photosystem II.PSII polypeptide subunits	3	3	3	24.1	24.1	24.1	19.677	0	33725000	4	5.7	5.7	5.7	0	0	5.7	0	0	0	13.8	24.1	16.1
>AT3G61260.1 | Remorin family protein | Chr3:22675403-22676701 REVERSE LENGTH=212 | 201606	AT3G61260.1	AT3G61260.1	19.9303	19.2542	18.314	19.3556	20.7511	18.8784	17.1219	20.1408	19.4774	20.6323	20.2006	18.8378	plasma membrane	17.526		27	RNA	27.3	RNA.regulation of transcription	27.3.67	RNA.regulation of transcription.putative transcription regulator	3	3	3	14.2	14.2	14.2	23.144	0	155040000	4	9	9	4.7	9	9	4.7	9.4	9	4.7	14.2	14.2	4.7
>AT4G38970.1 | fructose-bisphosphate aldolase 2 | Chr4:18163714-18165659 REVERSE LENGTH=398 | 201606;>AT4G38970.2 | fructose-bisphosphate aldolase 2 | Chr4:18163769-18165659 REVERSE LENGTH=381 | 201606	AT4G38970.1;AT4G38970.2	AT4G38970.1;AT4G38970.2	19.3396	16.7918		18.096	18.1668			17.7906		15.6742	18.7728		plastid	17.475		1	PS	1.3	PS.calvin cycle	1.3.6	PS.calvin cycle.aldolase	6	2	2	20.6	8.3	8.3	42.987	0	55482000	5	20.6	12.3	7.5	17.1	12.3	7.5	7.5	17.1	10.1	15.8	14.3	9.8
>AT5G24690.1 | plant/protein%2C putative (DUF3411) | Chr5:8455783-8458513 REVERSE LENGTH=521 | 201606	AT5G24690.1	AT5G24690.1	18.4935	16.8656		17.5227	16.7307			17.0653		17.8959	17.5026		plastid	17.437		35	not assigned	35.2	not assigned.unknown	35.2	not assigned.unknown	2	2	2	5.8	5.8	5.8	56.812	0	50963000	4	5.8	3.6	0	5.8	2.1	0	0	3.6	0	5.8	3.6	0
>AT2G25080.1 | glutathione peroxidase 1 | Chr2:10668134-10669828 FORWARD LENGTH=236 | 201606;>AT4G31870.1 | glutathione peroxidase 7 | Chr4:15410205-15411617 FORWARD LENGTH=233 | 201606	AT2G25080.1;AT4G31870.1;AT2G31570.1;AT2G43350.2;AT2G43350.1	AT2G25080.1;AT4G31870.1	20.0633	18.9215	16.5314	18.966	19.7815	19.4003	15.9084	19.0673	17.2568	17.3997	18.5936	16.2785	cytosol;mitochondrion;plastid	17.157		21	redox	21.2	redox.ascorbate and glutathione	21.2;21.2.2	redox.ascorbate and glutathione;redox.ascorbate and glutathione.glutathione	3	3	3	11.9	11.9	11.9	26.015	0	98082000	8	11.9	6.8	3.4	6.8	6.8	3.4	3.4	6.8	3.4	3.4	6.8	3.4
>AT5G58260.2 | oxidoreductases%2C acting on NADH or NADPH%2C quinone or similar compound as acceptor | Chr5:23561356-23561929 REVERSE LENGTH=163 | 201606;>AT5G58260.1 | oxidoreductases%2C acting on NADH or NADPH%2C quinone or similar compound as acceptor |	AT5G58260.2;AT5G58260.1	AT5G58260.2;AT5G58260.1	17.9904		17.9476	15.7742	16.3248			15.9872	18.0548	17.0481	20.2579	17.2385	plastid	16.934		1	PS	1.1	PS.lightreaction	1.1.6	PS.lightreaction.NADH DH	3	3	3	22.1	22.1	22.1	18.195	0	27857000	3	6.7	0	6.7	6.1	6.1	0	0	6.1	6.7	6.7	22.1	6.7
>AT5G10980.1 | Histone superfamily protein | Chr5:3472591-3473349 REVERSE LENGTH=136 | 201606;>AT4G40040.3 | Histone superfamily protein | Chr4:18557539-18558236 REVERSE LENGTH=136 | 201606;>AT4G40040.2 | Histone superfamily protein | Chr4:18557539-1855823	AT5G10980.1;AT4G40040.3;AT4G40040.2;AT4G40040.1;AT4G40030.4;AT4G40030.3;AT4G40030.1;AT4G40030.2;AT1G75600.1;AT5G65360.1;AT5G10400.1;AT5G10390.1;AT3G27360.1;AT1G09200.1;AT1G13370.1;AT1G19890.1;AT5G65350.1	AT5G10980.1;AT4G40040.3;AT4G40040.2;AT4G40040.1;AT4G40030.4;AT4G40030.3;AT4G40030.1;AT4G40030.2;AT1G75600.1;AT5G65360.1;AT5G10400.1;AT5G10390.1;AT3G27360.1;AT1G09200.1	20.3833		19.7218	19.4695		23.5103	17.7573			19.4803		19.127	nucleus	16.715		28	DNA	28.1	DNA.synthesis/chromatin structure	28.1.3.2.3	DNA.synthesis/chromatin structure.histone.core.H3	3	3	3	16.9	16.9	16.9	15.406	0	73604000	4	5.1	0	5.1	5.1	0	11.8	5.1	0	0	5.1	0	5.1
>AT1G56560.1 | Plant neutral invertase family protein | Chr1:21192593-21194948 FORWARD LENGTH=616 | 201606	AT1G56560.1;AT3G05820.1;AT3G05820.2	AT1G56560.1					17.6863			16.4376			15.674		cytosol;mitochondrion	16.686		2	major CHO metabolism	2.2	major CHO metabolism.degradation	2.2.1.3.1	major CHO metabolism.degradation.sucrose.invertases.neutral	3	3	3	6.5	6.5	6.5	70.436	0	25700000	3	0	0	0	0	6.5	0	0	1.9	0	0	1.9	0
>AT5G08530.1 | 51 kDa subunit of complex I | Chr5:2759848-2761726 REVERSE LENGTH=486 | 201606	AT5G08530.1	AT5G08530.1	16.5569	18.3691	17.099	16.0426	17.8133	16.6443	16.3812	18.3311	17.9923	17.3848	18.6659	16.5443	mitochondrion	16.341		9	mitochondrial electron transport / ATP synthesis	9.1	mitochondrial electron transport / ATP synthesis.NADH-DH	9.1.2	mitochondrial electron transport / ATP synthesis.NADH-DH.localisation not clear	2	2	2	5.3	5.3	5.3	53.449	0	76569000	6	1.6	3.7	3.7	3.7	3.7	3.7	3.7	3.7	3.7	1.6	5.3	3.7
>AT3G44880.1 | Pheophorbide a oxygenase family protein with Rieske 2Fe-2S domain-containing protein | Chr3:16383858-16386204 FORWARD LENGTH=537 | 201606	AT3G44880.1	AT3G44880.1	18.3166	14.9735	17.3174	18.0054	17.8747	17.1768	14.8852	18.0638	17.5415	18.2817	18.6849	17.3463	plastid	16.018		31	cell	31.5	cell.cell death	31.5.1	cell.cell death.plants	2	2	2	5.6	5.6	5.6	60.755	0	104320000	9	5.6	3.4	5.6	5.6	5.6	2.2	2.2	5.6	2.2	5.6	5.6	5.6
>AT1G76450.1 | Photosystem II reaction center PsbP family protein | Chr1:28684618-28686109 FORWARD LENGTH=247 | 201606	AT1G76450.1	AT1G76450.1	18.9729	18.6323	16.9955		19.7278	17.9769	15.3857	19.3621	18.2836	18.8347	19.112	18.5268	plastid	15.934		1	PS	1.1	PS.lightreaction	1.1.1.2	PS.lightreaction.photosystem II.PSII polypeptide subunits	2	2	2	13.4	13.4	13.4	27.489	0	63312000	11	13.4	13.4	5.7	0	13.4	5.7	5.7	13.4	5.7	5.7	13.4	5.7
>ATCG00650.1 | ribosomal protein S18 | ChrC:67917-68222 FORWARD LENGTH=101 | 201606	ATCG00650.1	ATCG00650.1	21.0719	22.6167	20.3819	20.9529	22.6007	20.9483		21.632	21.0156	21.4706	23.772	21.2372	plastid	15.842		29	protein	29.2	protein.synthesis	29.2.1.1.1.1.18	protein.synthesis.ribosomal protein.prokaryotic.chloroplast.30S subunit.S18	2	2	2	18.8	18.8	18.8	12.06	0	252970000	11	18.8	11.9	11.9	18.8	11.9	11.9	0	11.9	11.9	18.8	18.8	11.9
>AT1G65230.1 | transmembrane protein%2C putative (DUF2358) | Chr1:24229167-24230764 FORWARD LENGTH=286 | 201606	AT1G65230.1	AT1G65230.1	17.865	19.0955		16.7283	19.9472	16.8047			16.8879	18.2411		16.9806	plastid	15.601		35	not assigned	35.2	not assigned.unknown	35.2	not assigned.unknown	2	2	2	11.2	11.2	11.2	32.736	0	36305000	3	3.1	11.2	0	3.1	11.2	3.1	0	0	3.1	11.2	0	3.1
>AT5G38430.2 | Ribulose bisphosphate carboxylase (small chain) family protein | Chr5:15384350-15385155 REVERSE LENGTH=181 | 201606;>AT5G38430.1 | Ribulose bisphosphate carboxylase (small chain) family protein | Chr5:15384350-15385155 REVERSE LENGTH=181 | 2	AT5G38430.2;AT5G38430.1	AT5G38430.2;AT5G38430.1	20.904	20.4829	19.7445	21.1711	20.6209	19.9539	18.1825	20.5094	20.6045		20.8743	19.1287	plastid	15.532		1	PS	1.3	PS.calvin cycle	1.3.2	PS.calvin cycle.rubisco small subunit	6	1	1	41.4	9.9	9.9	20.286	0	216220000	13	32.6	34.8	41.4	32.6	33.7	34.8	32.6	27.1	41.4	22.7	33.7	41.4
>AT3G15110.1 | transmembrane protein | Chr3:5084394-5085823 REVERSE LENGTH=266 | 201606	AT3G15110.1	AT3G15110.1		20.7036					17.9631						plastid	13.93		35	not assigned	35.2	not assigned.unknown	35.2	not assigned.unknown	2	2	2	10.5	10.5	10.5	28.612	0	42523000	2	3.8	6.8	0	0	0	0	6.8	0	0	0	0	0
>AT1G16820.4 | vacuolar ATP synthase catalytic subunit-related / V-ATPase-related / vacuolar proton pump-like protein | Chr1:5757199-5757522 REVERSE LENGTH=48 | 201606;>AT1G16820.3 | vacuolar ATP synthase catalytic subunit-related / V-ATPase-related / vacu	AT1G16820.4;AT1G16820.3;AT1G16820.2;AT1G16820.1	AT1G16820.4;AT1G16820.3;AT1G16820.2;AT1G16820.1					20.8301				20.6525	21.1996		20.2602	cytosol;mitochondrion	13.795		34	transport	34.1	transport.p- and v-ATPases	34.1	transport.p- and v-ATPases	1	1	1	31.2	31.2	31.2	5.2899	0	30440000	6	0	0	0	0	31.2	0	0	0	31.2	31.2	0	31.2
>AT2G05310.1 | transmembrane protein | Chr2:1933391-1934145 REVERSE LENGTH=125 | 201606;>AT2G05310.2 | transmembrane protein | Chr2:1933811-1934145 REVERSE LENGTH=89 | 201606;>AT4G13500.1 | transmembrane protein | Chr4:7856987-7857874 REVERSE LENGTH=125 |	AT2G05310.1;AT2G05310.2;AT4G13500.1	AT2G05310.1;AT2G05310.2;AT4G13500.1	20.1047	19.021		19.8344	19.3			18.4858		19.9579	22.4604		plastid	13.764		35	not assigned	35.2	not assigned.unknown	35.2	not assigned.unknown	2	2	2	20	20	20	13.808	0	88955000	8	11.2	11.2	0	11.2	11.2	0	0	20	0	11.2	20	0
>AT2G16460.2 | coiled-coil 90B-like protein (DUF1640) | Chr2:7133808-7135483 REVERSE LENGTH=173 | 201606;>AT2G16460.1 | coiled-coil 90B-like protein (DUF1640) | Chr2:7133704-7135483 REVERSE LENGTH=230 | 201606	AT2G16460.2;AT2G16460.1	AT2G16460.2;AT2G16460.1	19.5472	18.3108	17.6116	18.1245	19.3712	18.6929	15.7391	19.6945	17.2252	19.0766	17.7883	17.2412	mitochondrion	13.599		35	not assigned	35.2	not assigned.unknown	35.2	not assigned.unknown	2	2	2	13.3	13.3	13.3	19.499	0	51700000	3	6.4	6.4	6.4	6.4	13.3	6.4	6.4	13.3	6.4	6.4	6.4	6.4
>AT3G09050.1 | 8-amino-7-oxononanoate synthase | Chr3:2764860-2765907 FORWARD LENGTH=258 | 201606	AT3G09050.1	AT3G09050.1		17.7509	16.1347	16.6634		18.5504	15.0167	16.5577	18.7618	17.3791	17.8258	16.4356	plastid	13.595		35	not assigned	35.2	not assigned.unknown	35.2	not assigned.unknown	2	2	2	9.7	9.7	9.7	29.249	0	27686000	5	0	9.7	5.4	5.4	4.3	9.7	5.4	9.7	9.7	5.4	5.4	5.4
>AT3G26070.1 | Plastid-lipid associated protein PAP / fibrillin family protein | Chr3:9526904-9528199 FORWARD LENGTH=242 | 201606	AT3G26070.1	AT3G26070.1	16.22	16.3233		15.9128						16.9567			plastid	13.586		31	cell	31.1	cell.organisation	31.1	cell.organisation	2	2	2	10.3	10.3	10.3	27.163	0	9456000	1	5.8	5.8	0	5.8	0	0	0	0	0	5.8	0	0
>AT4G02620.1 | vacuolar ATPase subunit F family protein | Chr4:1149419-1151132 REVERSE LENGTH=128 | 201606	AT4G02620.1	AT4G02620.1	20.0756	19.1252	18.1186	19.0898	17.6219	19.0965	16.7267	19.9258	19.7846	19.8578	19.4328	17.4425	vacuole	13.46		34	transport	34.1	transport.p- and v-ATPases	34.1.1	transport.p- and v-ATPases.H+-transporting two-sector ATPase	2	2	2	23.4	23.4	23.4	14.259	0	77122000	8	23.4	23.4	23.4	23.4	14.8	23.4	23.4	23.4	23.4	23.4	23.4	14.8
>AT5G38660.1 | acclimation of photosynthesis to environment | Chr5:15473285-15475497 REVERSE LENGTH=286 | 201606	AT5G38660.1	AT5G38660.1		17.5809	16.3138			15.8746		17.3115	16.9833	18.5727	19.2014	17.7848	plastid	13.326		1	PS	1	PS.	1	PS	2	2	2	10.1	10.1	10.1	31.437	0	35453000	4	0	5.2	5.2	0	0	5.2	0	5.2	5.2	10.1	10.1	5.2
>AT1G44920.1 | transmembrane protein | Chr1:16983229-16984408 REVERSE LENGTH=258 | 201606	AT1G44920.1	AT1G44920.1	19.7199	19.9707	18.6516	18.1508	20.1794	19.1609	15.8509	19.8075	18.7434	19.0794	19.2557	18.6295	plastid	13.259		35	not assigned	35.2	not assigned.unknown	35.2	not assigned.unknown	2	2	2	9.7	9.7	9.7	27.715	0	102930000	4	4.7	9.7	9.7	4.7	9.7	9.7	4.7	9.7	9.7	4.7	9.7	9.7
>AT1G52510.1 | alpha/beta-Hydrolases superfamily protein | Chr1:19563039-19565260 REVERSE LENGTH=380 | 201606;>AT1G52510.2 | alpha/beta-Hydrolases superfamily protein | Chr1:19563039-19564599 REVERSE LENGTH=236 | 201606	AT1G52510.1;AT1G52510.2	AT1G52510.1;AT1G52510.2	17.695	17.5838	16.6354					17.039				17.6918	cytosol;plastid	13.19		35	not assigned	35.1	not assigned.no ontology	35.1	not assigned.no ontology	2	2	2	10.5	10.5	10.5	41.839	0	17993000	2	5.8	5.8	5.8	0	0	0	0	4.7	0	0	0	10.5
>AT1G03130.1 | photosystem I subunit D-2 | Chr1:753528-754142 REVERSE LENGTH=204 | 201606	AT1G03130.1	AT1G03130.1	30.5324	29.4501	29.1555	30.4551	29.5255	28.3391	27.8347	28.8062	28.5736	30.3598	29.4682	29.3829	plastid	13.094		1	PS	1.1	PS.lightreaction	1.1.2.2	PS.lightreaction.photosystem I.PSI polypeptide subunits	35	2	2	77.5	19.6	19.6	22.306	0	175180000000	17	77.5	77.5	76.5	77.5	77.5	76.5	75.5	77.5	75.5	77.5	77.5	76.5
>AT3G01910.2 | sulfite oxidase | Chr3:314919-316641 REVERSE LENGTH=298 | 201606;>AT3G01910.1 | sulfite oxidase | Chr3:314919-317274 REVERSE LENGTH=393 | 201606;>AT3G01910.3 | sulfite oxidase | Chr3:314919-317053 REVERSE LENGTH=241 | 201606	AT3G01910.2;AT3G01910.1;AT3G01910.3	AT3G01910.2;AT3G01910.1;AT3G01910.3	17.4317	17.5847	17.9424	17.3747	18.3767	19.1171		18.8533	19.1817	17.0623	17.8931	17.5967	mitochondrion;peroxisome	13.083		14	S-assimilation	14.5	S-assimilation.sulfite oxidase	14.5	S-assimilation.sulfite oxidase	2	2	2	7.4	7.4	7.4	32.682	0	70491000	6	3.4	3.4	7.4	3.4	3.4	7.4	0	3.4	7.4	3.4	3.4	3.4
>AT2G21960.1 | transmembrane protein | Chr2:9354990-9356958 FORWARD LENGTH=332 | 201606	AT2G21960.1	AT2G21960.1		18.2928			19.3022			17.1141		18.0355	17.7542		plastid	12.781		35	not assigned	35.2	not assigned.unknown	35.2	not assigned.unknown	2	2	2	7.2	7.2	7.2	35.806	0	25263000	4	0	3.9	0	0	7.2	0	0	3.9	0	7.2	3.9	0
>AT5G21430.2 | Chaperone DnaJ-domain superfamily protein | Chr5:7222294-7223400 FORWARD LENGTH=217 | 201606;>AT5G21430.1 | Chaperone DnaJ-domain superfamily protein | Chr5:7222294-7223400 FORWARD LENGTH=218 | 201606	AT5G21430.2;AT5G21430.1	AT5G21430.2;AT5G21430.1	19.5104	18.1795	19.2019	19.0581	18.6783	18.0179	16.6008			19.1984	20.0787	17.7856	plastid	12.749		20	stress	20.2	stress.abiotic	20.2.1	stress.abiotic.heat	2	2	2	10.6	10.6	10.6	24.308	0	74894000	11	10.6	4.6	10.6	10.6	10.6	6	10.6	0	0	10.6	10.6	6
>AT5G08050.1 | wiskott-aldrich syndrome family protein%2C putative (DUF1118) | Chr5:2578418-2578964 FORWARD LENGTH=158 | 201606	AT5G08050.1	AT5G08050.1						18.8877			21.0559	18.1477	19.2182		plastid	12.591		35	not assigned	35.2	not assigned.unknown	35.2	not assigned.unknown	2	2	2	12	12	12	16.58	0	25726000	6	5.7	0	6.3	0	0	6.3	0	0	12	6.3	6.3	0
>AT3G44310.4 | nitrilase 1 | Chr3:15987988-15988841 FORWARD LENGTH=224 | 201606;>AT3G44310.2 | nitrilase 1 | Chr3:15987988-15988841 FORWARD LENGTH=224 | 201606;>AT3G44310.3 | nitrilase 1 | Chr3:15986901-15988841 FORWARD LENGTH=346 | 201606;>AT3G44310.1 | n	AT3G44310.4;AT3G44310.2;AT3G44310.3;AT3G44310.1	AT3G44310.4;AT3G44310.2;AT3G44310.3;AT3G44310.1										17.6318	18.9026		cytosol,plasma membrane;cytosol;extracellular	12.562		16	secondary metabolism	16.5	secondary metabolism.sulfur-containing	16.5.1.3.3	secondary metabolism.sulfur-containing.glucosinolates.degradation.nitrilase	1	1	1	10.7	10.7	10.7	24.945	0	105570000	3	0	0	0	0	0	0	0	0	0	10.7	10.7	0
>AT1G49340.4 | Phosphatidylinositol 3- and 4-kinase family protein | Chr1:18252355-18263967 FORWARD LENGTH=2021 | 201606;>AT1G49340.3 | Phosphatidylinositol 3- and 4-kinase family protein | Chr1:18252355-18263967 FORWARD LENGTH=2021 | 201606;>AT1G49340.2 |	AT1G49340.4;AT1G49340.3;AT1G49340.2;AT1G49340.1	AT1G49340.4;AT1G49340.3;AT1G49340.2;AT1G49340.1	20.2879	20.5271	20.2137	19.9945	20.3499	20.0179	17.6276	20.5844	19.9337	19.7459	20.8894	19.1938	cytosol;plasma membrane	12.44		30	signalling	30.4	signalling.phosphinositides	30.4	signalling.phosphinositides	1	1	1	0.9	0.9	0.9	223.34	0	1890100000	11	0.9	0.9	0.9	0.9	0.9	0.9	0.9	0.9	0.9	0.9	0.9	0.9
>AT3G05900.2 | neurofilament protein-like protein | Chr3:1761408-1763348 REVERSE LENGTH=646 | 201606;>AT3G05900.1 | neurofilament protein-like protein | Chr3:1761408-1763854 REVERSE LENGTH=673 | 201606	AT3G05900.2;AT3G05900.1	AT3G05900.2;AT3G05900.1		16.2366			15.6871		13.3818			16.1563	15.4088		nucleus	12.369		35	not assigned	35.1	not assigned.no ontology	35.1	not assigned.no ontology	2	2	2	3.7	3.7	3.7	70.531	0	33705000	4	0	3.7	0	0	3.7	0	1.9	0	0	1.9	1.9	0
>AT3G17240.3 | lipoamide dehydrogenase 2 | Chr3:5890278-5892166 REVERSE LENGTH=507 | 201606;>AT3G17240.1 | lipoamide dehydrogenase 2 | Chr3:5890278-5892166 REVERSE LENGTH=507 | 201606;>AT1G48030.5 | mitochondrial lipoamide dehydrogenase 1 | Chr1:17717432-1	AT3G17240.3;AT3G17240.1;AT1G48030.5;AT1G48030.4;AT1G48030.3;AT1G48030.2;AT1G48030.1	AT3G17240.3;AT3G17240.1;AT1G48030.5;AT1G48030.4;AT1G48030.3;AT1G48030.2;AT1G48030.1	17.9919		17.0412	16.2235		17.5954	15.7601			15.5298			mitochondrion	12.301		8	TCA / org transformation	8.1	TCA / org transformation.TCA	8.1.1.3	TCA / org transformation.TCA.pyruvate DH.E3	2	2	2	4.3	4.3	4.3	53.985	0	38477000	3	4.3	0	2.2	4.3	0	2.2	2.2	0	0	2.2	0	0
>AT3G27690.1 | photosystem II light harvesting complex protein 2.3 | Chr3:10256002-10256921 FORWARD LENGTH=266 | 201606;>AT3G27690.2 | photosystem II light harvesting complex protein 2.3 | Chr3:10255906-10256921 FORWARD LENGTH=298 | 201606;>AT2G05100.1 | p	AT3G27690.1;AT3G27690.2;AT2G05100.1;AT2G05100.2	AT3G27690.1;AT3G27690.2;AT2G05100.1;AT2G05100.2		20.4268	20.3491		20.9446	20.7344		21.6818					plastid	12.22		1	PS	1.1	PS.lightreaction	1.1.1.1	PS.lightreaction.photosystem II.LHC-II	12	1	1	66.9	10.9	10.9	28.802	0	88846000	2	41.4	64.3	65.4	53.4	64.3	52.3	40.6	64.3	54.5	54.9	53.4	54.9
>AT4G39690.1 | MICOS complex subunit | Chr4:18417755-18421633 FORWARD LENGTH=650 | 201606	AT4G39690.1	AT4G39690.1							13.3824	16.1554			15.7819		mitochondrion	12.097		35	not assigned	35.2	not assigned.unknown	35.2	not assigned.unknown	2	2	2	4.6	4.6	4.6	70.552	0	8786400	2	0	0	0	0	0	0	2	4.6	0	0	2	0
>AT4G37910.2 | mitochondrial heat shock protein 70-1 | Chr4:17825368-17828099 REVERSE LENGTH=682 | 201606;>AT4G37910.1 | mitochondrial heat shock protein 70-1 | Chr4:17825368-17828099 REVERSE LENGTH=682 | 201606	AT4G37910.2;AT4G37910.1	AT4G37910.2;AT4G37910.1	17.8411		15.1275	18.3547		16.095	16.255			18.2946	16.9758		mitochondrion	11.997		20	stress	20.2	stress.abiotic	20.2.1	stress.abiotic.heat	2	2	2	2.9	2.9	2.9	73.074	0	78110000	2	1.2	0	1.2	1.2	0	1.2	1.2	0	0	2.9	1.2	0
>AT1G79850.1 | ribosomal protein S17 | Chr1:30041473-30041922 REVERSE LENGTH=149 | 201606	AT1G79850.1	AT1G79850.1	17.8711	20.2405	18.6464	17.9906	19.6165	19.3114	15.3032	19.6867	19.8589	18.7568	20.3095	19.2026	plastid	11.913		29	protein	29.2	protein.synthesis	29.2.1.1.1.1.17	protein.synthesis.ribosomal protein.prokaryotic.chloroplast.30S subunit.S17	2	2	2	19.5	19.5	19.5	16.282	0	81219000	4	6.7	19.5	6.7	6.7	19.5	6.7	6.7	19.5	19.5	19.5	19.5	19.5
>AT5G14040.1 | phosphate transporter 3%3B1 | Chr5:4531059-4532965 REVERSE LENGTH=375 | 201606	AT5G14040.1	AT5G14040.1	17.7741	17.3759	16.515	16.6669	18.7291				17.01	17.3088	17.6559	17.6785	mitochondrion	11.896		34	transport	34.9	transport.metabolite transporters at the mitochondrial membrane	34.9	transport.metabolite transporters at the mitochondrial membrane	1	1	1	6.1	6.1	6.1	40.089	0	42088000	3	6.1	6.1	6.1	6.1	6.1	0	0	0	6.1	6.1	6.1	6.1
>AT2G34460.1 | NAD(P)-binding Rossmann-fold superfamily protein | Chr2:14529635-14530732 FORWARD LENGTH=280 | 201606	AT2G34460.1	AT2G34460.1		18.4427	16.28		19.4947	17.4603	15.1094		17.5209	16.9103		19.3722	plastid	11.846		35	not assigned	35.1	not assigned.no ontology	35.1	not assigned.no ontology	2	2	2	9.3	9.3	9.3	30.471	0	40411000	2	0	9.3	5	0	9.3	5	4.3	0	5	5	0	9.3
>AT3G26710.1 | cofactor assembly of complex C | Chr3:9813550-9814606 FORWARD LENGTH=267 | 201606	AT3G26710.1	AT3G26710.1			19.2196								19.6339	19.5499	plastid	11.845		29	protein	29.8	protein.assembly and cofactor ligation	29.8	protein.assembly and cofactor ligation	2	2	2	10.5	10.5	10.5	30.101	0	15341000	3	4.5	0	6	0	0	0	0	0	0	0	10.5	6
>ATCG00160.1 | ribosomal protein S2 | ChrC:15013-15723 REVERSE LENGTH=236 | 201606	ATCG00160.1	ATCG00160.1		19.3872	18.5826	18.0027	19.4824	18.9738	15.0932	18.8331	19.8351	18.3854	19.6994	18.9451	plastid	11.797		29	protein	29.2	protein.synthesis	29.2.1.1.1.1.2	protein.synthesis.ribosomal protein.prokaryotic.chloroplast.30S subunit.S2	2	2	2	7.6	7.6	7.6	26.904	0	75028000	7	0	7.6	7.6	7.6	7.6	7.6	3.8	7.6	7.6	3.8	7.6	7.6
>ATCG00330.1 | chloroplast ribosomal protein S14 | ChrC:36938-37240 REVERSE LENGTH=100 | 201606	ATCG00330.1	ATCG00330.1		22.3254	19.4911	18.3536				21.7467	21.0612		23.3035	19.954	plastid	11.704		29	protein	29.2	protein.synthesis	29.2.1.1.1.1.14	protein.synthesis.ribosomal protein.prokaryotic.chloroplast.30S subunit.S14	2	2	2	23	23	23	11.743	0	70210000	3	0	10	10	10	0	0	0	10	10	0	23	10
>AT2G17930.1 | Phosphatidylinositol 3- and 4-kinase family protein with FAT domain-containing protein | Chr2:7784455-7802230 REVERSE LENGTH=3858 | 201606	AT2G17930.1	AT2G17930.1	18.163	18.2329	16.7155	16.7849	18.2738	17.7715	15.7654	16.9145	17.382	19.6809	17.7638	16.6983	cytosol	11.571		30	signalling	30.4	signalling.phosphinositides	30.4	signalling.phosphinositides	2	2	2	0.9	0.9	0.9	436.35	0	783980000	6	0.6	0.6	0.6	0.6	0.6	0.9	0.9	0.6	0.9	0.6	0.6	0.6
>AT3G18780.1 | actin 2 | Chr3:6475535-6476728 FORWARD LENGTH=371 | 201606;>AT5G59370.2 | actin 4 | Chr5:23950109-23951586 FORWARD LENGTH=377 | 201606;>AT5G59370.1 | actin 4 | Chr5:23950109-23951586 FORWARD LENGTH=377 | 201606;>AT5G09810.1 | actin 7 | Chr5:	AT3G18780.1;AT5G59370.2;AT5G59370.1;AT5G09810.1;AT3G53750.2;AT3G53750.1;AT3G46520.2;AT3G46520.1;AT3G18780.3;AT3G18780.2;AT3G12110.1;AT2G37620.4;AT2G37620.3;AT2G37620.2;AT2G37620.1;AT1G49240.1;AT2G42100.1	AT3G18780.1;AT5G59370.2;AT5G59370.1;AT5G09810.1;AT3G53750.2;AT3G53750.1;AT3G46520.2;AT3G46520.1;AT3G18780.3;AT3G18780.2;AT3G12110.1;AT2G37620.4;AT2G37620.3;AT2G37620.2;AT2G37620.1;AT1G49240.1;AT2G42100.1	16.7404	17.4772			18.1234			17.5808		15.2557	19.0205		cytosol	11.551		31	cell	31.1	cell.organisation	31.1	cell.organisation	1	1	1	3	3	3	41.232	0	94703000	4	3	3	0	0	3	0	0	3	0	3	3	0
>AT4G01310.1 | Ribosomal L5P family protein | Chr4:544166-545480 REVERSE LENGTH=262 | 201606	AT4G01310.1	AT4G01310.1	18.1595			17.3616		16.2461			16.0659	15.8032			plastid	11.456		29	protein	29.2	protein.synthesis	29.2.1.1.1.2.5	protein.synthesis.ribosomal protein.prokaryotic.chloroplast.50S subunit.L5	2	2	2	7.6	7.6	7.6	28.343	0	16154000	3	7.6	0	0	7.6	0	3.1	0	0	3.1	3.1	0	0
>AT2G46310.1 | cytokinin response factor 5 | Chr2:19011614-19012498 FORWARD LENGTH=294 | 201606	AT2G46310.1	AT2G46310.1	24.0111	23.7854	23.8282	23.2286	24.3693	24.0692	21.519	24.9176	24.5937	24.2805	25.1261	23.8861	nucleus	11.451		27	RNA	27.3	RNA.regulation of transcription	27.3.3	RNA.regulation of transcription.AP2/EREBP, APETALA2/Ethylene-responsive element binding protein family	1	1	1	4.8	4.8	4.8	33.155	0	2455800000	16	4.8	4.8	4.8	4.8	4.8	4.8	4.8	4.8	4.8	4.8	4.8	4.8
>AT2G38140.1 | plastid-specific ribosomal protein 4 | Chr2:15980948-15981459 FORWARD LENGTH=118 | 201606	AT2G38140.1	AT2G38140.1		20.9119		16.5118	19.6492			21.3007	20.514		21.9098	18.8992	plastid	11.406		29	protein	29.2	protein.synthesis	29.2.1.1.1.1.31	protein.synthesis.ribosomal protein.prokaryotic.chloroplast.30S subunit.S31	2	2	2	16.9	16.9	16.9	12.783	0	56991000	3	0	16.9	0	8.5	8.5	0	0	16.9	16.9	0	16.9	8.5
>ATCG00790.1 | ribosomal protein L16 | ChrC:81189-82652 REVERSE LENGTH=135 | 201606	ATCG00790.1	ATCG00790.1	19.2987	20.2495		19.1131						19.4475	20.3127		plastid	11.318		29	protein	29.2	protein.synthesis	29.2.1.1.1.2.16	protein.synthesis.ribosomal protein.prokaryotic.chloroplast.50S subunit.L16	2	2	2	21.5	21.5	21.5	15.294	0	22379000	1	11.1	21.5	0	11.1	0	0	0	0	0	11.1	10.4	0
>AT5G03900.2 | Iron-sulfur cluster biosynthesis family protein | Chr5:1048338-1051869 FORWARD LENGTH=523 | 201606;>AT5G03900.1 | Iron-sulfur cluster biosynthesis family protein | Chr5:1048338-1050999 FORWARD LENGTH=429 | 201606	AT5G03900.2;AT5G03900.1	AT5G03900.2;AT5G03900.1	17.0836	15.7674	15.3785		16.7197	15.4493	14.188	15.7925		15.9789	16.7348	16.2389	plastid	11.304		35	not assigned	35.2	not assigned.unknown	35.2	not assigned.unknown	2	2	2	3.6	3.6	3.6	59.5	0	18904000	0	3.6	1.9	1.9	0	1.9	1.9	3.6	1.9	0	1.7	1.9	1.9
>ATCG00810.1 | ribosomal protein L22 | ChrC:83467-83949 REVERSE LENGTH=160 | 201606	ATCG00810.1	ATCG00810.1	17.6451	18.5879	18.5271		19.7547	19.038		19.754	19.5501	17.7862	20.415	18.5394	plastid	11.298		29	protein	29.2	protein.synthesis	29.2.1.1.1.2.22	protein.synthesis.ribosomal protein.prokaryotic.chloroplast.50S subunit.L22	2	2	2	13.1	13.1	13.1	18.586	0	54510000	4	5	5	8.1	0	13.1	8.1	0	13.1	8.1	5	13.1	8.1
>AT5G51010.1 | Rubredoxin-like superfamily protein | Chr5:20744615-20745344 FORWARD LENGTH=154 | 201606	AT5G51010.1	AT5G51010.1	20.2444	21.4722		21.1595	21.3969		18.9212	20.7406		20.8876	21.2724		plastid	11.233		21	redox	21.1	redox.thioredoxin	21.1	redox.thioredoxin	2	2	2	12.3	12.3	12.3	17.23	0	131030000	2	7.1	12.3	0	12.3	12.3	0	12.3	12.3	0	12.3	12.3	0
>AT1G44446.4 | Pheophorbide a oxygenase family protein with Rieske 2Fe-2S domain-containing protein | Chr1:16848664-16850718 REVERSE LENGTH=434 | 201606;>AT1G44446.1 | Pheophorbide a oxygenase family protein with Rieske 2Fe-2S domain-containing protein | C	AT1G44446.4;AT1G44446.1;AT1G44446.3;AT1G44446.2	AT1G44446.4;AT1G44446.1;AT1G44446.3;AT1G44446.2	18.3223	16.8923	15.216	17.6132	17.9643		14.7229	15.563	15.6526	18.3928	18.5266	15.2931	plastid	11.227		19	tetrapyrrole synthesis	19.16	tetrapyrrole synthesis.chlorophyll b synthase	19.16	tetrapyrrole synthesis.chlorophyll b synthase	2	2	2	4.1	4.1	4.1	48.72	0	55940000	3	4.1	1.8	2.3	1.8	4.1	0	1.8	2.3	2.3	4.1	4.1	2.3
>AT2G18710.1 | SECY homolog 1 | Chr2:8112231-8114452 REVERSE LENGTH=551 | 201606	AT2G18710.1	AT2G18710.1	19.1077	16.102	17.1917	18.7727	18.1941	18.896	15.113			18.3186	16.1044	18.0454	plastid	11.17		29	protein	29.3	protein.targeting	29.3.3	protein.targeting.chloroplast	2	2	2	3.3	3.3	3.3	59.492	0	75309000	8	3.3	1.6	3.3	3.3	3.3	3.3	1.6	0	0	3.3	1.6	3.3
>AT1G56140.1 | Leucine-rich repeat transmembrane protein kinase | Chr1:21001708-21007725 REVERSE LENGTH=1033 | 201606	AT1G56140.1	AT1G56140.1		18.6342	18.2545	15.3798	20.0633	18.5524		18.8254	19.1875	16.2276	18.6599	17.7098	plasma membrane	11.077		30	signalling	30.2	signalling.receptor kinases	30.2.8.2	signalling.receptor kinases.leucine rich repeat VIII.VIII-2	2	2	2	4.6	4.6	4.6	113.75	0	256440000	8	0	1	1	1	1	1	0	4.6	1	1	1	1
>AT5G30510.1 | ribosomal protein S1 | Chr5:11619262-11621223 REVERSE LENGTH=416 | 201606	AT5G30510.1	AT5G30510.1	17.8802	14.9251	14.9051	16.8654	16.7498			17.5796	15.7235	17.7144	16.7432	15.0489	plastid	11.059		29	protein	29.2	protein.synthesis	29.2.1.1.3.1.1	protein.synthesis.ribosomal protein.prokaryotic.unknown organellar.30S subunit.S1	2	2	2	5.5	5.5	5.5	45.11	0	30974000	0	5.5	3.1	3.1	5.5	5.5	0	0	5.5	3.1	5.5	2.4	3.1
>AT4G34240.4 | aldehyde dehydrogenase 3I1 | Chr4:16390099-16392633 FORWARD LENGTH=535 | 201606;>AT4G34240.1 | aldehyde dehydrogenase 3I1 | Chr4:16389801-16392633 FORWARD LENGTH=550 | 201606;>AT4G34240.2 | aldehyde dehydrogenase 3I1 | Chr4:16389801-16391985	AT4G34240.4;AT4G34240.1;AT4G34240.2;AT4G34240.3	AT4G34240.4;AT4G34240.1;AT4G34240.2;AT4G34240.3	14.8377	17.1262	14.3304		16.9082	15.0189		15.8055	16.0779	16.7394	17.4894	15.0213	plastid	11.051		5	fermentation	5.1	fermentation.aldehyde dehydrogenase	5.1	fermentation.aldehyde dehydrogenase	2	2	2	3.6	3.6	3.6	58.496	0	26860000	2	1.9	3.6	1.9	0	3.6	1.9	0	1.9	1.9	3.6	3.6	1.9
>AT5G13490.2 | ADP/ATP carrier 2 | Chr5:4336034-4337379 FORWARD LENGTH=385 | 201606;>AT5G13490.1 | ADP/ATP carrier 2 | Chr5:4336034-4337379 FORWARD LENGTH=385 | 201606;>AT4G28390.2 | ADP/ATP carrier 3 | Chr4:14041486-14042781 REVERSE LENGTH=379 | 201606;>A	AT5G13490.2;AT5G13490.1;AT4G28390.2;AT4G28390.1	AT5G13490.2;AT5G13490.1;AT4G28390.2;AT4G28390.1	20.0136	20.7779	20.2725	20.477	21.25	20.2902	17.4125	21.4353	21.5501	20.7655	21.6628	20.7273	mitochondrion	10.959		34	transport	34.14;34.9	transport.metabolite transporters at the mitochondrial membrane;transport.unspecified cations	34.14;34.9	transport.metabolite transporters at the mitochondrial membrane;transport.unspecified cations	7	1	1	16.9	2.9	2.9	41.745	0	504340000	27	14.3	14.3	16.9	14.3	14.3	14.3	12.2	14.3	16.9	14.3	14.3	14.3
>AT5G12290.3 | dgd1 suppressor 1 | Chr5:3974856-3978066 REVERSE LENGTH=530 | 201606;>AT5G12290.2 | dgd1 suppressor 1 | Chr5:3974856-3978066 REVERSE LENGTH=530 | 201606;>AT5G12290.4 | dgd1 suppressor 1 | Chr5:3974374-3978066 REVERSE LENGTH=602 | 201606;>AT5	AT5G12290.3;AT5G12290.2;AT5G12290.4;AT5G12290.1	AT5G12290.3;AT5G12290.2;AT5G12290.4;AT5G12290.1		16.8296	16.4652		17.1256	17.1472				17.174	22.4131		mitochondrion	10.936		35	not assigned	35.1	not assigned.no ontology	35.1	not assigned.no ontology	2	2	2	3.2	3.2	3.2	60.442	0	165340000	3	0	1.7	1.7	0	1.7	1.7	0	0	0	1.7	3.2	0
>AT5G40950.1 | ribosomal protein large subunit 27 | Chr5:16410866-16411845 FORWARD LENGTH=198 | 201606	AT5G40950.1	AT5G40950.1		18.3523	18.3537		18.8665	18.4611		18.76	18.5788		19.6409	18.9298	plastid	10.933		29	protein	29.2	protein.synthesis	29.2.1.1.1.2.27	protein.synthesis.ribosomal protein.prokaryotic.chloroplast.50S subunit.L27	1	1	1	6.6	6.6	6.6	21.737	0	34303000	3	0	6.6	6.6	0	6.6	6.6	0	6.6	6.6	0	6.6	6.6
>AT2G42220.1 | Rhodanese/Cell cycle control phosphatase superfamily protein | Chr2:17592105-17593305 FORWARD LENGTH=234 | 201606	AT2G42220.1	AT2G42220.1	18.9912	17.8374	18.1262	17.7507	17.2415	18.1635	15.2506	17.8197	18.5993	18.7864	19.2638	18.5142	plastid	10.914		26	misc	26.23	misc.rhodanese	26.23	misc.rhodanese	2	2	2	7.3	7.3	7.3	25.51	0	69485000	7	7.3	3	7.3	7.3	3	7.3	3	3	3	7.3	7.3	3
>AT4G31390.3 | Protein kinase superfamily protein | Chr4:15233995-15236764 FORWARD LENGTH=483 | 201606;>AT4G31390.2 | Protein kinase superfamily protein | Chr4:15233126-15236764 FORWARD LENGTH=657 | 201606;>AT4G31390.1 | Protein kinase superfamily protein	AT4G31390.3;AT4G31390.2;AT4G31390.1	AT4G31390.3;AT4G31390.2;AT4G31390.1		20.0577	18.5089			19.3506						18.228	nucleus;plastid	10.822		34	transport	34.16	transport.ABC transporters and multidrug resistance systems	34.16	transport.ABC transporters and multidrug resistance systems	2	2	2	5	5	5	54.531	0	146030000	2	0	2.7	2.3	0	0	2.3	0	0	0	0	0	2.3
>ATMG00640.1 | hydrogen ion transporting ATP synthases%2C rotational mechanism%3Bzinc ion binding protein | ChrM:188084-188662 REVERSE LENGTH=192 | 201606;>AT3G47180.1 | RING/U-box superfamily protein | Chr3:17372821-17373453 REVERSE LENGTH=210 | 201606	ATMG00640.1;AT3G47180.1	ATMG00640.1;AT3G47180.1	19.1454	18.2359			19.2485	18.7878				20.3664			mitochondrion;nucleus	10.572		29;9	mitochondrial electron transport / ATP synthesis;protein	29.5;9.9	mitochondrial electron transport / ATP synthesis.F1-ATPase;protein.degradation	29.5.11.4.2;9.9	mitochondrial electron transport / ATP synthesis.F1-ATPase;protein.degradation.ubiquitin.E3.RING	2	2	2	7.8	7.8	7.8	21.57	0.0028818	49738000	2	3.6	3.6	0	0	7.8	4.2	0	0	0	7.8	0	0
>AT4G01690.2 | Flavin containing amine oxidoreductase family | Chr4:729929-732309 FORWARD LENGTH=506 | 201606;>AT4G01690.1 | Flavin containing amine oxidoreductase family | Chr4:729929-732309 FORWARD LENGTH=537 | 201606	AT4G01690.2;AT4G01690.1	AT4G01690.2;AT4G01690.1	21.1124	20.555	21.1134	20.5316	19.8034	21.9183	17.0658	20.8979	21.9612	20.8875	20.2974	20.4073	plastid	10.556		19	tetrapyrrole synthesis	19.9	tetrapyrrole synthesis.protoporphyrin IX oxidase	19.9	tetrapyrrole synthesis.protoporphyrin IX oxidase	2	2	2	4.2	4.2	4.2	54.127	0.0028736	792930000	1	1.4	4.2	1.4	4.2	4.2	1.4	1.4	4.2	1.4	1.4	4.2	1.4
>AT3G26125.1 | cytochrome P450%2C family 86%2C subfamily C%2C polypeptide 2 | Chr3:9551812-9553437 FORWARD LENGTH=541 | 201606;>AT1G13140.2 | cytochrome P450%2C family 86%2C subfamily C%2C polypeptide 3 | Chr1:4478667-4480271 REVERSE LENGTH=508 | 201606;>A	AT3G26125.1;AT1G13140.2;AT1G13140.1	AT3G26125.1;AT1G13140.2;AT1G13140.1		19.8637	21.1825		20.9723								endoplasmic reticulum	10.329		26	misc	26.1	misc.cytochrome P450	26.1	misc.cytochrome P450	2	2	2	4.3	4.3	4.3	62.802	0.0028571	395940000	2	0	1.8	1.8	0	1.8	2.4	0	0	0	0	0	0
>AT1G01080.3 | RNA-binding (RRM/RBD/RNP motifs) family protein | Chr1:45610-46789 REVERSE LENGTH=286 | 201606;>AT1G01080.1 | RNA-binding (RRM/RBD/RNP motifs) family protein | Chr1:45503-46789 REVERSE LENGTH=293 | 201606;>AT1G01080.2 | RNA-binding (RRM/RBD/	AT1G01080.3;AT1G01080.1;AT1G01080.2	AT1G01080.3;AT1G01080.1;AT1G01080.2	17.6023		16.7176	16.9425			14.7766	17.0424	18.023	18.0101	17.2794		plastid	10		27	RNA	27.4	RNA.RNA binding	27.4	RNA.RNA binding	1	1	1	4.9	4.9	4.9	31.723	0.002849	24418000	3	4.9	0	4.9	4.9	0	0	4.9	4.9	4.9	4.9	4.9	0
>AT5G13120.2 | cyclophilin 20-2 | Chr5:4162714-4164720 REVERSE LENGTH=255 | 201606;>AT5G13120.1 | cyclophilin 20-2 | Chr5:4162714-4164720 REVERSE LENGTH=259 | 201606	AT5G13120.2;AT5G13120.1	AT5G13120.2;AT5G13120.1	19.5215	18.3848		18.0438	18.5877			19.4047		17.811	19.3121		plastid	9.1462		31	cell	31.3	cell.cycle	31.3.1	cell.cycle.peptidylprolyl isomerase	1	1	1	5.5	5.5	5.5	27.879	0.0028329	51569000	2	5.5	5.5	0	5.5	5.5	0	0	5.5	0	5.5	5.5	0
>AT2G20530.2 | prohibitin 6 | Chr2:8842300-8843787 FORWARD LENGTH=286 | 201606;>AT2G20530.1 | prohibitin 6 | Chr2:8842300-8843787 FORWARD LENGTH=286 | 201606	AT2G20530.2;AT2G20530.1	AT2G20530.2;AT2G20530.1	16.8952			17.1312			17.3761			16.878			mitochondrion	9.0673		9	mitochondrial electron transport / ATP synthesis	9.1	mitochondrial electron transport / ATP synthesis.NADH-DH	9.1.1	mitochondrial electron transport / ATP synthesis.NADH-DH.complex I	1	1	1	6.6	6.6	6.6	31.636	0.0028249	8692400	2	6.6	0	0	6.6	0	0	6.6	0	0	6.6	0	0
>AT5G10600.1 | cytochrome P450%2C family 81%2C subfamily K%2C polypeptide 2 | Chr5:3351227-3352777 FORWARD LENGTH=516 | 201606	AT5G10600.1	AT5G10600.1	19.8291	17.2484		19.5793						16.7016			endoplasmic reticulum	8.4266		26	misc	26.1	misc.cytochrome P450	26.1	misc.cytochrome P450	1	1	1	2.9	2.9	2.9	59.11	0.0027855	99317000	6	2.9	2.9	0	2.9	0	0	0	0	0	2.9	0	0
>AT4G25050.1 | acyl carrier protein 4 | Chr4:12870178-12871024 FORWARD LENGTH=137 | 201606;>AT4G25050.2 | acyl carrier protein 4 | Chr4:12870178-12871024 FORWARD LENGTH=149 | 201606	AT4G25050.1;AT4G25050.2	AT4G25050.1;AT4G25050.2	19.7121	19.402	17.8029	18.6717	18.8255	18.8932		19.2453	17.8808	19.2948	19.2793	18.2152	plastid	8.363		11	lipid metabolism	11.1	lipid metabolism.FA synthesis and FA elongation	11.1.12	lipid metabolism.FA synthesis and FA elongation.ACP protein	1	1	1	11.7	11.7	11.7	14.544	0.0027701	51459000	6	11.7	11.7	11.7	11.7	11.7	11.7	0	11.7	11.7	11.7	11.7	11.7
>AT4G32208.1 | heat shock protein 70 (Hsp 70) family protein | Chr4:15558753-15559650 REVERSE LENGTH=153 | 201606;>AT5G09590.1 | mitochondrial HSO70 2 | Chr5:2975721-2978508 FORWARD LENGTH=682 | 201606	AT4G32208.1;AT5G09590.1	AT4G32208.1;AT5G09590.1	19.3323			18.5698	19.4503					19.05			mitochondrion	7.8684		20	stress	20.2	stress.abiotic	20.2.1	stress.abiotic.heat	1	1	1	7.8	7.8	7.8	16.211	0.0027624	11542000	1	7.8	0	0	7.8	7.8	0	0	0	0	7.8	0	0
>AT1G50020.1 | tubulin alpha-6 chain | Chr1:18520144-18521600 REVERSE LENGTH=209 | 201606	AT1G50020.1	AT1G50020.1	18.2111						14.9149		18.9071	20.1178	20.0084		plastid	7.8005		35	not assigned	35.2	not assigned.unknown	35.2	not assigned.unknown	1	1	1	4.8	4.8	4.8	23.273	0.0027548	38236000	3	4.8	0	0	0	0	0	4.8	0	4.8	4.8	4.8	0
>AT2G46090.1 | Diacylglycerol kinase family protein | Chr2:18950919-18953079 FORWARD LENGTH=364 | 201606	AT2G46090.1	AT2G46090.1	16.4566	16.7073			16.0724		13.5982			16.4289	15.9129		plastid	7.5358		11	lipid metabolism	11.3	lipid metabolism.Phospholipid synthesis	11.3	lipid metabolism.Phospholipid synthesis	1	1	1	4.7	4.7	4.7	39.655	0.0027322	12151000	1	4.7	4.7	0	0	4.7	0	4.7	0	0	4.7	4.7	0
>AT4G38420.2 | SKU5 similar 9 | Chr4:17982840-17984709 FORWARD LENGTH=454 | 201606;>AT4G38420.3 | SKU5 similar 9 | Chr4:17982840-17984947 FORWARD LENGTH=500 | 201606;>AT4G38420.1 | SKU5 similar 9 | Chr4:17982840-17985173 FORWARD LENGTH=549 | 201606	AT4G38420.2;AT4G38420.3;AT4G38420.1	AT4G38420.2;AT4G38420.3;AT4G38420.1	20.3373	19.8498	19.257	19.8574	19.9825	19.8988	16.6402	20.3641	19.8327	20.1333	19.6249	19.3717	extracellular	7.5258		26	misc	26.7	misc.oxidases - copper, flavone etc	26.7	misc.oxidases - copper, flavone etc	1	1	1	2.9	2.9	2.9	51.331	0.0027248	293760000	9	2.9	2.9	2.9	2.9	2.9	2.9	2.9	2.9	2.9	2.9	2.9	2.9
>ATCG00730.1 | photosynthetic electron transfer D | ChrC:76481-77672 FORWARD LENGTH=160 | 201606	ATCG00730.1	ATCG00730.1	24.345	22.6683	22.3325	24.0991	23.0924	22.7583	20.3643	22.9884	23.7621	23.3526	24.172	23.1796	plastid	7.4329		1	PS	1.1	PS.lightreaction	1.1.3.2	PS.lightreaction.cytochrome b6/f.subunit 4 (PETD)	1	1	1	6.2	6.2	6.2	17.431	0.00271	628440000	29	6.2	6.2	6.2	6.2	6.2	6.2	6.2	6.2	6.2	6.2	6.2	6.2
>AT5G51720.1 | 2 iron%2C 2 sulfur cluster binding protein | Chr5:21009645-21010227 FORWARD LENGTH=108 | 201606	AT5G51720.1	AT5G51720.1	19.9091					20.0259		18.4615	19.0213				plastid	7.3891		35	not assigned	35.2	not assigned.unknown	35.2	not assigned.unknown	1	1	1	11.1	11.1	11.1	11.626	0.0027027	31171000	2	11.1	0	0	0	0	11.1	0	11.1	11.1	0	0	0
>AT5G23050.2 | acyl-activating enzyme 17 | Chr5:7732135-7735399 REVERSE LENGTH=596 | 201606;>AT5G23050.1 | acyl-activating enzyme 17 | Chr5:7731513-7735399 REVERSE LENGTH=721 | 201606	AT5G23050.2;AT5G23050.1	AT5G23050.2;AT5G23050.1	20.8553		19.0263	20.8916	20.8549	19.7114	18.656	19.8938	18.6691	20.1995	20.0197	18.4923	peroxisome	7.3119		11	lipid metabolism	11.1	lipid metabolism.FA synthesis and FA elongation	11.1.8	lipid metabolism.FA synthesis and FA elongation.acyl coa ligase	1	1	1	3.5	3.5	3.5	65.618	0.0026954	542660000	7	3.5	0	3.5	3.5	3.5	3.5	3.5	3.5	3.5	3.5	3.5	3.5
>AT1G14150.2 | PsbQ-like 2 | Chr1:4839885-4840373 FORWARD LENGTH=162 | 201606;>AT1G14150.1 | PsbQ-like 2 | Chr1:4839885-4840632 FORWARD LENGTH=190 | 201606	AT1G14150.2;AT1G14150.1	AT1G14150.2;AT1G14150.1		18.1433			18.1677					17.7958	19.5312		plastid	7.0006		1	PS	1.1	PS.lightreaction	1.1.1.2	PS.lightreaction.photosystem II.PSII polypeptide subunits	1	1	1	8.6	8.6	8.6	18.742	0.0053619	14122000	1	0	8.6	0	0	8.6	0	0	0	0	8.6	8.6	0
>AT2G46950.2 | cytochrome P450%2C family 709%2C subfamily B%2C polypeptide 2 | Chr2:19289943-19291541 REVERSE LENGTH=440 | 201606;>AT2G46950.1 | cytochrome P450%2C family 709%2C subfamily B%2C polypeptide 2 | Chr2:19289466-19291541 REVERSE LENGTH=572 | 201	AT2G46950.2;AT2G46950.1	AT2G46950.2;AT2G46950.1	18.0039	21.7566	21.2871	17.0456	18.1073	21.8234	16.4742	18.2841	17.6985	18.0135	18.7594	22.1796	endoplasmic reticulum	6.9735		26	misc	26.1	misc.cytochrome P450	26.1	misc.cytochrome P450	1	1	1	2.7	2.7	2.7	50.489	0.0053476	550970000	5	2.7	2.7	2.7	2.7	2.7	2.7	2.7	2.7	2.7	2.7	2.7	2.7
>AT1G01580.1 | ferric reduction oxidase 2 | Chr1:209395-212810 FORWARD LENGTH=725 | 201606;>AT1G01580.2 | ferric reduction oxidase 2 | Chr1:209161-212810 FORWARD LENGTH=803 | 201606	AT1G01580.1;AT1G01580.2	AT1G01580.1;AT1G01580.2	19.0124	19.0161	18.2317	19.052	18.5775	18.4805	16.2134	18.7729	18.3358		18.5041	18.0447	plasma membrane	6.9493		15	metal handling	15.1	metal handling.acquisition	15.1	metal handling.acquisition	1	1	1	1.8	1.8	1.8	81.5	0.0053333	150560000	12	1.8	1.8	1.8	1.8	1.8	1.8	1.8	1.8	1.8	0	1.8	1.8
>AT4G09800.1 | S18 ribosomal protein | Chr4:6173818-6174963 FORWARD LENGTH=152 | 201606;>AT1G34030.1 | Ribosomal protein S13/S18 family | Chr1:12370285-12371465 REVERSE LENGTH=152 | 201606;>AT1G22780.1 | Ribosomal protein S13/S18 family | Chr1:8067990-8069	AT4G09800.1;AT1G34030.1;AT1G22780.1	AT4G09800.1;AT1G34030.1;AT1G22780.1	21.5715	21.5544	21.0443	21.0551	20.9195	21.9255	16.9878	22.2113	22.9908	21.7843	22.2233	22.227	cytosol	6.7534		29	protein	29.2	protein.synthesis	29.2.1.2.1.18	protein.synthesis.ribosomal protein.eukaryotic.40S subunit.S18	1	1	1	7.2	7.2	7.2	17.545	0.0078947	378570000	10	7.2	7.2	7.2	7.2	7.2	7.2	7.2	7.2	7.2	7.2	7.2	7.2
>AT5G18660.1 | NAD(P)-binding Rossmann-fold superfamily protein | Chr5:6220872-6222125 REVERSE LENGTH=417 | 201606	AT5G18660.1	AT5G18660.1	17.2877	16.7406			16.4555	16.369			17.3381	17.7101	17.4535		plastid	6.6303		19	tetrapyrrole synthesis	19.13	tetrapyrrole synthesis.divinyl chlorophyllide-a 8-vinyl-reductase	19.13	tetrapyrrole synthesis.divinyl chlorophyllide-a 8-vinyl-reductase	1	1	1	2.9	2.9	2.9	45.892	0.007874	29197000	3	2.9	2.9	0	0	2.9	2.9	0	0	2.9	2.9	2.9	0
>AT5G03880.1 | Thioredoxin family protein | Chr5:1038674-1041453 REVERSE LENGTH=339 | 201606	AT5G03880.1	AT5G03880.1		18.372					14.8026			18.1849	18.1792	17.5107	plastid	6.5291		35	not assigned	35.2	not assigned.unknown	35.2	not assigned.unknown	1	1	1	6.8	6.8	6.8	37.04	0.0078125	28365000	0	0	6.8	0	0	0	0	6.8	0	0	6.8	6.8	6.8
>AT2G21280.1 | NAD(P)-binding Rossmann-fold superfamily protein | Chr2:9110502-9112679 REVERSE LENGTH=347 | 201606;>AT2G21280.2 | NAD(P)-binding Rossmann-fold superfamily protein | Chr2:9110502-9112724 REVERSE LENGTH=362 | 201606	AT2G21280.1;AT2G21280.2	AT2G21280.1;AT2G21280.2		16.9921			17.6251		13.1592	16.817	15.5714	16.8659	16.4767		plastid	6.5275		31	cell	31.2	cell.division	31.2.5	cell.division.plastid	1	1	1	3.5	3.5	3.5	37.745	0.0077922	12896000	0	0	3.5	0	0	3.5	0	3.5	3.5	3.5	3.5	3.5	0
>AT3G22180.1 | DHHC-type zinc finger family protein | Chr3:7827190-7830508 FORWARD LENGTH=706 | 201606	AT3G22180.1	AT3G22180.1	24.0517	23.6461	18.5151	23.417	23.8695	23.8056	15.3266	23.6074	18.2237	22.9514	20.4124	22.7628	plasma membrane	6.5262		27	RNA	27.3	RNA.regulation of transcription	27.3.99	RNA.regulation of transcription.unclassified	1	1	1	2.8	2.8	2.8	76.873	0.007772	3114700000	10	2.8	2.8	2.8	2.8	2.8	2.8	2.8	2.8	2.8	2.8	2.8	2.8
>AT5G44340.1 | tubulin beta chain 4 | Chr5:17859442-17860994 REVERSE LENGTH=444 | 201606;>AT4G20890.1 | tubulin beta-9 chain | Chr4:11182218-11183840 FORWARD LENGTH=444 | 201606;>AT1G75780.1 | tubulin beta-1 chain | Chr1:28451378-28453602 REVERSE LENGTH=44	AT5G44340.1;AT4G20890.1;AT1G75780.1;AT5G23860.2;AT5G23860.1;AT5G12250.1;AT2G29550.1;AT1G20010.1;AT5G62700.1;AT5G62690.1	AT5G44340.1;AT4G20890.1;AT1G75780.1;AT5G23860.2;AT5G23860.1;AT5G12250.1;AT2G29550.1;AT1G20010.1;AT5G62700.1;AT5G62690.1										16.1866	15.5171		cytosol	6.5008		31	cell	31.1	cell.organisation	31.1	cell.organisation	1	1	1	2.3	2.3	2.3	49.823	0.007732	4211000	2	0	0	0	0	0	0	0	0	0	2.3	2.3	0
>AT3G48140.1 | B12D protein | Chr3:17778471-17779299 FORWARD LENGTH=88 | 201606	AT3G48140.1	AT3G48140.1		18.2427	18.3014		18.8176		16.0318	19.1697	19.8689	18.1921	19.6622	19.2312	peroxisome	6.4465		33	development	33.99	development.unspecified	33.99	development.unspecified	1	1	1	14.8	14.8	14.8	10.019	0.0076923	23465000	2	0	14.8	14.8	0	14.8	0	14.8	14.8	14.8	14.8	14.8	14.8
>AT1G01170.2 | ozone-responsive stress-like protein (DUF1138) | Chr1:74105-74443 REVERSE LENGTH=83 | 201606;>AT1G01170.1 | ozone-responsive stress-like protein (DUF1138) | Chr1:74105-74443 REVERSE LENGTH=83 | 201606	AT1G01170.2;AT1G01170.1	AT1G01170.2;AT1G01170.1	18.603	17.1359		18.4761	17.9669				17.3593	18.291	18.0467	17.0145	extracellular;mitochondrion	-2	+	20	stress	20.2	stress.abiotic	20.2.99	stress.abiotic.unspecified	1	1	1	15.7	15.7	15.7	9.0623	1	12343000	1	15.7	15.7	0	15.7	15.7	0	0	0	15.7	15.7	15.7	15.7
>AT3G16250.1 | NDH-dependent cyclic electron flow 1 | Chr3:5507091-5508320 REVERSE LENGTH=204 | 201606	AT3G16250.1	AT3G16250.1	19.9801		18.0142	19.0621	18.4591		18.0436	18.6957		19.1608			plastid	-2	+	1	PS	1.1	PS.lightreaction	1.1.5.2	PS.lightreaction.other electron carrier (ox/red).ferredoxin	1	1	1	8.8	8.8	8.8	22.418	1	33097000	1	8.8	0	8.8	8.8	8.8	0	8.8	8.8	0	8.8	0	0

## Sheet: Table S2B
Table S2B: LC-MS/MS-based identification of LHCII trimer protein complex compositions from large pore blue native gels. Thylakoid membranes were solubilized with dodecyl maltoside, complexes separated using lpBN-PAGE and selected bands excised for LC-MS/MS analysis. LC-MS/MS raw data were processed using MaxQuant software (version 1.5.2.8, http://www.maxquant.org/; (41)) and the Araport 11 databa…
Fasta headers	Protein Ids	Majority protein IDs	nsi-1_R1	nsi-1_R2	nsi-1_R3	nsi-2_R1	nsi-2_R2	nsi-2_R3	stn7_R1	stn7_R2	stn7_R3	WT_R1	WT_R2	WT_R3	SUBAcon location	Score	Only identified by site	MM top bin	MM top bin name	MM slimbin	MM slimbin name	MM full bin code	MM full bin name	Peptides	Razor + unique peptides	Unique peptides	Sequence coverage [%]	Unique + razor sequence coverage [%]	Unique sequence coverage [%]	Mol. weight [kDa]	Q-value	Intensity	MS/MS Count	Sequence coverage nsi-1_R1_DM [%]	Sequence coverage nsi-1_R2_DM [%]	Sequence coverage nsi-1_R3_DM [%]	Sequence coverage nsi-2_R1_DM [%]	Sequence coverage nsi-2_R2_DM [%]	Sequence coverage nsi-2_R3_DM [%]	Sequence coverage stn7_R1_DM [%]	Sequence coverage stn7_R2_DM [%]	Sequence coverage stn7_R3_DM [%]	Sequence coverage WT_R1_DM [%]	Sequence coverage WT_R2_DM [%]	Sequence coverage WT_R3_DM [%]
			iBAQ [log2]	iBAQ [log2]	iBAQ [log2]	iBAQ [log2]	iBAQ [log2]	iBAQ [log2]	iBAQ [log2]	iBAQ [log2]	iBAQ [log2]	iBAQ [log2]	iBAQ [log2]	iBAQ [log2]
>AT2G05070.1 | photosystem II light harvesting complex protein 2.2 | Chr2:1799436-1800329 REVERSE LENGTH=265 | 201606	AT2G05070.1	AT2G05070.1	33.4679	34.0211	33.2893	32.8107	33.5414	33.4515	31.2849	33.8858	31.9351	33.7576	34.1088	33.4264	plastid	323.31		1	PS	1.1	PS.lightreaction	1.1.1.1	PS.lightreaction.photosystem II.LHC-II	22	22	3	75.1	75.1	17	28.62	0	1744700000000	2186	72.1	74.3	71.3	59.2	74.3	74.3	63.4	74.3	63.4	69.1	74.3	74.3
>AT2G34430.1 | light-harvesting chlorophyll-protein complex II subunit B1 | Chr2:14524818-14525618 FORWARD LENGTH=266 | 201606	AT2G34430.1	AT2G34430.1	32.7362	32.5006	32.7964	30.6887	31.756	31.8165	27.8406	32.6352	28.8271	33.0084	32.6051	32.9336	plastid	323.31		1	PS	1.1	PS.lightreaction	1.1.1.1	PS.lightreaction.photosystem II.LHC-II	20	13	6	74.4	60.9	12.4	28.17	0	601030000000	441	74.1	60.5	74.1	73.3	73.3	73.3	60.5	74.1	59.8	74.4	74.1	74.1
>AT2G34420.1 | photosystem II light harvesting complex protein B1B2 | Chr2:14522716-14523513 REVERSE LENGTH=265 | 201606	AT2G34420.1	AT2G34420.1	31.6554	31.8449	31.2218	30.9203	31.3883	31.4953	30.017	31.6349	30.1642	31.6798	31.89	31.2728	plastid	65.456		1	PS	1.1	PS.lightreaction	1.1.1.1	PS.lightreaction.photosystem II.LHC-II	19	5	1	74	11.7	4.2	28.054	0	383850000000	850	74	60.4	74	74	74	72.5	56.2	74	60.4	74	74	74
>AT4G38970.1 | fructose-bisphosphate aldolase 2 | Chr4:18163714-18165659 REVERSE LENGTH=398 | 201606;>AT4G38970.2 | fructose-bisphosphate aldolase 2 | Chr4:18163769-18165659 REVERSE LENGTH=381 | 201606	AT4G38970.1;AT4G38970.2	AT4G38970.1;AT4G38970.2	31.0343	31.0271	30.3073	31.2907	31.3084	31.4103	28.558	31.7026	28.093	31.2229	30.7375	29.9254	plastid	323.31		1	PS	1.3	PS.calvin cycle	1.3.6	PS.calvin cycle.aldolase	39	39	24	79.9	79.9	62.3	42.987	0	750630000000	870	68.6	65.8	69.3	68.6	76.4	67.6	58.5	79.1	68.6	66.6	66.6	67.6
>AT1G29920.1 | chlorophyll A/B-binding protein 2 | Chr1:10475089-10475892 REVERSE LENGTH=267 | 201606;>AT1G29910.1 | chlorophyll A/B binding protein 3 | Chr1:10472443-10473246 REVERSE LENGTH=267 | 201606	AT1G29920.1;AT1G29910.1	AT1G29920.1;AT1G29910.1	30.5282	31.7962	30.3708	28.958	30.3467	30.2006	27.9758	30.8905	28.4439	31.0003	30.8242	30.2955	plastid	302.36		1	PS	1.1	PS.lightreaction	1.1.1.1	PS.lightreaction.photosystem II.LHC-II	19	5	1	65.2	34.8	6	28.227	0	217410000000	200	65.2	65.2	64.4	65.2	65.2	62.9	64.4	65.2	64.4	65.2	64.4	64.4
>AT4G33010.1 | glycine decarboxylase P-protein 1 | Chr4:15926852-15931150 REVERSE LENGTH=1037 | 201606;>AT4G33010.2 | glycine decarboxylase P-protein 1 | Chr4:15927133-15931150 REVERSE LENGTH=976 | 201606	AT4G33010.1;AT4G33010.2	AT4G33010.1;AT4G33010.2	30.26	29.8036	29.5028	29.9387	30.7954	30.5505	27.5775	31.2107	26.9694	30.3599	29.4533	28.9191	mitochondrion	323.31		1	PS	1.2	PS.photorespiration	1.2.4.1	PS.photorespiration.glycine cleavage.P subunit	78	78	44	70.7	70.7	47.3	112.92	0	822980000000	2321	70.6	69.3	69	64.5	68.5	68.7	63.4	69.6	62.4	66.5	68.8	68.1
>AT5G54270.1 | light-harvesting chlorophyll B-binding protein 3 | Chr5:22038424-22039383 FORWARD LENGTH=265 | 201606	AT5G54270.1	AT5G54270.1	29.9004	31.2293	30.5404	29.2213	30.2455	29.9874	27.2355	30.8731	27.9543	30.3897	30.6367	30.4006	plastid	323.31		1	PS	1.1	PS.lightreaction	1.1.1.1	PS.lightreaction.photosystem II.LHC-II	17	15	15	70.9	63	63	28.706	0	158230000000	319	70.9	70.9	70.9	70.9	69.8	70.9	70.9	57	69.8	70.9	70.9	70.9
>AT2G21330.1 | fructose-bisphosphate aldolase 1 | Chr2:9128416-9130152 REVERSE LENGTH=399 | 201606;>AT2G21330.3 | fructose-bisphosphate aldolase 1 | Chr2:9128416-9130152 REVERSE LENGTH=389 | 201606;>AT2G21330.2 | fructose-bisphosphate aldolase 1 | Chr2:912	AT2G21330.1;AT2G21330.3;AT2G21330.2	AT2G21330.1;AT2G21330.3;AT2G21330.2	29.2639	29.3594	28.748	29.0288	29.3889	29.2084	26.3687	29.9083	25.6614	29.5645	29.0407	28.3594	plastid	323.31		1	PS	1.3	PS.calvin cycle	1.3.6	PS.calvin cycle.aldolase	37	22	21	81	63.7	62.4	42.93	0	194600000000	494	61.7	62.7	61.4	58.9	71.9	61.4	56.1	71.9	60.4	62.7	62.7	61.4
>ATCG00120.1 | ATP synthase subunit alpha | ChrC:9938-11461 REVERSE LENGTH=507 | 201606	ATCG00120.1	ATCG00120.1	28.6043	29.4147	28.308	27.9742	29.4151	28.6014	26.2757	29.7101	28.7752	29.0279	29.1428	27.8866	plastid	323.31		1	PS	1.1	PS.lightreaction	1.1.4.1	PS.lightreaction.ATP synthase.alpha subunit	36	36	35	66.7	66.7	65.3	55.328	0	162150000000	1101	56.8	63.3	64.3	50.5	61.9	62.9	56.4	64.7	64.7	57	64.7	63.3
>AT1G48030.5 | mitochondrial lipoamide dehydrogenase 1 | Chr1:17717432-17719141 REVERSE LENGTH=507 | 201606;>AT1G48030.4 | mitochondrial lipoamide dehydrogenase 1 | Chr1:17717432-17719141 REVERSE LENGTH=507 | 201606;>AT1G48030.3 | mitochondrial lipoamide d	AT1G48030.5;AT1G48030.4;AT1G48030.3;AT1G48030.2;AT1G48030.1	AT1G48030.5;AT1G48030.4;AT1G48030.3;AT1G48030.2;AT1G48030.1	28.487	27.9924	27.8617	28.1831	28.9708	28.4275	25.8677	29.475	24.8571	28.7211	27.5699	27.0392	mitochondrion	323.31		8	TCA / org transformation	8.1	TCA / org transformation.TCA	8.1.1.3	TCA / org transformation.TCA.pyruvate DH.E3	40	40	24	74.8	74.8	53.8	53.987	0	154490000000	804	63.3	62.5	70.6	62.9	71.8	64.1	62.3	72.4	56.6	66.5	59.4	64.1
>AT3G08940.2 | light harvesting complex photosystem II | Chr3:2717717-2718665 FORWARD LENGTH=287 | 201606;>AT3G08940.1 | light harvesting complex photosystem II | Chr3:2717717-2718400 FORWARD LENGTH=227 | 201606	AT3G08940.2;AT3G08940.1	AT3G08940.2;AT3G08940.1	28.2796	27.4164	27.262	26.5201	27.9776	26.8554	27.851	28.294	25.227	28.5478	28.269	26.453	plastid	323.31		1	PS	1.1	PS.lightreaction	1.1.1.1	PS.lightreaction.photosystem II.LHC-II	16	16	11	62.7	62.7	45.3	31.193	0	45680000000	311	59.9	57.5	61.7	46.3	62.7	60.6	56.8	61.7	61.7	59.9	59.9	61.7
>AT4G01050.1 | thylakoid rhodanese-like protein | Chr4:455874-458175 FORWARD LENGTH=466 | 201606;>AT4G01050.2 | thylakoid rhodanese-like protein | Chr4:455751-458175 FORWARD LENGTH=507 | 201606	AT4G01050.1;AT4G01050.2	AT4G01050.1;AT4G01050.2	28.2448	28.5798	27.8235	27.8525	28.6639	27.997	25.5143	28.7945	25.079	28.7573	28.3242	27.6956	plastid	323.31		35	not assigned	35.1	not assigned.no ontology	35.1.41	not assigned.no ontology.hydroxyproline rich proteins	25	25	25	53.4	53.4	53.4	49.387	0	103410000000	540	49.8	52.6	47.6	49.8	53.4	49.8	45.9	52.6	48.5	49.8	52.6	52.6
>ATCG00540.1 | photosynthetic electron transfer A | ChrC:61657-62619 FORWARD LENGTH=320 | 201606	ATCG00540.1	ATCG00540.1	28.0969	27.6213	27.8073	27.0133	28.2028	26.6082	26.3524	28.1091	23.177	28.1071	27.7678	26.6554	plastid	323.31		1	PS	1.1	PS.lightreaction	1.1.3.4	PS.lightreaction.cytochrome b6/f.apocytochrome f (CYF)	24	24	24	71.2	71.2	71.2	35.356	0	53665000000	481	65.9	65.3	68.4	65.3	65.3	65.3	61.2	65.3	62.5	65.3	68.8	65.3
>ATCG00480.1 | ATP synthase subunit beta | ChrC:52660-54156 REVERSE LENGTH=498 | 201606	ATCG00480.1	ATCG00480.1	27.9885	28.9879	27.884	27.2383	28.8441	27.6761	26.4438	29.7525	27.5041	29.2037	29.168	27.9771	plastid	323.31		1	PS	1.1	PS.lightreaction	1.1.4.2	PS.lightreaction.ATP synthase.beta subunit	53	53	52	95.6	95.6	95.6	53.933	0	197240000000	1396	81.3	84.3	88.8	78.1	79.5	89.8	81.7	83.5	93.8	80.7	84.9	85.5
>AT2G36830.1 | gamma tonoplast intrinsic protein | Chr2:15445490-15446336 FORWARD LENGTH=251 | 201606	AT2G36830.1	AT2G36830.1	27.6709	28.7128	28.3132	27.1473	28.3313	28.5014	25.6571	29.0832	24.7473	28.665	28.3395	28.4133	vacuole	10.709		34	transport	34.19	transport.Major Intrinsic Proteins	34.19.2	transport.Major Intrinsic Proteins.TIP	2	2	2	6.8	6.8	6.8	25.619	0	9685200000	63	6.8	6.8	6.8	6.8	6.8	6.8	6.8	6.8	6.8	6.8	6.8	6.8
>AT3G46780.1 | plastid transcriptionally active 16 | Chr3:17228766-17231021 FORWARD LENGTH=510 | 201606	AT3G46780.1	AT3G46780.1	27.6514	27.0359	27.0322	26.9923	26.8972	27.0344	25.2843	28.1059	24.4594	28.1678	26.989	26.3887	plastid	323.31		27	RNA	27.2	RNA.transcription	27.2	RNA.transcription	33	33	33	61	61	61	54.358	0	79683000000	631	59.4	59.4	59.4	59.4	59.4	59.4	59.4	59.4	59.4	59.4	59.4	59.4
>ATCG00680.1 | photosystem II reaction center protein B | ChrC:72371-73897 FORWARD LENGTH=508 | 201606	ATCG00680.1	ATCG00680.1	27.6023	28.3832	27.4132	26.5121	27.6134	26.9833	27.1299	27.9088	26.8636	27.8938	28.2657	27.3857	plastid	323.31		1	PS	1.1	PS.lightreaction	1.1.1.2	PS.lightreaction.photosystem II.PSII polypeptide subunits	30	30	30	42.7	42.7	42.7	56.036	0	45246000000	815	41.1	41.1	39.4	39.6	40	38.2	40.6	40	41.7	41.7	41.9	39.8
>AT5G23060.1 | calcium sensing receptor | Chr5:7736760-7738412 REVERSE LENGTH=387 | 201606;>AT5G23060.2 | calcium sensing receptor | Chr5:7737070-7738412 REVERSE LENGTH=310 | 201606	AT5G23060.1;AT5G23060.2	AT5G23060.1;AT5G23060.2	27.5367	26.992	26.9865	26.8917	27.0844	26.9557	24.6165	27.5778	23.5205	28.0382	26.9083	26.4509	plastid	323.31		35	not assigned	35.2	not assigned.unknown	35.2	not assigned.unknown	18	18	18	48.3	48.3	48.3	41.285	0	48892000000	336	48.3	48.1	48.1	46	45.5	45.5	46	48.1	45.5	48.3	48.1	47.5
>ATCG00270.1 | photosystem II reaction center protein D | ChrC:32711-33772 FORWARD LENGTH=353 | 201606	ATCG00270.1	ATCG00270.1	27.279	27.866	27.5775	26.5135	27.265	27.5942	25.1355	28.177	24.8544	27.9234	27.6587	27.0914	plastid	209.22		1	PS	1.1	PS.lightreaction	1.1.1.2	PS.lightreaction.photosystem II.PSII polypeptide subunits	11	11	11	27.8	27.8	27.8	39.547	0	27583000000	257	27.8	27.8	27.8	27.2	27.8	27.5	27.8	27.8	27.8	27.5	27.8	27.8
>AT1G74470.1 | Pyridine nucleotide-disulfide oxidoreductase family protein | Chr1:27991248-27992845 FORWARD LENGTH=467 | 201606	AT1G74470.1	AT1G74470.1	27.2351	26.4687	26.9953	26.1937	26.4969	26.7958	26.3649	27.5863	23.7432	27.7787	26.8701	26.1529	plastid	323.31		16	secondary metabolism	16.1	secondary metabolism.isoprenoids	16.1.1	secondary metabolism.isoprenoids.non-mevalonate pathway	39	39	39	73.4	73.4	73.4	51.837	0	46034000000	622	60	64	63.2	49.9	63.8	63.8	60.6	70.4	62.5	66	64.7	64.7
>AT5G50850.1 | Transketolase family protein | Chr5:20689671-20692976 FORWARD LENGTH=363 | 201606	AT5G50850.1	AT5G50850.1	27.1632	26.628	25.8995	26.7423	27.507	26.71	24.2962	27.9465	23.11	27.4829	26.363	25.6239	mitochondrion	323.31		8	TCA / org transformation	8.1	TCA / org transformation.TCA	8.1.1.1	TCA / org transformation.TCA.pyruvate DH.E1	15	15	15	56.7	56.7	56.7	39.175	0	32037000000	343	55.4	55.4	55.4	41	55.4	55.4	42.4	55.4	47.7	55.4	55.4	55.4
>AT2G30950.3 | FtsH extracellular protease family | Chr2:13174692-13177064 FORWARD LENGTH=695 | 201606;>AT2G30950.2 | FtsH extracellular protease family | Chr2:13174692-13177064 FORWARD LENGTH=695 | 201606;>AT2G30950.1 | FtsH extracellular protease family	AT2G30950.3;AT2G30950.2;AT2G30950.1;AT2G30950.4	AT2G30950.3;AT2G30950.2;AT2G30950.1;AT2G30950.4	27.1512	26.9733	26.9552	26.4757	27.0942	26.8328	24.3668	27.6651	23.957	27.4767	26.9361	26.2861	plastid	323.31		29	protein	29.5	protein.degradation	29.5.7	protein.degradation.metalloprotease	40	40	18	68.2	68.2	34.5	74.157	0	64729000000	853	68.2	62.6	62.7	58.4	64	62.9	64.5	63.3	58.8	64	62.9	62.9
>AT1G59900.1 | pyruvate dehydrogenase complex E1 alpha subunit | Chr1:22051368-22053660 FORWARD LENGTH=389 | 201606;>AT1G59900.2 | pyruvate dehydrogenase complex E1 alpha subunit | Chr1:22051368-22053537 FORWARD LENGTH=378 | 201606	AT1G59900.1;AT1G59900.2	AT1G59900.1;AT1G59900.2	27.0759	26.702	26.2501	26.9971	27.5532	27.2056	24.222	27.9877	23.5413	27.4054	26.4746	25.9796	mitochondrion	158.17		8	TCA / org transformation	8.1	TCA / org transformation.TCA	8.1.1.1	TCA / org transformation.TCA.pyruvate DH.E1	24	24	18	53	53	45.8	43.059	0	41162000000	421	53	53	53	53	53	53	42.9	53	40.6	53	53	46.3
>AT1G20020.1 | ferredoxin-NADP[+]-oxidoreductase 2 | Chr1:6942851-6944868 FORWARD LENGTH=369 | 201606;>AT1G20020.3 | ferredoxin-NADP[+]-oxidoreductase 2 | Chr1:6942851-6944868 FORWARD LENGTH=369 | 201606	AT1G20020.1;AT1G20020.3	AT1G20020.1;AT1G20020.3	26.8726	26.4805	26.2136	26.2906	26.7121	26.0344	24.2267	27.2745	23.8621	27.4398	26.627	25.531	plastid	323.31		1	PS	1.1	PS.lightreaction	1.1.5.3	PS.lightreaction.other electron carrier (ox/red).ferredoxin reductase	22	20	4	58.8	55.6	13	41.168	0	29258000000	329	52.8	52	53.4	37.4	54.2	57.2	50.9	53.9	50.9	57.2	54.2	50.1
>AT4G10340.1 | light harvesting complex of photosystem II 5 | Chr4:6408200-6409496 FORWARD LENGTH=280 | 201606	AT4G10340.1	AT4G10340.1	26.8636	28.5151	27.8192	26.4349	28.7521	27.0156	24.7988	28.9209	25.1074	28.3218	29.532	27.2237	plastid	323.31		1	PS	1.1	PS.lightreaction	1.1.1.1	PS.lightreaction.photosystem II.LHC-II	18	18	18	70.7	70.7	70.7	30.156	0	65747000000	387	60	60	61.4	55.4	60	60	66.1	60.7	61.4	60	60.7	60
>ATCG00020.1 | photosystem II reaction center protein A | ChrC:383-1444 REVERSE LENGTH=353 | 201606	ATCG00020.1	ATCG00020.1	26.8625	27.24	26.7453	25.9566	26.9963	27.2012	25.3419	27.7176	24.7184	27.4763	27.0234	26.6641	plastid	251.41		1	PS	1.1	PS.lightreaction	1.1.1.2	PS.lightreaction.photosystem II.PSII polypeptide subunits	14	14	14	33.4	33.4	33.4	38.936	0	19382000000	257	33.4	28	33.4	28.3	28	33.4	31.7	33.4	29.7	28	28	33.4
>AT2G26080.1 | glycine decarboxylase P-protein 2 | Chr2:11109330-11113786 REVERSE LENGTH=1044 | 201606	AT2G26080.1	AT2G26080.1	26.8092	26.859	26.5062	26.5008	28.1583	27.4933	24.4836	28.5345	23.6594	27.6885	26.5494	25.914	mitochondrion	323.31		1	PS	1.2	PS.photorespiration	1.2.4.1	PS.photorespiration.glycine cleavage.P subunit	70	36	36	64	38.9	38.9	113.77	0	103500000000	733	60.2	62.5	60.2	59.5	62.5	59.5	60	63.3	52.3	60.2	62.8	59.1
>AT5G66570.1 | PS II oxygen-evolving complex 1 | Chr5:26568744-26570124 FORWARD LENGTH=332 | 201606	AT5G66570.1	AT5G66570.1	26.7598	26.9971	26.5216	26.4098	26.5757	26.2254	24.2419	27.3986	24.5413	27.3539	26.6409	26.1332	plastid	323.31		1	PS	1.1	PS.lightreaction	1.1.1.2	PS.lightreaction.photosystem II.PSII polypeptide subunits	21	21	8	62.7	62.7	32.5	35.142	0	38576000000	383	62.7	60.2	60.2	50.3	60.2	60.2	55.7	60.2	60.2	62.7	62.7	60.2
>AT1G50250.1 | FTSH protease 1 | Chr1:18614398-18616930 REVERSE LENGTH=716 | 201606	AT1G50250.1	AT1G50250.1	26.6724	27.0284	27.0305	26.2687	27.0462	26.8832	24.1521	27.5586	23.8193	27.1977	26.7358	26.3939	plastid	323.31		29	protein	29.5	protein.degradation	29.5.7	protein.degradation.metalloprotease	40	40	12	58.9	58.9	20.4	76.758	0	57565000000	630	58	56.1	52.4	56.3	57.8	57.7	56	58.1	47.1	56.4	57.8	58
>AT4G09650.1 | F-type H+-transporting ATPase subunit delta | Chr4:6100799-6101503 FORWARD LENGTH=234 | 201606	AT4G09650.1	AT4G09650.1	26.6486	27.3792	27.1776	25.911	27.4124	27.103	23.9082	28.0225	25.9634	27.1955	27.3629	26.6255	plastid	323.31		1	PS	1.1	PS.lightreaction	1.1.4.7	PS.lightreaction.ATP synthase.delta chain	17	17	17	66.2	66.2	66.2	25.668	0	36346000000	407	64.5	64.5	64.1	57.7	64.1	56.4	61.1	64.1	64.1	64.5	64.5	64.1
>ATCG00130.1 | ATPase%2C F0 complex%2C subunit B/B%2C bacterial/chloroplast | ChrC:11529-12798 REVERSE LENGTH=184 | 201606	ATCG00130.1	ATCG00130.1	26.6387	26.8868	27.3317	25.8698	26.976	26.7861	23.8795	27.8401	24.8002	27.3758	27.5933	27.1536	plastid	287.2		1	PS	1.1	PS.lightreaction	1.1.4.8	PS.lightreaction.ATP synthase.subunit B (ATPF)	15	15	15	59.2	59.2	59.2	21.057	0	16708000000	232	58.2	59.2	58.2	45.1	59.2	58.2	45.1	59.2	59.2	58.2	59.2	58.2
>AT5G66190.1 | ferredoxin-NADP[+]-oxidoreductase 1 | Chr5:26451203-26453012 REVERSE LENGTH=360 | 201606;>AT5G66190.2 | ferredoxin-NADP[+]-oxidoreductase 1 | Chr5:26451203-26452616 REVERSE LENGTH=262 | 201606	AT5G66190.1;AT5G66190.2	AT5G66190.1;AT5G66190.2	26.5922	26.4034	26.6324	25.8951	26.6858	26.3756	23.6215	27.1861	23.5249	27.0515	26.477	25.9715	plastid	323.31		1	PS	1.1	PS.lightreaction	1.1.5.3	PS.lightreaction.other electron carrier (ox/red).ferredoxin reductase	24	24	22	65	65	61.7	40.326	0	30163000000	426	58.1	58.1	53.9	57.8	58.1	57.8	58.1	57.8	63.3	58.1	58.1	57.8
>AT3G53420.2 | plasma membrane intrinsic protein 2A | Chr3:19803906-19805454 REVERSE LENGTH=287 | 201606;>AT3G53420.1 | plasma membrane intrinsic protein 2A | Chr3:19803906-19805454 REVERSE LENGTH=287 | 201606	AT3G53420.2;AT3G53420.1	AT3G53420.2;AT3G53420.1	26.5611	26.6705	26.2562	26.0154	26.9144	26.706	23.9866	27.3704	23.6412	26.8448	26.3501	25.492	plasma membrane	29.876		34	transport	34.19	transport.Major Intrinsic Proteins	34.19.1	transport.Major Intrinsic Proteins.PIP	7	7	5	18.1	18.1	11.5	30.474	0	10295000000	91	18.1	18.1	17.4	18.1	18.1	18.1	18.1	18.1	17.4	18.1	17.8	17.1
>AT1G44575.3 | Chlorophyll A-B binding family protein | Chr1:16871768-16873194 FORWARD LENGTH=265 | 201606;>AT1G44575.1 | Chlorophyll A-B binding family protein | Chr1:16871768-16873194 FORWARD LENGTH=265 | 201606;>AT1G44575.2 | Chlorophyll A-B binding fam	AT1G44575.3;AT1G44575.1;AT1G44575.2	AT1G44575.3;AT1G44575.1;AT1G44575.2	26.5586	26.4166	26.7956	26.1388	26.6516	26.0541	24.04	26.8595	22.3571	26.9488	26.4437	26.2225	plastid	146.13		1	PS	1.1	PS.lightreaction	1.1.1.2	PS.lightreaction.photosystem II.PSII polypeptide subunits	9	9	9	33.2	33.2	33.2	28.007	0	19236000000	140	33.2	30.9	33.2	30.9	30.9	30.9	30.9	33.2	26.8	33.2	33.2	30.9
>AT1G15820.1 | light harvesting complex photosystem II subunit 6 | Chr1:5446685-5447676 REVERSE LENGTH=258 | 201606	AT1G15820.1	AT1G15820.1	26.5232	26.0839	25.3252	25.3986	26.3258	24.6838	24.8637	26.5587	22.6108	26.8457	26.8603	24.2431	plastid	323.31		1	PS	1.1	PS.lightreaction	1.1.1.1	PS.lightreaction.photosystem II.LHC-II	13	13	13	52.7	52.7	52.7	27.522	0	12201000000	182	28.3	32.6	33.3	28.3	29.5	18.6	39.5	18.6	18.6	37.6	40.3	26.7
>ATCG00720.1 | photosynthetic electron transfer B | ChrC:74841-76292 FORWARD LENGTH=215 | 201606	ATCG00720.1	ATCG00720.1	26.5046	26.601	27.3217	26.0216	26.5894	25.4971	23.909	27.1217	23.4151	27.1801	26.8637	26.6547	plastid	189.7		1	PS	1.1	PS.lightreaction	1.1.3.3	PS.lightreaction.cytochrome b6/f.cytochrome b6 (CYB6)	8	8	8	37.2	37.2	37.2	24.152	0	14576000000	99	29.8	28.8	32.6	25.1	28.8	30.7	29.8	28.8	28.8	29.8	28.8	36.3
>AT2G45960.2 | plasma membrane intrinsic protein 1B | Chr2:18910450-18911579 FORWARD LENGTH=274 | 201606;>AT2G45960.1 | plasma membrane intrinsic protein 1B | Chr2:18910450-18911703 FORWARD LENGTH=286 | 201606;>AT2G45960.3 | plasma membrane intrinsic prote	AT2G45960.2;AT2G45960.1;AT2G45960.3	AT2G45960.2;AT2G45960.1;AT2G45960.3	26.4421	25.3869	26.1868	25.9882	26.5666	25.9395	23.9636	27.302	23.2218	26.5832	25.2511	25.3576	plasma membrane	183.37		34	transport	34.19	transport.Major Intrinsic Proteins	34.19.1	transport.Major Intrinsic Proteins.PIP	7	7	3	28.1	28.1	17.5	29.132	0	7877900000	113	26.3	28.1	28.1	19	20.8	20.8	14.2	28.1	8.8	28.1	28.1	28.1
>AT3G26520.1 | tonoplast intrinsic protein 2 | Chr3:9722770-9723703 REVERSE LENGTH=253 | 201606	AT3G26520.1	AT3G26520.1	26.3581	28.6056	28.3312	26.5077	28.1801	27.5897	24.7414	28.9504	24.9816	27.9745	28.0958	27.7112	vacuole	149.27		34	transport	34.19	transport.Major Intrinsic Proteins	34.19.2	transport.Major Intrinsic Proteins.TIP	2	2	2	8.3	8.3	8.3	25.848	0	7021100000	42	8.3	8.3	8.3	8.3	8.3	8.3	8.3	8.3	8.3	8.3	8.3	8.3
>AT2G39730.1 | rubisco activase | Chr2:16570951-16573345 REVERSE LENGTH=474 | 201606;>AT2G39730.3 | rubisco activase | Chr2:16571174-16573345 REVERSE LENGTH=441 | 201606;>AT2G39730.2 | rubisco activase | Chr2:16571046-16573345 REVERSE LENGTH=446 | 201606	AT2G39730.1;AT2G39730.3;AT2G39730.2	AT2G39730.1;AT2G39730.3;AT2G39730.2	26.3238	26.5034	26.2882	26.0164	26.4532	26.493	23.2574	26.9497	23.6334	26.3109	25.9434	24.8801	plastid	323.31		1	PS	1.3	PS.calvin cycle	1.3.13	PS.calvin cycle.rubisco interacting	28	28	28	77.8	77.8	77.8	51.981	0	24065000000	505	75.1	75.1	76.2	66.5	67.5	75.1	56.1	73	55.7	75.1	68.6	67.5
>AT5G47110.1 | Chlorophyll A-B binding family protein | Chr5:19134218-19135238 REVERSE LENGTH=258 | 201606	AT5G47110.1	AT5G47110.1	26.294	26.0313	26.3229	25.359	25.8885	26.3006	23.4791	26.9876	23.4466	26.9059	26.0958	24.9212	plastid	312.99		27	RNA	27.3	RNA.regulation of transcription	27.3.99	RNA.regulation of transcription.unclassified	11	11	8	46.1	46.1	38.4	28.601	0	17676000000	153	45.7	45.7	45.7	43	45.7	45.7	45.7	45.7	45.3	46.1	45.7	43
>AT4G35250.1 | NAD(P)-binding Rossmann-fold superfamily protein | Chr4:16771401-16773269 REVERSE LENGTH=395 | 201606	AT4G35250.1	AT4G35250.1	26.2931	26.7712	26.4131	25.5797	26.7112	25.992	22.7895	26.5716	22.1953	26.7917	26.1858	24.8592	plastid	251.39		35	not assigned	35.1	not assigned.no ontology	35.1	not assigned.no ontology	26	26	26	67.8	67.8	67.8	43.723	0	30044000000	366	61.5	67.8	54.2	39	67.8	55.7	46.3	64.1	46.3	61.5	64.1	52.9
>AT4G21534.2 | Diacylglycerol kinase family protein | Chr4:11456230-11458820 FORWARD LENGTH=481 | 201606;>AT4G21534.1 | Diacylglycerol kinase family protein | Chr4:11456230-11458820 FORWARD LENGTH=481 | 201606	AT4G21534.2;AT4G21534.1	AT4G21534.2;AT4G21534.1	26.2755			25.1734	27.6895	26.1371	22.0499	27.0456	23.469	26.678	26.5505	26.2423	cytosol	1.6851		11	lipid metabolism	11.3	lipid metabolism.Phospholipid synthesis	11.3.5	lipid metabolism.Phospholipid synthesis.diacylglycerol kinase	1	1	1	3.3	3.3	3.3	53.89	0.005291	27425000000	5	3.3	0	0	3.3	3.3	3.3	3.3	3.3	3.3	3.3	3.3	3.3
>AT3G16140.1 | photosystem I subunit H-1 | Chr3:5468670-5469415 REVERSE LENGTH=145 | 201606	AT3G16140.1	AT3G16140.1	26.2509	27.5626	27.1955	24.7171	28.289	28.3572	22.9837	28.0679	28.6071	24.719	28.2588	27.1215	plastid	181.18		1	PS	1.1	PS.lightreaction	1.1.2.2	PS.lightreaction.photosystem I.PSI polypeptide subunits	7	7	2	53.8	53.8	17.9	15.216	0	17252000000	115	35.9	53.8	53.8	35.9	53.8	53.1	30.3	36.6	53.8	35.9	53.1	53.8
>AT3G27690.1 | photosystem II light harvesting complex protein 2.3 | Chr3:10256002-10256921 FORWARD LENGTH=266 | 201606;>AT3G27690.2 | photosystem II light harvesting complex protein 2.3 | Chr3:10255906-10256921 FORWARD LENGTH=298 | 201606	AT3G27690.1;AT3G27690.2	AT3G27690.1;AT3G27690.2	26.1865	26.5852	24.0863					25.722		26.1831	26.1024	24.3091	plastid	32.822		1	PS	1.1	PS.lightreaction	1.1.1.1	PS.lightreaction.photosystem II.LHC-II	20	1	1	68.8	10.9	10.9	28.802	0	5051300000	7	68.8	68	68	56	57.1	57.1	57.1	68	57.1	68.8	68	68
>ATCG00580.1 | photosystem II reaction center protein E | ChrC:64071-64322 REVERSE LENGTH=83 | 201606	ATCG00580.1	ATCG00580.1	26.1516	26.5681	26.1283	25.7981	26.6285	26.7701	24.0109	27.1305	23.3138	26.8135	26.1941	25.9828	plastid	8.0754		1	PS	1.1	PS.lightreaction	1.1.1.2	PS.lightreaction.photosystem II.PSII polypeptide subunits	3	3	3	33.7	33.7	33.7	9.3965	0	6698200000	44	33.7	33.7	33.7	33.7	33.7	33.7	33.7	33.7	22.9	33.7	33.7	33.7
>AT5G42650.1 | allene oxide synthase | Chr5:17097803-17099359 REVERSE LENGTH=518 | 201606	AT5G42650.1	AT5G42650.1	26.1318	26.8545	26.4622	25.9794	27.2635	26.4075	23.7725	27.5689	23.2104	27.5853	27.1144	26.2933	plastid	323.31		17	hormone metabolism	17.7	hormone metabolism.jasmonate	17.7.1.3	hormone metabolism.jasmonate.synthesis-degradation.allene oxidase synthase	40	40	40	73.7	73.7	73.7	58.196	0	54562000000	599	69.9	73	70.3	57.9	73.6	72.8	65.8	73.2	60.6	73.7	73	72.4
>AT3G16240.1 | delta tonoplast integral protein | Chr3:5505534-5506788 FORWARD LENGTH=250 | 201606	AT3G16240.1	AT3G16240.1	26.1203	27.8494	26.8115	25.0608	27.5264	26.026	23.5912	28.265	22.9174	27.2422	27.2232	26.1051	vacuole	49.734		34	transport	34.19	transport.Major Intrinsic Proteins	34.19.2	transport.Major Intrinsic Proteins.TIP	1	1	1	7.2	7.2	7.2	25.027	0	3863900000	27	7.2	7.2	7.2	7.2	7.2	7.2	7.2	7.2	7.2	7.2	7.2	7.2
>AT1G06950.1 | translocon at the inner envelope membrane of chloroplasts 110 | Chr1:2130303-2135563 REVERSE LENGTH=1016 | 201606	AT1G06950.1	AT1G06950.1	26.1164	26.1949	25.9463	25.5032	26.163	26.0899	22.9454	26.8764	23.1697	26.5073	25.9151	25.0374	plastid	323.31		29	protein	29.3	protein.targeting	29.3.3	protein.targeting.chloroplast	73	73	73	68.5	68.5	68.5	112.12	0	53315000000	1029	62.8	67	64.8	57.4	64.8	62.8	57.3	67.5	55.1	65	66	62.6
>AT1G34000.1 | one-helix protein 2 | Chr1:12358151-12358902 REVERSE LENGTH=172 | 201606	AT1G34000.1	AT1G34000.1	26.0702	27.3735	26.3274	25.7297	27.3595	25.9709	22.5454	27.0234	22.2716	26.0243	26.3893	25.5455	plastid	104.3		1	PS	1.1	PS.lightreaction	1.1.2.1	PS.lightreaction.photosystem I.LHC-I	10	10	10	48.3	48.3	48.3	18.665	0	16860000000	204	44.2	48.3	43	44.2	48.3	43	39	43	43	39	48.3	48.3
>AT3G10920.1 | manganese superoxide dismutase 1 | Chr3:3418015-3419581 FORWARD LENGTH=231 | 201606;>AT3G10920.2 | manganese superoxide dismutase 1 | Chr3:3418015-3419581 FORWARD LENGTH=230 | 201606	AT3G10920.1;AT3G10920.2	AT3G10920.1;AT3G10920.2	26.0386	24.1271	23.6164	25.7784	25.3958	24.8554	22.9901	26.5945	21.5128	26.9423	24.57	21.653	mitochondrion	254.25		21	redox	21.6	redox.dismutases and catalases	21.6	redox.dismutases and catalases	10	10	10	61.9	61.9	61.9	25.444	0	7340000000	139	34.2	61.9	40.3	37.7	47.2	37.7	28.1	53.2	37.7	61.9	61.9	26.8
>AT5G01530.1 | light harvesting complex photosystem II | Chr5:209084-210243 FORWARD LENGTH=290 | 201606	AT5G01530.1	AT5G01530.1	26.0382	25.505	25.3808	24.8793	26.4973	25.3741	25.1646	26.7872	23.124	26.9095	26.9407	25.3803	plastid	189.36		1	PS	1.1	PS.lightreaction	1.1.1.1	PS.lightreaction.photosystem II.LHC-II	14	9	9	50.7	35.5	35.5	31.139	0	14861000000	161	47.9	47.9	49.7	22.4	38.3	34.1	34.8	50.7	37.2	47.9	47.9	50.7
>AT4G37930.1 | serine transhydroxymethyltransferase 1 | Chr4:17831891-17834742 REVERSE LENGTH=517 | 201606	AT4G37930.1;AT5G26780.4;AT5G26780.1;AT5G26780.3;AT5G26780.2	AT4G37930.1	26.0215	25.142	25.6743	25.4624	26.8967	26.4649	23.0984	27.3735	22.3023	26.0011	25.1025	24.4749	mitochondrion	323.31		25	C1-metabolism	25.1	C1-metabolism.glycine hydroxymethyltransferase	25.1	C1-metabolism.glycine hydroxymethyltransferase	35	35	35	79.3	79.3	79.3	57.4	0	28375000000	518	72.5	72.9	79.1	65.2	78.5	75.4	61.5	79.3	64.8	72.3	72.3	68.3
>AT4G32260.1 | ATPase%2C F0 complex%2C subunit B/B%2C bacterial/chloroplast | Chr4:15573859-15574586 REVERSE LENGTH=219 | 201606	AT4G32260.1	AT4G32260.1	25.8928	26.5433	26.0086	25.4952	26.6862	26.0224	23.3155	27.0579	23.8748	26.5993	26.5426	26.1771	plastid	122.85		1	PS	1.1	PS.lightreaction	1.1.4.9	PS.lightreaction.ATP synthase.subunit B_ (ATPX)	9	9	9	46.1	46.1	46.1	23.917	0	15720000000	151	34.2	34.2	34.2	34.2	34.2	46.1	34.2	34.2	46.1	34.2	34.2	34.2
>AT5G50920.1 | CLPC homologue 1 | Chr5:20715710-20719800 REVERSE LENGTH=929 | 201606	AT5G50920.1	AT5G50920.1	25.8593	26.0592	26.3744	25.7614	26.5962	26.4992	23.3325	27.3523	23.078	26.219	25.6504	25.2585	plastid	323.31		29	protein	29.5	protein.degradation	29.5.5	protein.degradation.serine protease	64	64	29	64	64	27.3	103.45	0	50743000000	912	57.9	59.4	63.5	55.2	58.8	61.1	53.8	61.6	55	57.3	59.6	62.1
>AT2G20420.1 | ATP citrate lyase (ACL) family protein | Chr2:8805574-8807858 FORWARD LENGTH=421 | 201606	AT2G20420.1	AT2G20420.1	25.8159	25.4426	25.9799	25.8692	27.323	26.8676	23.4038	27.548	22.6969	26.632	25.3224	25.3424	mitochondrion	311.44		8	TCA / org transformation	8.1	TCA / org transformation.TCA	8.1.6	TCA / org transformation.TCA.succinyl-CoA ligase	33	33	33	71.3	71.3	71.3	45.345	0	35783000000	476	69.6	69.6	71	69.8	69.6	71	67.2	69.6	62.5	67.5	69.1	65.8
>AT3G01500.4 | carbonic anhydrase 1 | Chr3:195173-196716 REVERSE LENGTH=259 | 201606;>AT3G01500.1 | carbonic anhydrase 1 | Chr3:194853-196716 REVERSE LENGTH=270 | 201606;>AT3G01500.3 | carbonic anhydrase 1 | Chr3:195173-197873 REVERSE LENGTH=336 | 201606;>	AT3G01500.4;AT3G01500.1;AT3G01500.3;AT3G01500.2	AT3G01500.4;AT3G01500.1;AT3G01500.3;AT3G01500.2	25.7757	25.2182	26.2667	24.5075	25.8143	25.7021	22.6111	27.1108	22.9586	25.8039	24.6623	23.6322	plastid	272.83		8	TCA / org transformation	8.3	TCA / org transformation.carbonic anhydrases	8.3	TCA / org transformation.carbonic anhydrases	13	13	6	61.8	61.8	27	28.198	0	10743000000	202	60.6	53.7	61.8	52.5	52.5	60.6	61.8	61.8	48.6	61.8	60.6	59.8
>AT4G21105.3 | cytochrome-c oxidase/ electron carrier | Chr4:11266273-11266724 FORWARD LENGTH=68 | 201606;>AT4G21105.1 | cytochrome-c oxidase/ electron carrier | Chr4:11266273-11266724 FORWARD LENGTH=68 | 201606;>AT4G21105.2 | cytochrome-c oxidase/ electro	AT4G21105.3;AT4G21105.1;AT4G21105.2	AT4G21105.3;AT4G21105.1;AT4G21105.2	25.664	25.028	26.312	24.726	24.9639	26.3094	22.7245	26.1384	24.0351	26.2845	25.121	24.7026	cytosol;mitochondrion	19.585		35	not assigned	35.2	not assigned.unknown	35.2	not assigned.unknown	4	4	4	70.6	70.6	70.6	7.684	0	1696000000	46	25	25	25	25	25	25	25	25	25	25	25	25
>AT5G12860.2 | dicarboxylate transporter 1 | Chr5:4059850-4061919 REVERSE LENGTH=556 | 201606;>AT5G12860.1 | dicarboxylate transporter 1 | Chr5:4059927-4061919 REVERSE LENGTH=557 | 201606	AT5G12860.2;AT5G12860.1	AT5G12860.2;AT5G12860.1	25.6559	25.6428	25.6419	24.9687	25.3463	25.8473	22.5966	26.2476	22.821	25.8485	25.6067	25.4618	plastid	103.95		34	transport	34.8	transport.metabolite transporters at the envelope membrane	34.8	transport.metabolite transporters at the envelope membrane	5	5	5	10.3	10.3	10.3	59.026	0	13648000000	73	10.3	10.3	7.9	7.2	7.9	7.9	7.9	10.3	7.9	10.3	10.3	7.9
>AT1G01170.2 | ozone-responsive stress-like protein (DUF1138) | Chr1:74105-74443 REVERSE LENGTH=83 | 201606;>AT1G01170.1 | ozone-responsive stress-like protein (DUF1138) | Chr1:74105-74443 REVERSE LENGTH=83 | 201606	AT1G01170.2;AT1G01170.1	AT1G01170.2;AT1G01170.1	25.6346	25.0847	25.505	24.5395	24.9411	25.5137	22.5549	25.8114	22.9833	26.3668	25.0641	24.4488	extracellular;mitochondrion	8.8938		20	stress	20.2	stress.abiotic	20.2.99	stress.abiotic.unspecified	3	3	3	42.2	42.2	42.2	9.0623	0	2915900000	47	42.2	42.2	42.2	31.3	42.2	31.3	42.2	42.2	42.2	42.2	42.2	42.2
>AT2G38550.1 | Transmembrane proteins 14C | Chr2:16132178-16134229 FORWARD LENGTH=335 | 201606	AT2G38550.1	AT2G38550.1	25.5742	25.4621	24.685	25.3958	25.8614	25.4888	22.7403	26.4619	22.7393	25.811	25.4045	24.1957	plastid	316.76		35	not assigned	35.2	not assigned.unknown	35.2	not assigned.unknown	10	10	10	32.2	32.2	32.2	36.701	0	12118000000	132	28.4	27.8	28.4	25.7	28.4	24.8	25.7	28.4	24.8	29.3	31.3	28.4
>AT1G42970.1 | glyceraldehyde-3-phosphate dehydrogenase B subunit | Chr1:16127552-16129584 FORWARD LENGTH=447 | 201606	AT1G42970.1	AT1G42970.1	25.5288	25.946	26.9524	25.6419	26.508	26.6555	22.9179	27.2353	23.2647	25.9296	25.0027	24.4327	plastid	323.31		1	PS	1.3	PS.calvin cycle	1.3.4	PS.calvin cycle.GAP	25	25	20	56.8	56.8	47	47.659	0	28380000000	361	50.3	55.3	56.8	51.9	56.8	56.8	53.7	56.6	56.8	55.3	50.3	51.9
>AT1G56500.1 | haloacid dehalogenase-like hydrolase family protein | Chr1:21159775-21167092 FORWARD LENGTH=1055 | 201606;>AT1G56500.2 | haloacid dehalogenase-like hydrolase family protein | Chr1:21159775-21166313 FORWARD LENGTH=878 | 201606;>AT1G56500.3 |	AT1G56500.1;AT1G56500.2;AT1G56500.3	AT1G56500.1;AT1G56500.2;AT1G56500.3	25.5156	26.2875	26.8629	25.2429	26.5264	26.5858	22.4213	26.598	22.5756	26.2993	26.2168	26.1364	plastid	323.31		35	not assigned	35.1	not assigned.no ontology	35.1	not assigned.no ontology	64	64	64	72.7	72.7	72.7	114.4	0	64601000000	984	57.4	67.9	71.1	55.6	66.4	66.3	50.2	69.4	59.5	59.2	67.9	68.9
>AT4G04640.1 | ATPase%2C F1 complex%2C gamma subunit protein | Chr4:2350761-2351882 REVERSE LENGTH=373 | 201606	AT4G04640.1	AT4G04640.1	25.5047	27.0411	26.3077	25.1471	26.8565	27.1571	23.328	27.188	27.0039	26.2304	26.7161	25.3881	plastid	323.31		1	PS	1.1	PS.lightreaction	1.1.4.4	PS.lightreaction.ATP synthase.gamma chain	27	27	27	63.8	63.8	63.8	40.911	0	32213000000	397	49.9	63.5	60.6	49.9	60.9	60.6	50.9	60.6	58.7	49.6	58.7	60.9
>AT3G59780.1 | Rhodanese/Cell cycle control phosphatase superfamily protein | Chr3:22086906-22090324 FORWARD LENGTH=686 | 201606	AT3G59780.1	AT3G59780.1	25.4844	25.5926	24.9858	24.8637	25.6455	25.3235	22.477	26.2733	22.025	25.9584	25.4869	24.2433	plastid	323.31		35	not assigned	35.2	not assigned.unknown	35.2	not assigned.unknown	32	32	32	54.8	54.8	54.8	73.934	0	25785000000	414	49.1	49.1	52.8	47.1	47.1	51	46.9	50.3	50.7	49.1	46.8	51.6
>AT5G64290.1 | dicarboxylate transport 2.1 | Chr5:25714495-25716642 REVERSE LENGTH=563 | 201606	AT5G64290.1	AT5G64290.1	25.4801	26.0618	25.1636	24.7019	25.8576	25.6312	22.953	26.5177	22.7503	25.6068	24.7268	24.6821	plastid	29.108		34	transport	34.9	transport.metabolite transporters at the mitochondrial membrane	34.9	transport.metabolite transporters at the mitochondrial membrane	7	7	7	9.2	9.2	9.2	59.991	0	12753000000	79	8	8	9.2	8	8	8	8	8	8	8	5.9	8
>AT1G55670.1 | photosystem I subunit G | Chr1:20802874-20803356 REVERSE LENGTH=160 | 201606	AT1G55670.1	AT1G55670.1	25.4511	28.6247	26.7086	24.015	28.2154	27.0839	19.5214	28.765	24.0142	25.1114	28.6363	26.5155	plastid	22.592		1	PS	1.1	PS.lightreaction	1.1.2.2	PS.lightreaction.photosystem I.PSI polypeptide subunits	5	5	5	21.9	21.9	21.9	17.085	0	21685000000	109	21.9	21.9	21.9	21.9	21.9	21.9	20.6	21.9	17.5	21.9	21.9	21.9
>ATCG00280.1 | photosystem II reaction center protein C | ChrC:33720-35141 FORWARD LENGTH=473 | 201606	ATCG00280.1	ATCG00280.1	25.4195	26.3901	25.7102	24.5327	25.9064	25.3125	23.7811	26.0452	25.3901	25.5939	26.4507	25.8078	plastid	323.31		1	PS	1.1	PS.lightreaction	1.1.1.2	PS.lightreaction.photosystem II.PSII polypeptide subunits	24	24	24	44	44	44	51.867	0	12541000000	306	36.2	37.2	43.6	28.5	37	43.6	37.2	37	43.8	37.2	37.2	37.4
>AT5G02120.1 | one helix protein | Chr5:419144-419633 FORWARD LENGTH=110 | 201606	AT5G02120.1	AT5G02120.1	25.3844	25.8996	26.0109	24.6608	26.2585	25.1304	22.5645	25.9074	21.4925	25.8875	24.864	24.4406	plastid	72.333		1	PS	1.1	PS.lightreaction	1.1.1.2	PS.lightreaction.photosystem II.PSII polypeptide subunits	3	3	3	35.5	35.5	35.5	12.01	0	4869000000	41	19.1	35.5	35.5	19.1	35.5	35.5	19.1	35.5	35.5	19.1	35.5	35.5
>AT3G46970.1 | alpha-glucan phosphorylase 2 | Chr3:17301625-17306111 REVERSE LENGTH=841 | 201606	AT3G46970.1;AT3G29320.1	AT3G46970.1	25.3616	25.9354	25.0582	24.727	24.9602	24.4723	22.3944	25.3027	21.7383	25.9239	26.3197	24.5328	cytosol;plastid	323.31		2	major CHO metabolism	2.2	major CHO metabolism.degradation	2.2.2.2	major CHO metabolism.degradation.starch.starch phosphorylase	53	53	53	74.4	74.4	74.4	95.158	0	29466000000	757	67.8	69.4	71.5	57.8	62.3	61.6	54.1	68.8	56.4	67.8	72.3	67.8
>AT5G62530.1 | aldehyde dehydrogenase 12A1 | Chr5:25099768-25103159 REVERSE LENGTH=556 | 201606	AT5G62530.1	AT5G62530.1	25.2909	23.8046	24.6733	24.2397	25.3231	25.1956	22.3472	26.2635	21.8378	25.5281	23.9975	22.0226	mitochondrion	323.31		13	amino acid metabolism	13.2	amino acid metabolism.degradation	13.2.2.2	amino acid metabolism.degradation.glutamate family.proline	28	28	28	62.2	62.2	62.2	61.772	0	13294000000	392	54.7	50.2	60.8	44.4	59.5	50.5	46.8	60.8	47.1	56.1	57.7	45.7
>AT4G02010.1 | Protein kinase superfamily protein | Chr4:881457-885222 FORWARD LENGTH=725 | 201606	AT4G02010.1	AT4G02010.1	25.2893	24.0114	22.1365	24.9364	24.3425	23.6369	22.1625	24.3793	20.5259	25.2867	23.9473	22.9726	plasma membrane	1.3508		30	signalling	30.2	signalling.receptor kinases	30.2.18	signalling.receptor kinases.extensin	1	1	1	1.1	1.1	1.1	79.046	0.0091185	11078000000	57	1.1	1.1	1.1	1.1	1.1	1.1	1.1	1.1	1.1	1.1	1.1	1.1
>AT3G12345.1 | FKBP-type peptidyl-prolyl cis-trans isomerase | Chr3:3930333-3930893 REVERSE LENGTH=186 | 201606	AT3G12345.1	AT3G12345.1	25.247	25.7646	25.6497	25.3021	26.0118	25.7663	22.5215	25.8262	22.7435	25.2969	25.5234	24.7432	plastid	4.2055		35	not assigned	35.2	not assigned.unknown	35.2	not assigned.unknown	3	3	3	16.7	16.7	16.7	20.149	0	5274900000	40	16.7	16.7	16.7	16.7	16.7	16.7	16.7	16.7	16.7	16.7	16.7	16.7
>AT4G17600.1 | Chlorophyll A-B binding family protein | Chr4:9803759-9804714 FORWARD LENGTH=262 | 201606	AT4G17600.1	AT4G17600.1	25.2267	25.8561	26.3603	24.6154	26.0554	26.2983	22.2096	26.9201	23.6404	26.4757	26.3335	25.5777	plastid	86.187		27	RNA	27.3	RNA.regulation of transcription	27.3.23	RNA.regulation of transcription.HSF,Heat-shock transcription factor family	11	8	8	44.3	36.6	36.6	29.403	0	15314000000	127	44.3	44.3	44.3	41.6	40.8	40.8	37.8	44.3	43.9	44.3	44.3	41.6
>AT5G14780.3 | formate dehydrogenase | Chr5:4777750-4779190 FORWARD LENGTH=358 | 201606;>AT5G14780.2 | formate dehydrogenase | Chr5:4777627-4779190 FORWARD LENGTH=370 | 201606;>AT5G14780.1 | formate dehydrogenase | Chr5:4777043-4779190 FORWARD LENGTH=384 |	AT5G14780.3;AT5G14780.2;AT5G14780.1	AT5G14780.3;AT5G14780.2;AT5G14780.1	25.2207	23.5052	22.8098	24.5803	24.867	23.7374	21.707	25.8133	20.01	26.0247	24.1521	21.7035	mitochondrion	125.44		25	C1-metabolism	25.1	C1-metabolism.formate dehydrogenase	25.1	C1-metabolism.formate dehydrogenase	18	18	18	62.6	62.6	62.6	39.63	0	8130200000	206	62	58.4	55.3	42.5	53.9	53.4	38.3	58.4	33	62.6	58.4	47.5
>AT1G31330.1 | photosystem I subunit F | Chr1:11215011-11215939 REVERSE LENGTH=221 | 201606	AT1G31330.1	AT1G31330.1	25.2098	27.3225	25.9055	24.1523	26.8716	24.6134	21.3248	25.6192	24.8962	25.543	27.2319	25.7251	plastid	46.739		1	PS	1.1	PS.lightreaction	1.1.2.2	PS.lightreaction.photosystem I.PSI polypeptide subunits	12	12	12	44.3	44.3	44.3	24.173	0	13134000000	147	38	41.2	44.3	38	41.2	41.2	39.4	41.2	41.2	38	41.2	39.4
>AT1G29930.1 | chlorophyll A/B binding protein 1 | Chr1:10478071-10478874 FORWARD LENGTH=267 | 201606	AT1G29930.1	AT1G29930.1	25.1982	25.7171	25.0538	25.0217	25.3402	25.667	22.49	25.7193	21.6371	24.992	24.8629	24.7618	plastid	2.2552		1	PS	1.1	PS.lightreaction	1.1.1.1	PS.lightreaction.photosystem II.LHC-II	19	1	1	64	4.9	4.9	28.241	0.0011198	4710000000	15	64	64	63.3	64	64	61.8	63.3	64	63.3	64	63.3	63.3
>ATCG00470.1 | ATP synthase epsilon chain | ChrC:52265-52663 REVERSE LENGTH=132 | 201606	ATCG00470.1	ATCG00470.1	25.1871	25.4871	24.5752	24.4255	25.2223	24.7524	22.153	26.2212	22.943	26.1836	25.3722	24.5555	plastid	279.69		1	PS	1.1	PS.lightreaction	1.1.4.3	PS.lightreaction.ATP synthase.epsilon chain	12	12	12	70.5	70.5	70.5	14.499	0	5371600000	156	57.6	57.6	63.6	37.1	45.5	57.6	37.1	57.6	50.8	57.6	57.6	63.6
>AT3G45140.1 | lipoxygenase 2 | Chr3:16525437-16529233 FORWARD LENGTH=896 | 201606;>AT3G45140.2 | lipoxygenase 2 | Chr3:16526192-16529233 FORWARD LENGTH=754 | 201606	AT3G45140.1;AT3G45140.2;AT3G22400.1	AT3G45140.1;AT3G45140.2	25.149	26.2165	26.1707	24.3145	26.2996	25.6254	22.6998	27.0332	23.1163	26.4923	26.6203	26.6064	cytosol;plastid	323.31		17	hormone metabolism	17.7	hormone metabolism.jasmonate	17.7.1.2	hormone metabolism.jasmonate.synthesis-degradation.lipoxygenase	63	63	63	74.9	74.9	74.9	102.04	0	56668000000	917	63.4	67.9	73.5	43.3	67	65.1	52.2	69.5	59	66.7	72	74.9
>AT3G47470.1 | light-harvesting chlorophyll-protein complex I subunit A4 | Chr3:17493622-17494773 REVERSE LENGTH=251 | 201606	AT3G47470.1	AT3G47470.1	25.1355	27.2892	26.964	24.0119	26.9198	26.615	22.6645	27.3472	26.6029	25.9955	27.4935	26.6779	plastid	323.31		1	PS	1.1	PS.lightreaction	1.1.2.1	PS.lightreaction.photosystem I.LHC-I	13	13	13	76.5	76.5	76.5	27.733	0	22114000000	270	49.8	64.5	76.5	30.7	64.5	76.5	46.6	64.5	76.5	46.6	64.5	64.5
>AT1G54780.1 | thylakoid lumen 18.3 kDa protein | Chr1:20439533-20440953 FORWARD LENGTH=285 | 201606	AT1G54780.1	AT1G54780.1	25.1084	24.9584	24.4972	24.0388	25.1376	24.5922	22.2114	25.7127	20.8845	25.4674	24.7844	24.0798	plastid	130.3		35	not assigned	35.1	not assigned.no ontology	35.1	not assigned.no ontology	13	13	13	45.3	45.3	45.3	31.138	0	6916900000	170	33	33	32.6	29.1	33	41.4	32.6	33	29.1	33	33	44.9
>AT4G03520.1 | Thioredoxin superfamily protein | Chr4:1562585-1564055 REVERSE LENGTH=186 | 201606;>AT4G03520.2 | Thioredoxin superfamily protein | Chr4:1562585-1562803 REVERSE LENGTH=72 | 201606	AT4G03520.1;AT4G03520.2	AT4G03520.1;AT4G03520.2	25.1082	24.9916	24.6055	24.9445	25.2584	24.6658	22.3515	25.7861	22.0869	25.9938	24.7863	24.1676	cytosol;plastid	105.68		21	redox	21.1	redox.thioredoxin	21.1	redox.thioredoxin	7	7	7	44.1	44.1	44.1	20.312	0	6479500000	116	34.4	34.4	44.1	34.4	34.4	34.4	34.4	34.4	34.4	44.1	34.4	44.1
>AT4G00860.1 | monopolar spindle protein (DUF1138) | Chr4:359548-359868 REVERSE LENGTH=80 | 201606	AT4G00860.1	AT4G00860.1	25.0741	24.3273	25.1106	23.8501	24.3703	24.8734	22.1128	25.2869	21.989	25.6716	24.3687	23.8615	mitochondrion	7.0547		20	stress	20	stress.	20	stress	3	3	3	43.8	43.8	43.8	8.6058	0	1817100000	37	43.8	43.8	43.8	43.8	43.8	43.8	43.8	43.8	43.8	43.8	43.8	43.8
>AT1G14980.1 | chaperonin 10 | Chr1:5165930-5166654 REVERSE LENGTH=98 | 201606;>AT1G14980.2 | chaperonin 10 | Chr1:5166236-5166654 REVERSE LENGTH=82 | 201606	AT1G14980.1;AT1G14980.2	AT1G14980.1;AT1G14980.2	25.0666	22.2286	22.0512	24.3806	22.7801	22.3825	22.7185	22.3966	17.9119	25.2733	21.0447	20.5552	mitochondrion	88.148		29	protein	29.6	protein.folding	29.6	protein.folding	7	7	7	64.3	64.3	64.3	10.812	0	2138200000	52	54.1	54.1	46.9	54.1	54.1	46.9	54.1	54.1	25.5	54.1	54.1	46.9
>AT5G52440.1 | Bacterial sec-independent translocation protein mttA/Hcf106 | Chr5:21286896-21288613 FORWARD LENGTH=260 | 201606	AT5G52440.1	AT5G52440.1	25.039	24.9717	25.5957	24.9506	26.0219	25.5077	23.2089	26.5412	21.9745	25.7624	25.0954	25.7909	plastid	113.16		29	protein	29.3	protein.targeting	29.3.3	protein.targeting.chloroplast	10	10	10	54.6	54.6	54.6	28.231	0	9219500000	134	38.1	50	51.9	38.1	50	50	51.9	50	50	52.7	50	46.5
>AT4G35000.1 | ascorbate peroxidase 3 | Chr4:16665007-16667541 REVERSE LENGTH=287 | 201606	AT4G35000.1;AT4G35970.2;AT4G35970.1;AT3G09640.2;AT3G09640.1	AT4G35000.1	24.9767	24.9824	24.7997	24.3347	25.0065	25.1561	22.1353	25.3028	21.3643	25.3214	24.7331	24.5384	cytosol;peroxisome	105.33		21	redox	21.2	redox.ascorbate and glutathione	21.2.1	redox.ascorbate and glutathione.ascorbate	18	18	18	50.5	50.5	50.5	31.571	0	8256200000	215	48.1	47.7	47.7	40.4	47.4	47.7	48.1	50.5	44.3	47.7	47.7	44.9
>AT3G14415.3 | Aldolase-type TIM barrel family protein | Chr3:4818667-4820748 FORWARD LENGTH=367 | 201606;>AT3G14415.1 | Aldolase-type TIM barrel family protein | Chr3:4818667-4820748 FORWARD LENGTH=367 | 201606;>AT3G14415.2 | Aldolase-type TIM barrel fami	AT3G14415.3;AT3G14415.1;AT3G14415.2	AT3G14415.3;AT3G14415.1;AT3G14415.2	24.9745	24.5267	25.4541	24.4426	25.2044	25.7616	21.8759	26.3361	22.7165	25.6116	24.255	23.7458	peroxisome	323.31		1	PS	1.2	PS.photorespiration	1.2.2	PS.photorespiration.glycolate oxydase	26	26	9	83.4	83.4	25.1	40.306	0	12495000000	401	69.2	65.4	71.1	51.2	64.9	69.5	61.3	73.3	65.7	69.2	61	67.3
>AT1G14345.1 | NAD(P)-linked oxidoreductase superfamily protein | Chr1:4899176-4899766 FORWARD LENGTH=196 | 201606	AT1G14345.1	AT1G14345.1	24.9478	25.7188	25.5838	24.622	25.9801	25.54	22.1235	25.5377	21.9795	24.9511	24.9968	24.4048	plastid	45.439		35	not assigned	35.2	not assigned.unknown	35.2	not assigned.unknown	6	6	6	28.6	28.6	28.6	21.223	0	3922300000	66	19.4	28.6	28.6	19.4	28.6	28.6	19.4	21.9	26	16.3	18.9	28.6
>AT1G61520.2 | PSI type III chlorophyll a/b-binding protein | Chr1:22700493-22701149 FORWARD LENGTH=218 | 201606;>AT1G61520.3 | PSI type III chlorophyll a/b-binding protein | Chr1:22700152-22701149 FORWARD LENGTH=273 | 201606;>AT1G61520.1 | PSI type III ch	AT1G61520.2;AT1G61520.3;AT1G61520.1	AT1G61520.2;AT1G61520.3;AT1G61520.1	24.9404	26.8168	26.5735	22.3791	26.4132	25.8439	22.0338	26.8104	25.1277	25.8342	26.9282	25.4694	cytosol;plastid	121.77		1	PS	1.1	PS.lightreaction	1.1.2.1	PS.lightreaction.photosystem I.LHC-I	8	8	8	34.4	34.4	34.4	23.746	0	9037200000	146	28.9	33	32.6	28.9	33	33.9	23.4	33	32.6	29.4	29.4	28.9
>AT4G22890.3 | PGR5-LIKE A | Chr4:12007157-12009175 FORWARD LENGTH=324 | 201606;>AT4G22890.1 | PGR5-LIKE A | Chr4:12007157-12009175 FORWARD LENGTH=324 | 201606;>AT4G22890.4 | PGR5-LIKE A | Chr4:12007157-12009175 FORWARD LENGTH=321 | 201606;>AT4G22890.2 | P	AT4G22890.3;AT4G22890.1;AT4G22890.4;AT4G22890.2	AT4G22890.3;AT4G22890.1;AT4G22890.4;AT4G22890.2	24.9295	25.0618	24.8793	24.0695	25.4247	24.8069	21.97	25.7066	20.9399	25.6143	25.2127	24.514	plastid	277.39		1	PS	1.1	PS.lightreaction	1.1.40	PS.lightreaction.cyclic electron flow-chlororespiration	10	10	1	53.4	53.4	8	35.721	0	7568500000	146	39.8	46.9	39.2	33.3	45.7	39.2	33.3	53.4	26.5	39.2	53.4	45.7
>ATMG00160.1 | cytochrome oxidase 2 | ChrM:40502-42628 REVERSE LENGTH=260 | 201606	ATMG00160.1	ATMG00160.1	24.9028	24.3333	24.9337	22.6696	24.1321	24.7306	21.8087	24.9945	22.2271	25.4832	24.3272	23.7483	mitochondrion	9.3568		9	mitochondrial electron transport / ATP synthesis	9.7	mitochondrial electron transport / ATP synthesis.cytochrome c oxidase	9.7	mitochondrial electron transport / ATP synthesis.cytochrome c oxidase	4	4	4	11.5	11.5	11.5	29.376	0	3567200000	35	11.5	11.5	8.8	11.5	8.8	6.5	8.8	8.8	6.5	11.5	11.5	6.5
>AT3G22200.1 | Pyridoxal phosphate (PLP)-dependent transferases superfamily protein | Chr3:7835286-7838863 FORWARD LENGTH=504 | 201606;>AT3G22200.2 | Pyridoxal phosphate (PLP)-dependent transferases superfamily protein | Chr3:7835457-7838863 FORWARD LENGTH	AT3G22200.1;AT3G22200.2	AT3G22200.1;AT3G22200.2	24.852	24.4837	24.5275	24.8388	25.5306	24.9731	21.9123	26.2478	21.2187	25.8971	24.2572	23.8634	mitochondrion	323.31		13	amino acid metabolism	13.1	amino acid metabolism.synthesis	13.1.1.1.2	amino acid metabolism.synthesis.central amino acid metabolism.GABA.GABA transaminase	21	21	21	58.7	58.7	58.7	55.187	0	13916000000	312	37.9	47.2	50.6	43.5	47.6	50.6	30	53.2	45	53.2	47.2	53.2
>AT5G48300.1 | ADP glucose pyrophosphorylase 1 | Chr5:19570326-19572557 FORWARD LENGTH=520 | 201606	AT5G48300.1	AT5G48300.1	24.8126	24.4113	23.8667	24.7641	24.5164	25.4749	21.8591	25.3879	21.6566	24.4425	23.5349	22.3375	plastid	273.48		2	major CHO metabolism	2.1	major CHO metabolism.synthesis	2.1.2.1	major CHO metabolism.synthesis.starch.AGPase	24	24	24	56.5	56.5	56.5	56.65	0	10891000000	301	51.5	49.8	49.8	51.5	46.2	50	48.3	51.5	44.8	51.5	45	47.1
>AT2G07698.1 | ATPase%2C F1 complex%2C alpha subunit protein | Chr2:3361474-3364028 FORWARD LENGTH=777 | 201606;>ATMG01190.1 | ATP synthase subunit 1 | ChrM:302166-303689 REVERSE LENGTH=507 | 201606	AT2G07698.1;ATMG01190.1	AT2G07698.1;ATMG01190.1	24.8025	24.4832	22.9145	24.9234	24.9438	23.514	21.3231	25.8492	21.5067	25.3682	24.8292	22.9077	mitochondrion,plastid;mitochondrion	39.603		9	mitochondrial electron transport / ATP synthesis	9.9	mitochondrial electron transport / ATP synthesis.F1-ATPase	9.9	mitochondrial electron transport / ATP synthesis.F1-ATPase	12	11	11	15.4	14.5	14.5	85.932	0	12819000000	60	10.6	13.9	12.5	13.3	13.5	8.1	9	12.5	7.9	12.5	13.5	11.1
>ATCG00710.1 | photosystem II reaction center protein H | ChrC:74485-74706 FORWARD LENGTH=73 | 201606	ATCG00710.1	ATCG00710.1	24.7627	23.552	23.2244	23.8804	24.0737	24.2515	21.0864	24.0507	22.9008	24.4749	23.4615	22.885	plastid	4.5023		1	PS	1.1	PS.lightreaction	1.1.1.2	PS.lightreaction.photosystem II.PSII polypeptide subunits	2	2	2	24.7	24.7	24.7	7.7018	0	444290000	15	24.7	11	11	11	11	11	24.7	11	24.7	24.7	11	11
>AT4G01800.1 | Albino or Glassy Yellow 1 | Chr4:770926-776131 REVERSE LENGTH=1022 | 201606;>AT4G01800.3 | Albino or Glassy Yellow 1 | Chr4:770926-776134 REVERSE LENGTH=1023 | 201606;>AT4G01800.2 | Albino or Glassy Yellow 1 | Chr4:770926-776134 REVERSE LENG	AT4G01800.1;AT4G01800.3;AT4G01800.2;AT1G21650.1;AT1G21650.2;AT1G21650.3	AT4G01800.1;AT4G01800.3;AT4G01800.2	24.758	25.2624	25.2438	24.26	25.3806	25.2678	21.4741	25.4303	21.5372	25.0077	24.6273	24.3733	plastid	323.31		29	protein	29.3	protein.targeting	29.3.3	protein.targeting.chloroplast	69	69	69	63.1	63.1	63.1	115.18	0	28511000000	891	57.8	57.8	61.5	57	56.4	59.8	52.3	57.7	53.5	57.8	57.8	58.3
>AT4G09010.2 | ascorbate peroxidase 4 | Chr4:5777502-5779064 REVERSE LENGTH=284 | 201606;>AT4G09010.1 | ascorbate peroxidase 4 | Chr4:5777502-5779338 REVERSE LENGTH=349 | 201606;>AT4G09010.3 | ascorbate peroxidase 4 | Chr4:5777502-5779479 REVERSE LENGTH=39	AT4G09010.2;AT4G09010.1;AT4G09010.3	AT4G09010.2;AT4G09010.1;AT4G09010.3	24.7527	24.9158	24.806	24.9046	25.702	24.8687	21.8983	26.0249	21.9639	25.5089	25.5517	24.7615	plastid	323.31		21	redox	21.2	redox.ascorbate and glutathione	21.2.1	redox.ascorbate and glutathione.ascorbate	18	18	18	75	75	75	31.041	0	9725400000	217	54.6	61.3	61.3	52.5	58.8	59.2	52.1	58.8	52.5	61.3	61.3	61.3
>AT5G64040.1 | photosystem I reaction center subunit PSI-N%2C chloroplast%2C putative / PSI-N%2C putative (PSAN) | Chr5:25628724-25629409 REVERSE LENGTH=171 | 201606;>AT5G64040.2 | photosystem I reaction center subunit PSI-N%2C chloroplast%2C putative / PS	AT5G64040.1;AT5G64040.2	AT5G64040.1;AT5G64040.2	24.7133	25.2081	24.7142	25.2316	25.2718	24.8179	21.9405	25.8935	21.4952	25.3882	25.0626	24.255	plastid	75.638		1	PS	1.1	PS.lightreaction	1.1.2.2	PS.lightreaction.photosystem I.PSI polypeptide subunits	7	7	7	33.9	33.9	33.9	18.429	0	4813400000	127	33.9	33.9	33.9	29.2	29.2	33.9	33.9	29.2	29.2	33.9	33.9	33.9
>AT3G26650.1 | glyceraldehyde 3-phosphate dehydrogenase A subunit | Chr3:9795226-9796848 FORWARD LENGTH=396 | 201606	AT3G26650.1	AT3G26650.1	24.6876	24.9329	25.9426	23.9397	25.3414	25.2094	21.841	26.0028	21.3957	25.1397	24.1413	23.6177	plastid	323.31		1	PS	1.3	PS.calvin cycle	1.3.4	PS.calvin cycle.GAP	23	18	9	66.2	53.3	33.6	42.489	0	11900000000	236	55.6	55.6	66.2	53.8	64.9	59.3	53.3	64.9	47	55.6	64.9	50
>AT4G35100.2 | plasma membrane intrinsic protein 3 | Chr4:16708672-16709958 FORWARD LENGTH=280 | 201606;>AT4G35100.1 | plasma membrane intrinsic protein 3 | Chr4:16708672-16709958 FORWARD LENGTH=280 | 201606	AT4G35100.2;AT4G35100.1	AT4G35100.2;AT4G35100.1	24.6627	25.0235	24.5564	23.9005	25.0988	24.7166	21.8798	26.0716	21.2329	25.066	24.6146	23.545	plasma membrane	226.54		34	transport	34.19	transport.Major Intrinsic Proteins	34.19.1	transport.Major Intrinsic Proteins.PIP	3	3	2	17.1	17.1	12.9	29.742	0	3488400000	73	17.1	17.1	17.1	17.1	17.1	17.1	17.1	17.1	11.1	17.1	17.1	17.1
>AT5G08300.1 | Succinyl-CoA ligase%2C alpha subunit | Chr5:2667579-2669672 FORWARD LENGTH=347 | 201606	AT5G08300.1	AT5G08300.1	24.6514	24.928	25.3368	24.5156	26.7794	26.4632	21.8847	27.3682	22.3642	25.7575	25.0206	24.7613	mitochondrion	155.26		8	TCA / org transformation	8.1	TCA / org transformation.TCA	8.1.6	TCA / org transformation.TCA.succinyl-CoA ligase	17	17	7	39.8	39.8	20.2	36.151	0	12213000000	246	37.5	37.5	39.8	36	37.5	39.8	36	37.5	32.3	37.5	37.5	39.8
>AT1G24180.1 | Thiamin diphosphate-binding fold (THDP-binding) superfamily protein | Chr1:8560777-8563382 REVERSE LENGTH=393 | 201606	AT1G24180.1	AT1G24180.1	24.6503	24.3421	23.6423	24.3477	24.9262	24.2251	21.7983	25.6849	20.7196	25.0852	24.0419	23.2791	mitochondrion	98.749		8	TCA / org transformation	8.1	TCA / org transformation.TCA	8.1.1.1	TCA / org transformation.TCA.pyruvate DH.E1	22	16	16	48.1	38.7	38.7	43.358	0	7445700000	220	40.5	47.1	46.8	47.1	47.1	46.6	37.9	47.1	44.8	47.1	47.1	46.8
>AT2G45740.3 | peroxin 11D | Chr2:18839865-18841102 FORWARD LENGTH=236 | 201606;>AT2G45740.2 | peroxin 11D | Chr2:18839865-18841102 FORWARD LENGTH=236 | 201606;>AT2G45740.1 | peroxin 11D | Chr2:18839865-18841102 FORWARD LENGTH=236 | 201606	AT2G45740.3;AT2G45740.2;AT2G45740.1	AT2G45740.3;AT2G45740.2;AT2G45740.1	24.6431	25.1076	24.55	24.2526	24.6949	24.7139	21.3307	24.9806	21.829	24.8417	24.7028	24.1704	peroxisome	102.52		29	protein	29.3	protein.targeting	29.3.5	protein.targeting.peroxisomes	9	9	7	39.8	39.8	32.2	25.943	0	4106100000	121	36.4	39.8	33.5	30.5	36.9	33.5	27.5	33.5	36.9	39.8	39.8	36.9
>AT4G01150.1 | CURVATURE THYLAKOID 1A-like protein | Chr4:493692-494668 FORWARD LENGTH=164 | 201606;>AT4G01150.2 | CURVATURE THYLAKOID 1A-like protein | Chr4:493692-494379 FORWARD LENGTH=125 | 201606	AT4G01150.1;AT4G01150.2	AT4G01150.1;AT4G01150.2	24.6277	24.5724	23.865	23.6892	24.7074	24.177	21.5925	25.489	21.1245	25.1474	24.996	23.9831	plastid	125.04		35	not assigned	35.2	not assigned.unknown	35.2	not assigned.unknown	5	5	5	23.8	23.8	23.8	17.697	0	3258100000	55	22.6	23.8	23.8	22.6	23.8	22.6	23.8	23.8	23.8	22.6	22.6	23.8
>AT4G39730.1 | Lipase/lipooxygenase%2C PLAT/LH2 family protein | Chr4:18432950-18433581 FORWARD LENGTH=181 | 201606	AT4G39730.1	AT4G39730.1	24.5995	24.5986	23.4887	23.9221	25.0663	23.7182	22.1122	25.0103	20.6279	25.6808	23.685	24.8345	plastid	33.532		35	not assigned	35.1	not assigned.no ontology	35.1	not assigned.no ontology	4	3	3	24.9	19.3	19.3	20.136	0	1523100000	27	19.3	19.3	20.4	9.4	24.9	14.9	24.9	24.9	14.9	19.3	14.9	24.9
>AT1G03160.1 | FZO-like protein | Chr1:761321-766053 FORWARD LENGTH=912 | 201606;>AT1G03160.4 | FZO-like protein | Chr1:761321-766053 FORWARD LENGTH=883 | 201606;>AT1G03160.2 | FZO-like protein | Chr1:761321-765091 FORWARD LENGTH=740 | 201606;>AT1G03160.3	AT1G03160.1;AT1G03160.4;AT1G03160.2;AT1G03160.3	AT1G03160.1;AT1G03160.4;AT1G03160.2;AT1G03160.3	24.574	24.8978	25.309	24.1759	25.3744	25.1887	21.508	25.6111	21.2976	25.3863	24.9229	24.579	plastid	323.31		30	signalling	30.5	signalling.G-proteins	30.5	signalling.G-proteins	54	54	54	63.4	63.4	63.4	100.73	0	25596000000	705	57.5	54.3	61.3	53.7	57.7	58.3	50.8	59.5	54.2	59.9	58.1	56.9
>AT4G03280.2 | photosynthetic electron transfer C | Chr4:1440462-1441717 FORWARD LENGTH=210 | 201606;>AT4G03280.1 | photosynthetic electron transfer C | Chr4:1440314-1441717 FORWARD LENGTH=229 | 201606	AT4G03280.2;AT4G03280.1	AT4G03280.2;AT4G03280.1	24.558	23.16	23.0766	23.1693	22.6707	22.4187	23.1252	23.1723	20.0894	24.3262	23.4361	22.957	plastid	92.147		1	PS	1.1	PS.lightreaction	1.1.3	PS.lightreaction.cytochrome b6/f	7	7	7	48.1	48.1	48.1	22.533	0	2027300000	84	48.1	48.1	48.1	30.5	30.5	37.6	48.1	30.5	37.6	41	37.6	48.1
>AT2G44920.2 | Tetratricopeptide repeat (TPR)-like superfamily protein | Chr2:18524419-18526502 FORWARD LENGTH=224 | 201606;>AT2G44920.1 | Tetratricopeptide repeat (TPR)-like superfamily protein | Chr2:18524419-18526236 FORWARD LENGTH=210 | 201606	AT2G44920.2;AT2G44920.1	AT2G44920.2;AT2G44920.1	24.5228	23.826	23.1686	24.7614	24.6759	24.1077	22.0411	25.5582	20.8925	24.4458	23.1563	21.9564	plastid	242.6		35	not assigned	35.1	not assigned.no ontology	35.1	not assigned.no ontology	8	8	8	50	50	50	23.778	0	5278200000	96	29	47.3	47.3	37.5	47.3	47.3	29	47.3	37.5	37.5	37.5	38.8
>ATCG00340.1 | Photosystem I%2C PsaA/PsaB protein | ChrC:37375-39579 REVERSE LENGTH=734 | 201606	ATCG00340.1	ATCG00340.1	24.4878	26.9203	26.1676	23.465	26.6944	26.3965	21.2646	27.0972	26.3278	24.3435	27.0164	26.3808	plastid	323.31		1	PS	1.1	PS.lightreaction	1.1.2.2	PS.lightreaction.photosystem I.PSI polypeptide subunits	23	23	23	40.3	40.3	40.3	82.474	0	20508000000	501	26.2	31.6	35.6	20.4	31.9	33	17.7	36.2	39.6	26.2	31.6	36.2
>AT1G79040.1 | photosystem II subunit R | Chr1:29736085-29736781 FORWARD LENGTH=140 | 201606	AT1G79040.1	AT1G79040.1	24.4785	24.6153	24.8217	20.7472	21.7903	24.864	21.6054	24.936	18.8349	24.8185	24.3062	24.0314	plastid	94.103		1	PS	1.1	PS.lightreaction	1.1.1.2	PS.lightreaction.photosystem II.PSII polypeptide subunits	4	4	4	34.3	34.3	34.3	14.586	0	2102100000	68	34.3	34.3	34.3	16.4	34.3	25.7	34.3	34.3	34.3	34.3	34.3	34.3
>AT1G68010.1 | hydroxypyruvate reductase | Chr1:25493418-25495720 FORWARD LENGTH=386 | 201606;>AT1G68010.2 | hydroxypyruvate reductase | Chr1:25493418-25495720 FORWARD LENGTH=387 | 201606;>AT1G68010.3 | hydroxypyruvate reductase | Chr1:25493418-25495370 FO	AT1G68010.1;AT1G68010.2;AT1G68010.3	AT1G68010.1;AT1G68010.2;AT1G68010.3	24.4499	24.2984	23.3254	23.7108	23.9222	23.5109	21.6295	24.0795	19.0581	24.7561	23.6706	22.096	peroxisome	177.83		1	PS	1.2	PS.photorespiration	1.2.6	PS.photorespiration.hydroxypyruvate reductase	27	27	27	76.7	76.7	76.7	42.247	0	7098400000	265	71	72.8	66.8	60.9	73.8	64.8	59.1	70.5	30.6	67.6	74.9	58.5
>AT5G13630.1 | magnesium-chelatase subunit chlH%2C chloroplast%2C putative / Mg-protoporphyrin IX chelatase%2C putative (CHLH) | Chr5:4387567-4392082 REVERSE LENGTH=1381 | 201606;>AT5G13630.2 | magnesium-chelatase subunit chlH%2C chloroplast%2C putative /	AT5G13630.1;AT5G13630.2	AT5G13630.1;AT5G13630.2	24.4374	26.2458	26.6914	24.4063	26.5799	26.6444	21.7782	26.8519	22.4515	26.3235	26.3513	25.7833	plastid	323.31		19	tetrapyrrole synthesis	19.1	tetrapyrrole synthesis.magnesium chelatase	19.1	tetrapyrrole synthesis.magnesium chelatase	80	80	80	68.3	68.3	68.3	153.57	0	64098000000	1252	48.4	59.2	64.8	45	57.3	55.2	40.4	58.1	49.4	55	61.8	60.5
>AT3G06050.1 | peroxiredoxin IIF | Chr3:1826311-1827809 REVERSE LENGTH=201 | 201606	AT3G06050.1;AT3G06050.2	AT3G06050.1	24.4321	24.0646	23.9082	24.097	25.1828	24.3505	21.7934	25.934	20.7026	25.4297	23.6977	23.1868	mitochondrion	52.936		21	redox	21.5	redox.peroxiredoxin	21.5	redox.peroxiredoxin	8	8	8	45.8	45.8	45.8	21.445	0	4699500000	114	41.3	45.8	45.8	41.3	45.8	45.8	45.8	45.8	40.3	41.3	45.8	41.3
>AT5G42270.1 | FtsH extracellular protease family | Chr5:16902659-16905102 FORWARD LENGTH=704 | 201606	AT5G42270.1	AT5G42270.1	24.4173	24.857	24.5918	23.7401	24.4958	24.4603	21.664	24.9982	20.6846	24.8424	24.5182	23.7181	plastid	312.32		29	protein	29.5	protein.degradation	29.5.7	protein.degradation.metalloprotease	38	10	10	55.7	18.2	18.2	75.231	0	9836300000	211	54.5	55.1	49.6	52.1	53.8	54.3	53.3	54.8	46.7	53.1	54.4	54.5
>AT5G39830.2 | Trypsin family protein with PDZ domain-containing protein | Chr5:15942883-15945676 FORWARD LENGTH=434 | 201606;>AT5G39830.1 | Trypsin family protein with PDZ domain-containing protein | Chr5:15942883-15945676 FORWARD LENGTH=448 | 201606	AT5G39830.2;AT5G39830.1	AT5G39830.2;AT5G39830.1	24.384	23.9469	24.0646	23.6437	25.3257	24.47	21.7227	25.6372	21.1388	24.5716	23.4606	21.869	plastid	186.26		29	protein	29.5	protein.degradation	29.5.5	protein.degradation.serine protease	16	16	16	40.1	40.1	40.1	46.259	0	6883700000	150	33.6	31.1	35.3	31.1	33.6	35.3	26.3	40.1	28.1	31.1	35	22.1
>AT3G01280.1 | voltage dependent anion channel 1 | Chr3:85754-87612 FORWARD LENGTH=276 | 201606	AT3G01280.1	AT3G01280.1	24.3805	24.7195	24.3558	23.3619	24.9546	23.5425	21.1786	25.3585	20.2377	24.7046	24.9015	23.6064	mitochondrion	150.26		34	transport	34.2	transport.porins	34.2	transport.porins	15	15	13	64.5	64.5	60.5	29.425	0	4695500000	215	44.6	50	64.5	33.7	64.5	57.6	47.1	64.5	38.8	44.6	62	64.5
>AT3G17240.3 | lipoamide dehydrogenase 2 | Chr3:5890278-5892166 REVERSE LENGTH=507 | 201606;>AT3G17240.1 | lipoamide dehydrogenase 2 | Chr3:5890278-5892166 REVERSE LENGTH=507 | 201606	AT3G17240.3;AT3G17240.1;AT3G17240.2	AT3G17240.3;AT3G17240.1	24.3711	23.1725	24.2307	23.7475	24.3922	24.2351	21.7243	24.7822	20.4116	24.843	23.2554	22.9186	mitochondrion	244		8	TCA / org transformation	8.1	TCA / org transformation.TCA	8.1.1.3	TCA / org transformation.TCA.pyruvate DH.E3	30	14	14	70.6	41.4	41.4	53.985	0	8280100000	162	58	60	61.9	60.2	59.6	61.9	48.5	59.6	41.2	62.3	57.8	61.9
>ATCG00150.1 | ATPase%2C F0 complex%2C subunit A protein | ChrC:14021-14770 REVERSE LENGTH=249 | 201606	ATCG00150.1	ATCG00150.1	24.357	24.3944	24.8454	23.5176	24.6571	24.7946	21.6543	25.3559	21.341	25.203	24.6256	23.5509	plastid	23.129		1	PS	1.1	PS.lightreaction	1.1.4.6	PS.lightreaction.ATP synthase.chloroplastic subunit a	3	3	3	13.3	13.3	13.3	27.35	0	2148000000	23	5.6	5.6	5.6	5.6	5.6	5.6	5.6	5.6	5.6	5.6	5.6	5.6
>AT5G06320.1 | NDR1/HIN1-like 3 | Chr5:1931016-1931711 REVERSE LENGTH=231 | 201606	AT5G06320.1	AT5G06320.1	24.3378		23.4628	26.6967	26.5559	20.1998	17.4393		16.2184		22.9234		plasma membrane	-2	+	20	stress	20.1	stress.biotic	20.1	stress.biotic	1	1	1	3.9	3.9	3.9	25.947	1	3237800000	2	3.9	0	3.9	3.9	3.9	3.9	3.9	0	3.9	0	3.9	0
>AT5G13120.2 | cyclophilin 20-2 | Chr5:4162714-4164720 REVERSE LENGTH=255 | 201606;>AT5G13120.1 | cyclophilin 20-2 | Chr5:4162714-4164720 REVERSE LENGTH=259 | 201606	AT5G13120.2;AT5G13120.1;AT4G34960.2;AT4G38740.1;AT4G34870.1;AT2G21130.1;AT2G29960.2;AT2G29960.3;AT2G29960.1;AT5G58710.1;AT4G34960.1;AT4G32420.4;AT4G32420.6;AT4G32420.5;AT4G32420.3;AT4G32420.1	AT5G13120.2;AT5G13120.1	24.3314	23.572	23.5066	23.9046	24.3389	23.619	21.2535	25.1757	19.5547	25.0839	24.2298	22.5225	cytosol;endoplasmic reticulum;golgi;nucleus;plasma membrane;plastid	85.133		31	cell	31.3	cell.cycle	31.3.1	cell.cycle.peptidylprolyl isomerase	13	13	12	52.9	52.9	50.2	27.879	0	4014100000	153	50.2	52.9	52.9	34.5	50.2	45.9	37.3	52.9	28.6	52.9	50.2	41.6
>ATCG00730.1 | photosynthetic electron transfer D | ChrC:76481-77672 FORWARD LENGTH=160 | 201606	ATCG00730.1	ATCG00730.1	24.3275	24.8712	26.3896	24.1375	25.3182	25.3488	22.0418	25.7936	21.6186	25.5533	25.402	25.0575	plastid	5.0083		1	PS	1.1	PS.lightreaction	1.1.3.2	PS.lightreaction.cytochrome b6/f.subunit 4 (PETD)	3	3	3	15	15	15	17.431	0	2164600000	60	6.2	6.2	10.6	6.2	6.2	10.6	6.2	6.2	10.6	6.2	10.6	10.6
>AT4G34240.4 | aldehyde dehydrogenase 3I1 | Chr4:16390099-16392633 FORWARD LENGTH=535 | 201606;>AT4G34240.1 | aldehyde dehydrogenase 3I1 | Chr4:16389801-16392633 FORWARD LENGTH=550 | 201606;>AT4G34240.3 | aldehyde dehydrogenase 3I1 | Chr4:16390802-16392633	AT4G34240.4;AT4G34240.1;AT4G34240.3;AT4G34240.2	AT4G34240.4;AT4G34240.1;AT4G34240.3;AT4G34240.2	24.312	23.8063	24.1065	23.3613	23.8212	24.1497	20.7322	24.5744	21.0371	24.538	23.4779	23.1793	plastid	217.53		5	fermentation	5.1	fermentation.aldehyde dehydrogenase	5.1	fermentation.aldehyde dehydrogenase	25	25	25	54.8	54.8	54.8	58.496	0	7357300000	257	44.9	47.7	52.5	37.8	45.6	52.5	39.1	54.2	37.6	46.2	42.1	48.2
>AT2G22170.1 | Lipase/lipooxygenase%2C PLAT/LH2 family protein | Chr2:9427010-9427742 REVERSE LENGTH=183 | 201606	AT2G22170.1	AT2G22170.1	24.256	24.1906	24.4184	23.297	25.5316	24.3787	22.8169	25.6708	21.593	25.1738	23.8028	25.3205	extracellular	66.639		35	not assigned	35.1	not assigned.no ontology	35.1	not assigned.no ontology	4	4	3	24.6	24.6	19.1	20.129	0	2487300000	41	19.1	19.1	19.7	19.1	24.6	19.7	24.6	24.6	14.8	19.1	19.1	24.6
>AT3G04120.1 | glyceraldehyde-3-phosphate dehydrogenase C subunit 1 | Chr3:1081077-1083131 FORWARD LENGTH=338 | 201606	AT3G04120.1;AT1G16300.1;AT1G79530.1	AT3G04120.1	24.2549	24.6225	25.1008	24.0155	25.6835	25.4234	22.0613	26.2427	21.5515	25.3826	23.7718	24.4294	cytosol;plastid	222.51		4	glycolysis	4.1;4.2	glycolysis.cytosolic branch;glycolysis.plastid branch	4.1.8;4.2.8	glycolysis.cytosolic branch.glyceraldehyde 3-phosphate dehydrogenase (GAP-DH);glycolysis.plastid branch.glyceraldehyde 3-phosphate dehydrogenase (GAP-DH)	25	25	1	71.9	71.9	2.4	36.914	0	9941400000	278	69.5	66.3	64.5	55	60.1	59.5	47.9	71.9	48.2	62.7	59.5	61.8
>AT3G56940.1 | dicarboxylate diiron protein%2C putative (Crd1) | Chr3:21076594-21078269 FORWARD LENGTH=409 | 201606;>AT3G56940.2 | dicarboxylate diiron protein%2C putative (Crd1) | Chr3:21076825-21078269 FORWARD LENGTH=332 | 201606	AT3G56940.1;AT3G56940.2	AT3G56940.1;AT3G56940.2	24.2526	25.0672	24.6823	23.973	25.3566	24.3191	21.4879	25.7521	21.7341	25.1197	25.5162	24.1837	cytosol;plastid	320.24		19	tetrapyrrole synthesis	19.12	tetrapyrrole synthesis.magnesium-protoporphyrin IX monomethyl ester (oxidative) cyclase	19.12	tetrapyrrole synthesis.magnesium-protoporphyrin IX monomethyl ester (oxidative) cyclase	21	21	21	57.5	57.5	57.5	47.63	0	9706300000	278	43.3	51.3	53.5	46.2	55.7	44.3	41.1	54.8	49.6	50.6	53.5	54
>AT5G67050.1 | alpha/beta-Hydrolases superfamily protein | Chr5:26759482-26761165 REVERSE LENGTH=477 | 201606	AT5G67050.1	AT5G67050.1	24.2495	19.0173	19.1625	25.6475	26.3909	26.7563	22.5698	26.3534	23.4466	24.0009		19.1294	plasma membrane	-2	+	11	lipid metabolism	11.9	lipid metabolism.lipid degradation	11.9.2.1	lipid metabolism.lipid degradation.lipases.triacylglycerol lipase	1	1	1	1.7	1.7	1.7	55.18	1	14399000000	11	1.7	1.7	1.7	1.7	1.7	1.7	1.7	1.7	1.7	1.7	1.7	1.7
>AT3G54890.4 | chlorophyll a-b binding protein 6 | Chr3:20339881-20340922 REVERSE LENGTH=213 | 201606;>AT3G54890.1 | chlorophyll a-b binding protein 6 | Chr3:20339706-20340922 REVERSE LENGTH=241 | 201606;>AT3G54890.3 | chlorophyll a-b binding protein 6 | C	AT3G54890.4;AT3G54890.1;AT3G54890.3;AT3G54890.2	AT3G54890.4;AT3G54890.1;AT3G54890.3;AT3G54890.2	24.2349	26.1696	25.4678	23.5635	25.7822	25.1304	21.7799	26.2156	23.397	25.2862	26.8977	25.0903	plastid	254.83		1	PS	1.1	PS.lightreaction	1.1.2.1	PS.lightreaction.photosystem I.LHC-I	5	5	5	33.8	33.8	33.8	23.262	0	7544000000	119	23.5	33.8	33.8	23.5	33.8	33.8	23.5	33.8	33.8	23.5	33.8	33.8
>AT3G08580.2 | ADP/ATP carrier 1 | Chr3:2605706-2607030 REVERSE LENGTH=381 | 201606;>AT3G08580.1 | ADP/ATP carrier 1 | Chr3:2605706-2607030 REVERSE LENGTH=381 | 201606	AT3G08580.2;AT3G08580.1	AT3G08580.2;AT3G08580.1	24.1835	24.7568	25.124	24.0563	25.2951	24.7053	20.9041	25.7374	21.4268	24.9084	24.2773	24.2286	mitochondrion	85.047		34	transport	34.8	transport.metabolite transporters at the envelope membrane	34.8	transport.metabolite transporters at the envelope membrane	17	17	10	42.5	42.5	25.5	41.475	0	8539300000	169	36.7	36.7	36	30.4	38.8	38.8	31.8	38.8	32.3	34.6	31.5	33.6
>AT5G17170.1 | rubredoxin family protein | Chr5:5649335-5650975 FORWARD LENGTH=271 | 201606;>AT5G17170.2 | rubredoxin family protein | Chr5:5649335-5650835 FORWARD LENGTH=224 | 201606	AT5G17170.1;AT5G17170.2	AT5G17170.1;AT5G17170.2	24.1815	25.1208	24.8537	24.0459	25.2507	24.9155	20.6264	25.1327	20.97	24.3318	24.4887	23.7777	plastid	144.22		29	protein	29.8	protein.assembly and cofactor ligation	29.8	protein.assembly and cofactor ligation	10	10	10	41.7	41.7	41.7	28.458	0	4893600000	147	41.7	35.8	41.7	21.4	41.7	41.7	35.8	35.8	41.7	41.7	41.7	41.7
>AT1G11750.1 | CLP protease proteolytic subunit 6 | Chr1:3967609-3969535 FORWARD LENGTH=271 | 201606;>AT1G11750.2 | CLP protease proteolytic subunit 6 | Chr1:3967609-3969535 FORWARD LENGTH=289 | 201606	AT1G11750.1;AT1G11750.2	AT1G11750.1;AT1G11750.2	24.1665	23.3772	22.8718	24.5134	23.3192	22.9594	19.992	23.897	20.5293	22.9548	22.7684	21.5094	plastid	61.45		29	protein	29.5	protein.degradation	29.5.5	protein.degradation.serine protease	9	9	9	41.3	41.3	41.3	29.382	0	2461400000	121	32.5	32.5	41.3	32.5	31.7	40.6	29.2	31.7	24.4	32.5	31.7	40.6
>AT3G61870.2 | plant/protein | Chr3:22902702-22903561 FORWARD LENGTH=254 | 201606;>AT3G61870.1 | plant/protein | Chr3:22902702-22903895 FORWARD LENGTH=272 | 201606	AT3G61870.2;AT3G61870.1	AT3G61870.2;AT3G61870.1	24.1478	24.7182	24.1913	23.7349	25.1423	23.9423	21.3654	25.5944	20.3948	25.0079	25.1272	24.0493	plastid	145.81		35	not assigned	35.2	not assigned.unknown	35.2	not assigned.unknown	4	4	4	16.1	16.1	16.1	27.804	0	2846400000	70	16.1	16.1	16.1	16.1	16.1	16.1	16.1	16.1	16.1	16.1	16.1	16.1
>AT5G19220.1 | ADP glucose pyrophosphorylase large subunit 1 | Chr5:6463931-6466775 REVERSE LENGTH=522 | 201606	AT5G19220.1;AT2G21590.7;AT2G21590.6;AT2G21590.5;AT2G21590.4;AT2G21590.3;AT2G21590.2;AT2G21590.1	AT5G19220.1	24.1129	23.8747	23.5126	23.9353	23.9317	24.1591	21.0492	24.8031	20.794	23.4928	22.8716	21.9166	plastid	323.31		2	major CHO metabolism	2.1	major CHO metabolism.synthesis	2.1.2.1	major CHO metabolism.synthesis.starch.AGPase	27	27	26	57.1	57.1	57.1	57.673	0	6944000000	304	54	57.1	55.6	55	55.9	55.9	43.7	57.1	54.4	55.4	55.6	50.4
>AT2G01140.1 | Aldolase superfamily protein | Chr2:95006-96491 REVERSE LENGTH=391 | 201606	AT2G01140.1	AT2G01140.1	24.107	23.3362	22.868	23.951	23.7541	23.6202	20.4343	24.8109	20.5344	24.6152	24.1249	21.948	plastid	142.93		1	PS	1.3	PS.calvin cycle	1.3.6	PS.calvin cycle.aldolase	17	14	14	45.8	40.9	40.9	42.327	0	4844100000	155	45.5	45.5	42.7	36.1	42.7	44.5	34	43.7	36.8	45.5	45.8	42.7
>AT1G01620.1 | plasma membrane intrinsic protein 1C | Chr1:225986-227176 REVERSE LENGTH=286 | 201606	AT1G01620.1;AT1G01620.2	AT1G01620.1	24.0872	24.0408	23.6342	23.6044	24.2978	23.8283	21.507	24.9597	21.4745	24.2382	24.2879	23.0632	plasma membrane	51.175		34	transport	34.19	transport.Major Intrinsic Proteins	34.19.1	transport.Major Intrinsic Proteins.PIP	7	4	4	28.7	20.3	20.3	30.632	0	1962800000	48	26.9	28.7	28.7	18.5	21.7	28.7	21.7	28.7	19.9	28.7	28.7	28.7
>ATCG00140.1 | ATP synthase subunit C family protein | ChrC:13262-13507 REVERSE LENGTH=81 | 201606	ATCG00140.1	ATCG00140.1	24.0234	25.2583	29.6284	25.1262		31.1096	25.5399			25.4316	28.0541	26.2408	plastid	132.63		1	PS	1.1	PS.lightreaction	1.1.4.5	PS.lightreaction.ATP synthase.subunit C	2	2	2	61.7	61.7	61.7	7.9763	0	4274300000	10	11.1	50.6	50.6	61.7	0	50.6	50.6	0	0	11.1	61.7	50.6
>AT3G26070.1 | Plastid-lipid associated protein PAP / fibrillin family protein | Chr3:9526904-9528199 FORWARD LENGTH=242 | 201606	AT3G26070.1	AT3G26070.1	24.0106	24.9283	24.2521	24.4612	24.862	23.8942	21.6702	24.904	21.3586	24.5865	25.0275	23.8067	plastid	107.95		31	cell	31.1	cell.organisation	31.1	cell.organisation	14	14	10	55.8	55.8	48.3	27.163	0	5251800000	135	52.9	55.8	55.8	46.7	52.9	50.4	44.2	55.8	39.3	50.4	55.8	55.8
>AT4G24090.1 | homer protein | Chr4:12512742-12514467 FORWARD LENGTH=308 | 201606	AT4G24090.1	AT4G24090.1	23.9837	24.2354	23.823	23.6809	23.9477	23.7619	20.7556	24.6031	20.7359	24.2142	23.5164	22.6782	plastid	289.8		35	not assigned	35.2	not assigned.unknown	35.2	not assigned.unknown	14	14	14	47.1	47.1	47.1	33.64	0	3283900000	156	41.9	44.8	41.9	41.9	39.3	41.9	39.3	44.2	44.2	41.9	41.9	44.8
>AT3G47520.1 | malate dehydrogenase | Chr3:17513657-17514868 FORWARD LENGTH=403 | 201606	AT3G47520.1	AT3G47520.1	23.9831	24.0545	24.2717	23.4214	24.1671	24.4445	20.8796	24.9863	21.3772	24.2119	24.0051	22.6046	plastid	273.67		8	TCA / org transformation	8.2	TCA / org transformation.other organic acid transformatons	8.2.9	TCA / org transformation.other organic acid transformatons.cyt MDH	17	17	16	60.5	60.5	57.8	42.405	0	5535300000	162	43.2	49.6	53.1	43.7	46.4	54.8	41.4	54.8	37.2	43.2	50.4	38.5
>AT2G47380.2 | Cytochrome c oxidase subunit Vc family protein | Chr2:19441694-19441888 FORWARD LENGTH=64 | 201606;>AT2G47380.1 | Cytochrome c oxidase subunit Vc family protein | Chr2:19441694-19441888 FORWARD LENGTH=64 | 201606	AT2G47380.2;AT2G47380.1	AT2G47380.2;AT2G47380.1	23.9692	23.3923	25.2093	22.7442	24.0419	24.7376	20.5739	25.1164	21.2039	24.6403	23.2038	23.5606	mitochondrion	8.1762		9	mitochondrial electron transport / ATP synthesis	9.7	mitochondrial electron transport / ATP synthesis.cytochrome c oxidase	9.7	mitochondrial electron transport / ATP synthesis.cytochrome c oxidase	5	5	1	54.7	54.7	15.6	7.0701	0	1359000000	16	31.2	31.2	54.7	31.2	39.1	54.7	31.2	54.7	40.6	31.2	31.2	51.6
>ATCG00750.1 | ribosomal protein S11 | ChrC:78960-79376 REVERSE LENGTH=138 | 201606	ATCG00750.1	ATCG00750.1	23.9032	23.4653	23.8696	23.3231	23.9864	23.7735	20.9889	24.2729	21.1435	24.4205	23.4223	23.5019	plastid	31.259		29	protein	29.2	protein.synthesis	29.2.1.1.1.1.11	protein.synthesis.ribosomal protein.prokaryotic.chloroplast.30S subunit.S11	6	6	6	48.6	48.6	48.6	15.023	0	1279700000	43	34.1	48.6	48.6	24.6	48.6	34.1	34.1	48.6	33.3	48.6	33.3	48.6
>AT4G01690.1 | Flavin containing amine oxidoreductase family | Chr4:729929-732309 FORWARD LENGTH=537 | 201606;>AT4G01690.2 | Flavin containing amine oxidoreductase family | Chr4:729929-732309 FORWARD LENGTH=506 | 201606	AT4G01690.1;AT4G01690.2	AT4G01690.1;AT4G01690.2	23.857	24.6888	24.1945	23.8544	24.8441	23.6487	21.1669	25.4243	20.1749	24.5282	24.4145	23.7643	plastid	296.45		19	tetrapyrrole synthesis	19.9	tetrapyrrole synthesis.protoporphyrin IX oxidase	19.9	tetrapyrrole synthesis.protoporphyrin IX oxidase	30	30	30	60.3	60.3	60.3	57.695	0	8580400000	358	54	55.5	57	46.2	53.1	49.3	46.7	53.1	46.4	54.2	53.1	55.9
>AT3G19490.1 | sodium:hydrogen antiporter 1 | Chr3:6754875-6758127 REVERSE LENGTH=576 | 201606	AT3G19490.1	AT3G19490.1	23.8526	24.7088	24.8934	23.4639	24.8265	25.4555	22.1646	25.416	22.661	25.0929	24.6165	24.3165	plastid	14.206		34	transport	34.12	transport.metal	34.12	transport.metal	9	9	9	9.9	9.9	9.9	61.368	0	5520700000	61	7.5	5.7	8.5	4.5	4.3	5.7	5.6	4.5	5.7	8.7	6.9	8.5
>AT3G63490.1 | Ribosomal protein L1p/L10e family | Chr3:23444269-23446020 FORWARD LENGTH=346 | 201606;>AT3G63490.2 | Ribosomal protein L1p/L10e family | Chr3:23444269-23445777 FORWARD LENGTH=291 | 201606	AT3G63490.1;AT3G63490.2	AT3G63490.1;AT3G63490.2	23.8508	23.1335	23.304	23.066	23.4215	23.0856	21.3719	23.8974	20.439	24.2537	22.831	22.5155	plastid	73.813		29	protein	29.2	protein.synthesis	29.2.1.1.1.2.1	protein.synthesis.ribosomal protein.prokaryotic.chloroplast.50S subunit.L1	14	14	14	42.5	42.5	42.5	37.632	0	3141300000	169	37.6	36.1	36.1	36.1	33.2	30.9	36.1	36.1	34.1	36.1	36.1	34.1
>ATCG00700.1 | photosystem II reaction center protein N | ChrC:74249-74380 REVERSE LENGTH=43 | 201606	ATCG00700.1	ATCG00700.1	23.8407	24.7163	24.7599	23.7233	24.465	25.4408	22.1527	25.2243	23.1999	25.0883	24.8131	24.1174	plastid	1.4865		1	PS	1.1	PS.lightreaction	1.1.1.2	PS.lightreaction.photosystem II.PSII polypeptide subunits	1	1	1	18.6	18.6	18.6	4.7222	0.0072016	385840000	15	18.6	18.6	18.6	18.6	18.6	18.6	18.6	18.6	18.6	18.6	18.6	18.6
>AT4G23400.1 | plasma membrane intrinsic protein 1%3B5 | Chr4:12220792-12222155 FORWARD LENGTH=287 | 201606	AT4G23400.1	AT4G23400.1	23.8139	24.156	23.8982	24.0059	24.4676	24.6029	21.7277	25.4092	21.5924	24.262	23.774	23.1141	plasma membrane	54.728		34	transport	34.19	transport.Major Intrinsic Proteins	34.19.1	transport.Major Intrinsic Proteins.PIP	7	6	6	26.8	23.3	23.3	30.646	0	2499900000	54	25.4	25.4	26.8	25.4	26.8	26.8	26.8	26.8	26.8	25.4	25.4	26.8
>AT1G74730.1 | transmembrane protein%2C putative (DUF1118) | Chr1:28078995-28079831 FORWARD LENGTH=198 | 201606	AT1G74730.1	AT1G74730.1	23.791	24.5209	24.3205	23.9335	24.5003	24.3797	21.5262	24.9201	21.7237	24.5554	24.3564	24.002	plastid	4.3684		35	not assigned	35.2	not assigned.unknown	35.2	not assigned.unknown	2	2	2	10.1	10.1	10.1	20.735	0	1512300000	30	10.1	10.1	10.1	10.1	10.1	10.1	10.1	10.1	10.1	10.1	10.1	10.1
>AT5G64880.1 | transmembrane protein | Chr5:25932353-25933874 FORWARD LENGTH=171 | 201606	AT5G64880.1	AT5G64880.1	23.7741	23.1022	23.8175	22.6734	23.0584	23.6527	20.1668	24.1684		23.4998	23.1502	23.5322	plasma membrane	1.4983		35	not assigned	35.2	not assigned.unknown	35.2	not assigned.unknown	1	1	1	4.7	4.7	4.7	18.778	0.0072165	728800000	10	4.7	4.7	4.7	4.7	4.7	4.7	4.7	4.7	0	4.7	4.7	4.7
>AT2G18960.1 | H[+]-ATPase 1 | Chr2:8221858-8227268 FORWARD LENGTH=949 | 201606;>AT2G18960.3 | H[+]-ATPase 1 | Chr2:8223421-8227268 FORWARD LENGTH=885 | 201606;>AT2G18960.2 | H[+]-ATPase 1 | Chr2:8223421-8227268 FORWARD LENGTH=885 | 201606	AT2G18960.1;AT2G18960.3;AT2G18960.2	AT2G18960.1;AT2G18960.3;AT2G18960.2	23.7714	24.276	24.032	23.1396	24.3144	23.8986	21.2934	24.8963	21.1568	24.4418	24.0633	23.4072	plasma membrane	297.24		34	transport	34.1	transport.p- and v-ATPases	34.1.2	transport.p- and v-ATPases.H+-exporting ATPase	44	44	15	44.8	44.8	13.8	104.22	0	12312000000	466	43.8	42.3	43.9	35.8	39.7	42	40.6	41.5	36.9	43.1	43	41.2
>AT2G04030.2 | Chaperone protein htpG family protein | Chr2:1281983-1285909 FORWARD LENGTH=777 | 201606;>AT2G04030.1 | Chaperone protein htpG family protein | Chr2:1281983-1285909 FORWARD LENGTH=780 | 201606	AT2G04030.2;AT2G04030.1	AT2G04030.2;AT2G04030.1	23.7655	23.6738	23.9947	23.4488	23.9681	24.2497	20.5169	25.1775	20.6978	23.7172	22.8187	22.3193	plastid	323.31		20	stress	20.2	stress.abiotic	20.2.1	stress.abiotic.heat	43	43	37	62.3	62.3	55.6	88.255	0	9883300000	486	55.2	55.7	54.8	47	53.3	53.8	44.1	58.4	44.7	50.7	53.9	52.6
>AT1G72150.1 | PATELLIN 1 | Chr1:27148558-27150652 FORWARD LENGTH=573 | 201606	AT1G72150.1;AT1G22530.2;AT1G22530.1	AT1G72150.1	23.7645	23.3999	22.7339	22.5972	23.8532	22.5568	21.1913	24.9119	20.6373	24.5047	23.4382	20.7157	plasma membrane	133.68		34	transport	34.99	transport.misc	34.99	transport.misc	26	26	26	50.4	50.4	50.4	64.046	0	6402600000	249	44.3	48.9	45	37	45.2	34	41.9	48	36.1	50.4	48.9	29.3
>AT5G66760.1 | succinate dehydrogenase 1-1 | Chr5:26653776-26657224 FORWARD LENGTH=634 | 201606	AT5G66760.1;AT2G18450.1	AT5G66760.1	23.7349	24.1688	23.3958	22.8144	24.4842	23.5083	20.8396	24.9855	20.645	23.9977	23.8206	22.8085	mitochondrion	311.36		8	TCA / org transformation	8.1	TCA / org transformation.TCA	8.1.7	TCA / org transformation.TCA.succinate dehydrogenase	24	24	24	57.9	57.9	57.9	69.656	0	6408200000	227	46.5	56.8	53.3	30.1	54.1	44.8	30.1	53.3	29	48.7	53.5	47.3
>AT4G00430.1 | plasma membrane intrinsic protein 1%3B4 | Chr4:186143-187531 REVERSE LENGTH=287 | 201606;>AT4G00430.2 | plasma membrane intrinsic protein 1%3B4 | Chr4:186569-187531 REVERSE LENGTH=219 | 201606	AT4G00430.1;AT4G00430.2	AT4G00430.1;AT4G00430.2	23.7126	23.4353	23.0498	22.9446	23.764	23.3119	20.9801	24.2474	20.8291	23.61	23.0602	22.2515	plasma membrane	31.883		34	transport	34.19	transport.Major Intrinsic Proteins	34.19.1	transport.Major Intrinsic Proteins.PIP	7	4	4	28.9	20.6	20.6	30.692	0	1202200000	44	27.2	28.9	22	20.2	22	22	28.9	22	20.2	28.9	22	22
>AT1G01090.1 | pyruvate dehydrogenase E1 alpha | Chr1:47705-49166 REVERSE LENGTH=428 | 201606	AT1G01090.1	AT1G01090.1	23.7108	23.089	23.0861	23.0013	23.0005	23.3151	19.7397	23.8025	19.2991	24.0096	23.1093	22.6031	plastid	177.93		8	TCA / org transformation	8.1	TCA / org transformation.TCA	8.1.1.1	TCA / org transformation.TCA.pyruvate DH.E1	21	21	21	53.3	53.3	53.3	47.173	0	3622700000	192	45.6	45.6	45.3	41.4	42.1	41.6	31.1	47.9	32.5	48.4	45.6	45.3
>ATCG00650.1 | ribosomal protein S18 | ChrC:67917-68222 FORWARD LENGTH=101 | 201606	ATCG00650.1	ATCG00650.1	23.708	23.7031	24.1066	22.9282	23.6239	23.6381	20.8275	24.3158	21.0263	24.4408	23.7837	23.7688	plastid	12.24		29	protein	29.2	protein.synthesis	29.2.1.1.1.1.18	protein.synthesis.ribosomal protein.prokaryotic.chloroplast.30S subunit.S18	3	3	3	25.7	25.7	25.7	12.06	0	1046800000	40	25.7	25.7	25.7	25.7	25.7	25.7	25.7	25.7	25.7	25.7	25.7	25.7
>AT1G04620.1 | coenzyme F420 hydrogenase family / dehydrogenase%2C beta subunit family | Chr1:1282869-1286492 REVERSE LENGTH=462 | 201606	AT1G04620.1	AT1G04620.1	23.6898	24.2881	23.1889	23.3037	24.158	23.5489	20.0208	24.2388	19.8645	24.1699	23.7051	22.5813	plastid	241.38		18	Co-factor and vitamine metabolism	18	Co-factor and vitamine metabolism.	18	Co-factor and vitamine metabolism	23	23	23	60.2	60.2	60.2	51.661	0	4691500000	188	47.8	60.2	46.1	39.4	47.8	46.3	26.4	54.1	30.1	47.8	51.1	43.5
>AT4G28750.1 | Photosystem I reaction centre subunit IV / PsaE protein | Chr4:14202951-14203888 REVERSE LENGTH=143 | 201606	AT4G28750.1	AT4G28750.1	23.68	26.3755	24.8988	23.8176	26.2122	25.2842	20.6939	26.3199	24.2593	24.1311	26.4246	24.7882	plastid	92.369		1	PS	1.1	PS.lightreaction	1.1.2.2	PS.lightreaction.photosystem I.PSI polypeptide subunits	9	9	7	62.9	62.9	52.4	14.967	0	6178400000	119	58	58	58	55.9	58	58	32.2	62.9	58	55.9	58	58
>AT3G14110.2 | Tetratricopeptide repeat (TPR)-like superfamily protein | Chr3:4676222-4677010 REVERSE LENGTH=232 | 201606;>AT3G14110.1 | Tetratricopeptide repeat (TPR)-like superfamily protein | Chr3:4676222-4677602 REVERSE LENGTH=316 | 201606;>AT3G14110.3	AT3G14110.2;AT3G14110.1;AT3G14110.3	AT3G14110.2;AT3G14110.1;AT3G14110.3	23.6617	24.3768	24.7004	23.5124	24.6836	24.7805	21.2395	25.2771	21.3409	24.342	23.9621	24.0079	extracellular,endoplasmic reticulum;plastid	41.734		19	tetrapyrrole synthesis	19.4	tetrapyrrole synthesis.regulation	19.4	tetrapyrrole synthesis.regulation	10	10	10	43.5	43.5	43.5	25.718	0	2601500000	98	40.1	43.5	43.5	40.1	43.5	40.9	31.9	43.5	37.1	39.7	43.5	43.5
>AT5G40650.1 | succinate dehydrogenase 2-2 | Chr5:16281462-16283296 FORWARD LENGTH=280 | 201606;>AT5G40650.2 | succinate dehydrogenase 2-2 | Chr5:16281462-16282136 FORWARD LENGTH=224 | 201606	AT5G40650.1;AT5G40650.2	AT5G40650.1;AT5G40650.2	23.6611	24.1288	22.8274	22.7622	24.3745	23.3813	20.6334	25.022	20.9087	23.9514	23.8081	22.513	mitochondrion	69.252		8	TCA / org transformation	8.1	TCA / org transformation.TCA	8.1.7	TCA / org transformation.TCA.succinate dehydrogenase	11	11	4	40.4	40.4	17.1	31.141	0	2752200000	110	36.4	40.4	36.4	31.4	40.4	31.8	27.1	40.4	35.4	36.4	40.4	36.1
>AT4G20360.2 | RAB GTPase homolog E1B | Chr4:10990036-10991466 FORWARD LENGTH=476 | 201606;>AT4G20360.1 | RAB GTPase homolog E1B | Chr4:10990036-10991466 FORWARD LENGTH=476 | 201606	AT4G20360.2;AT4G20360.1	AT4G20360.2;AT4G20360.1	23.6054	24.5455	24.2552	23.4866	24.7188	24.0774	20.4501	25.1425	20.904	23.9812	24.0346	23.3453	plastid	309.22		29	protein	29.2	protein.synthesis	29.2.4	protein.synthesis.elongation	20	20	19	52.9	52.9	49.8	51.63	0	6367500000	276	46	49.8	43.5	46	49.8	47.3	42.6	48.7	34.7	40.3	49.8	41
>AT1G06530.1 | Tropomyosin-like protein | Chr1:2001625-2002596 FORWARD LENGTH=323 | 201606	AT1G06530.1	AT1G06530.1	23.6037	24.3338	24.0401	22.9635	24.5027	23.7982	20.9982	24.413	20.769	24.1778	23.7903	22.9828	mitochondrion	132.7		31	cell	31.1	cell.organisation	31.1	cell.organisation	18	18	18	54.8	54.8	54.8	36.119	0	3538300000	153	38.4	48.3	45.5	30.7	46.1	35.3	39.3	44	37.8	46.1	45.8	40.2
>AT5G13510.1 | Ribosomal protein L10 family protein | Chr5:4341294-4341956 FORWARD LENGTH=220 | 201606	AT5G13510.1	AT5G13510.1	23.598	22.9118	21.8294	22.7363	22.6169	22.171	21.8891	23.5579	17.8605	23.6246	22.0682	21.4112	plastid	67.138		29	protein	29.2	protein.synthesis	29.2.1.1.1.2.10	protein.synthesis.ribosomal protein.prokaryotic.chloroplast.50S subunit.L10	11	11	11	46.8	46.8	46.8	24.736	0	1517000000	77	38.6	46.8	22.7	28.2	35.5	25.9	35.9	44.1	14.1	35.9	40	34.5
>AT3G26710.1 | cofactor assembly of complex C | Chr3:9813550-9814606 FORWARD LENGTH=267 | 201606	AT3G26710.1	AT3G26710.1	23.591	23.8658	23.0331	23.0293	23.5598	23.5281	19.1383	23.7959	19.2288	24.2348	23.7503	22.7821	plastid	58.358		29	protein	29.8	protein.assembly and cofactor ligation	29.8	protein.assembly and cofactor ligation	6	6	6	20.6	20.6	20.6	30.101	0	1240100000	68	20.6	20.6	18	20.6	18	20.6	12	18	18	20.6	20.6	20.6
>AT5G15090.2 | voltage dependent anion channel 3 | Chr5:4889641-4891389 REVERSE LENGTH=274 | 201606;>AT5G15090.1 | voltage dependent anion channel 3 | Chr5:4889641-4891389 REVERSE LENGTH=274 | 201606	AT5G15090.2;AT5G15090.1	AT5G15090.2;AT5G15090.1	23.5727	23.9539	23.0419	22.975	24.1754	22.5156	20.0813	24.3468	19.4503	23.8499	24.0886	22.3607	mitochondrion	137.36		34	transport	34.2	transport.porins	34.2	transport.porins	12	10	10	62.4	58.4	58.4	29.21	0	2383800000	138	55.1	62.4	62.4	51.5	62.4	44.9	48.2	62.4	44.9	55.1	62.4	55.1
>AT1G52230.1 | photosystem I subunit H2 | Chr1:19454902-19455508 FORWARD LENGTH=145 | 201606	AT1G52230.1	AT1G52230.1	23.5645	24.9999	24.3572	21.7884	23.9722	24.2612	20.2791	25.3918	23.8775	23.0226	24.3728	24.6266	plastid	121.33		1	PS	1.1	PS.lightreaction	1.1.2.2	PS.lightreaction.photosystem I.PSI polypeptide subunits	6	1	1	53.8	17.2	17.2	15.273	0	1752500000	27	53.1	53.8	53.8	53.1	53.8	53.1	47.6	53.8	53.8	53.1	53.1	53.8
>AT3G50820.1 | photosystem II subunit O-2 | Chr3:18891008-18892311 REVERSE LENGTH=331 | 201606	AT3G50820.1	AT3G50820.1	23.5557	23.7411	22.8989	23.1594	23.5657	23.269	21.2035	24.1781	21.7126	23.8623	23.3124	22.8379	plastid	276.47		1	PS	1.1	PS.lightreaction	1.1.1.2	PS.lightreaction.photosystem II.PSII polypeptide subunits	21	8	8	58.9	30.5	30.5	35.019	0	3899800000	137	58.9	53.5	53.5	53.5	56.5	56.5	58.9	56.5	56.5	58.9	55.9	56.5
>AT3G27850.1 | ribosomal protein L12-C | Chr3:10324905-10325468 FORWARD LENGTH=187 | 201606;>AT3G27830.2 | ribosomal protein L12-A | Chr3:10318576-10319151 FORWARD LENGTH=191 | 201606;>AT3G27830.1 | ribosomal protein L12-A | Chr3:10318576-10319151 FORWARD	AT3G27850.1;AT3G27830.2;AT3G27830.1	AT3G27850.1;AT3G27830.2;AT3G27830.1	23.5455	22.1169	22.5981	23.3202	22.076	21.176	21.6184	23.1037	18.8048	24.0148	21.6604	22.0101	plastid	20.947		29	protein	29.2	protein.synthesis	29.2.1.1.1.2.12	protein.synthesis.ribosomal protein.prokaryotic.chloroplast.50S subunit.L12	6	6	6	26.7	26.7	26.7	19.682	0	1427200000	42	22.5	20.9	22.5	22.5	20.9	16.6	26.7	22.5	20.9	22.5	20.9	22.5
>AT4G27440.2 | protochlorophyllide oxidoreductase B | Chr4:13725648-13727107 FORWARD LENGTH=401 | 201606;>AT4G27440.1 | protochlorophyllide oxidoreductase B | Chr4:13725648-13727107 FORWARD LENGTH=401 | 201606	AT4G27440.2;AT4G27440.1;AT5G54190.1;AT5G54190.2	AT4G27440.2;AT4G27440.1	23.5071	23.7256	24.3898	23.3344	24.553	24.0833	20.7593	24.8489	21.2761	24.3309	24.4046	24.0755	plastid	198.29		19	tetrapyrrole synthesis	19.14	tetrapyrrole synthesis.protochlorophyllide reductase	19.14	tetrapyrrole synthesis.protochlorophyllide reductase	22	22	18	66.1	66.1	60.6	43.359	0	6099200000	222	42.4	52.6	59.4	29.9	55.6	50.6	35.2	54.6	45.1	51.6	56.4	59.4
>AT1G71500.1 | Rieske (2Fe-2S) domain-containing protein | Chr1:26936084-26937331 FORWARD LENGTH=287 | 201606	AT1G71500.1	AT1G71500.1	23.5059	24.1892	23.5055	22.7481	24.3353	23.1978	20.7631	24.5605	19.486	24.2359	24.5896	22.859	plastid	175.23		26	misc	26.3	misc. other Ferredoxins and Rieske domain	26.3	misc. other Ferredoxins and Rieske domain	12	12	12	48.8	48.8	48.8	31.727	0	3904100000	141	46	48.4	46	35.5	46	46	46	44.6	35.5	46	48.4	46
>AT1G02560.1 | nuclear encoded CLP protease 5 | Chr1:538000-539805 FORWARD LENGTH=298 | 201606	AT1G02560.1	AT1G02560.1	23.5	23.3802	22.9273	23.4586	23.1965	22.8341	20.526	24.0799	19.6635	23.5592	22.9253	22.0093	plastid	70.228		29	protein	29.5	protein.degradation	29.5.5	protein.degradation.serine protease	7	7	7	39.3	39.3	39.3	32.356	0	2451100000	92	29.9	39.3	29.9	29.9	29.9	36.6	21.8	39.3	21.8	29.9	39.3	21.8
>AT3G61430.2 | plasma membrane intrinsic protein 1A | Chr3:22733657-22735113 FORWARD LENGTH=286 | 201606;>AT3G61430.1 | plasma membrane intrinsic protein 1A | Chr3:22733657-22735113 FORWARD LENGTH=286 | 201606	AT3G61430.2;AT3G61430.1;AT3G54820.1	AT3G61430.2;AT3G61430.1	23.4978	23.7481	23.9725	22.9439	24.2004	23.9791	20.7327	25.0943	21.0775	24.0791	23.9981	22.9479	plasma membrane	23.398		34	transport	34.19	transport.Major Intrinsic Proteins	34.19.1	transport.Major Intrinsic Proteins.PIP	7	3	2	26.9	16.8	13.3	30.688	0	1733600000	28	18.2	19.9	26.9	18.2	19.9	13.6	19.9	19.9	11.9	19.9	19.9	20.6
>AT1G08480.1 | succinate dehydrogenase subunit | Chr1:2684340-2685395 FORWARD LENGTH=142 | 201606	AT1G08480.1	AT1G08480.1	23.492	23.6642	23.0497	23.1222	24.0339	22.9304	20.8613	24.7343	20.3384	23.9456	22.2829	23.1181	mitochondrion	29.446		35	not assigned	35.2	not assigned.unknown	35.2	not assigned.unknown	4	4	4	37.3	37.3	37.3	15.812	0	992400000	42	17.6	17.6	37.3	12.7	32.4	32.4	17.6	37.3	32.4	17.6	17.6	37.3
>ATCG00160.1 | ribosomal protein S2 | ChrC:15013-15723 REVERSE LENGTH=236 | 201606	ATCG00160.1	ATCG00160.1	23.4866	22.8362	24.2069	23.0163	23.1785	23.7046	20.444	24.3155	20.9857	24.2237	23.171	23.7744	plastid	25.152		29	protein	29.2	protein.synthesis	29.2.1.1.1.1.2	protein.synthesis.ribosomal protein.prokaryotic.chloroplast.30S subunit.S2	12	12	12	46.6	46.6	46.6	26.904	0	2175200000	92	40.3	40.7	37.7	35.6	32.6	36.9	33.5	36.9	42.8	46.2	35.6	42.8
>AT1G23310.1 | glutamate:glyoxylate aminotransferase | Chr1:8268720-8271329 REVERSE LENGTH=481 | 201606;>AT1G23310.2 | glutamate:glyoxylate aminotransferase | Chr1:8268808-8271329 REVERSE LENGTH=441 | 201606	AT1G23310.1;AT1G23310.2	AT1G23310.1;AT1G23310.2	23.46	23.3023	24.1189	22.6166	23.9204	24.0418	21.5445	24.8432	20.1514	23.8035	22.8275	22.7841	cytosol;peroxisome	320.3		13	amino acid metabolism	13.1	amino acid metabolism.synthesis	13.1.1.3.1	amino acid metabolism.synthesis.central amino acid metabolism.alanine.alanine aminotransferase	25	25	16	70.7	70.7	41.4	53.301	0	4873900000	293	64.7	67.4	64.2	55.9	58.2	61.7	54.5	67.4	42.4	63	55.7	64
>AT4G34200.1 | D-3-phosphoglycerate dehydrogenase | Chr4:16374041-16376561 REVERSE LENGTH=603 | 201606	AT4G34200.1	AT4G34200.1	23.4565	23.4893	23.2237	23.4985	24.1292	24.2865	20.8202	24.7269	20.2051	24.1268	23.585	23.2496	plastid	156.16		13	amino acid metabolism	13.1	amino acid metabolism.synthesis	13.1.5.1.1	amino acid metabolism.synthesis.serine-glycine-cysteine group.serine.phosphoglycerate dehydrogenase	22	22	17	42.3	42.3	34.5	63.324	0	5988300000	194	33.8	38.8	33.7	34.2	40.1	36.7	23.1	36	23.4	33.8	36.7	34
>AT5G57345.1 | transmembrane protein | Chr5:23229562-23230587 REVERSE LENGTH=188 | 201606	AT5G57345.1	AT5G57345.1	23.4411	23.1171	23.3471	23.8434	24.0889	23.7049	21.0121	24.3624	21.4254	23.5616	22.8733	23.1152	plastid	9.8054		35	not assigned	35.2	not assigned.unknown	35.2	not assigned.unknown	3	3	3	14.4	14.4	14.4	20.189	0	1538400000	33	14.4	10.6	14.4	14.4	14.4	14.4	14.4	14.4	14.4	10.6	10.6	14.4
>AT1G58290.1 | Glutamyl-tRNA reductase family protein | Chr1:21624028-21626051 REVERSE LENGTH=543 | 201606	AT1G58290.1;AT1G09940.1;AT2G31250.1	AT1G58290.1	23.4074	23.9805	24.1427	22.6211	24.5462	24.0488	20.3819	24.9112	21.5936	23.1045	22.8524	22.6761	plastid	233.18		19	tetrapyrrole synthesis	19.2	tetrapyrrole synthesis.glu-tRNA reductase	19.2	tetrapyrrole synthesis.glu-tRNA reductase	24	24	24	47.5	47.5	47.5	59.515	0	5645500000	180	40	42.5	44.2	29.1	44.2	41.4	30.8	43.8	32.4	37.2	37.6	38.7
>AT1G18060.1 | microbial collagenase | Chr1:6212065-6213314 REVERSE LENGTH=226 | 201606	AT1G18060.1	AT1G18060.1	23.4022	23.7498	22.2025	22.7895	22.9666	22.258	20.3828	24.1175	18.186	24.153	23.6549	21.4803	plastid	35.9		35	not assigned	35.2	not assigned.unknown	35.2	not assigned.unknown	8	8	8	45.6	45.6	45.6	25.198	0	1942200000	79	41.6	45.6	45.6	37.2	41.6	45.6	45.6	45.6	30.5	45.6	45.6	41.6
>AT4G16155.1 | dihydrolipoamide dehydrogenase | Chr4:9153570-9157133 REVERSE LENGTH=567 | 201606	AT4G16155.1	AT4G16155.1	23.3945	23.4675	23.1082	23.0604	24.122	23.5179	20.0126	24.4973	20.7254	24.0048	23.3644	22.9318	plastid	301.52		11	lipid metabolism	11.1	lipid metabolism.FA synthesis and FA elongation	11.1.31	lipid metabolism.FA synthesis and FA elongation.pyruvate DH	24	24	10	53.3	53.3	29.1	60.144	0	5099800000	246	40.2	51	46	28.7	43.9	44.8	24.2	50.6	31.7	39.9	48.3	44.4
>AT3G47070.1 | thylakoid soluble phosphoprotein | Chr3:17337205-17337507 REVERSE LENGTH=100 | 201606	AT3G47070.1	AT3G47070.1	23.3525	23.4836	23.1282	23.0114	23.3564	22.7807	19.9163	22.7148	19.0274	22.8629	22.8865	21.9434	plastid	27.253		35	not assigned	35.2	not assigned.unknown	35.2	not assigned.unknown	4	4	4	46	46	46	10.53	0	910800000	39	33	33	33	33	33	46	33	33	46	33	46	46
>AT5G25980.2 | glucoside glucohydrolase 2 | Chr5:9072730-9075477 FORWARD LENGTH=547 | 201606;>AT5G25980.3 | glucoside glucohydrolase 2 | Chr5:9072730-9075143 FORWARD LENGTH=467 | 201606;>AT5G25980.1 | glucoside glucohydrolase 2 | Chr5:9072730-9075143 FORWA	AT5G25980.2;AT5G25980.3;AT5G25980.1	AT5G25980.2;AT5G25980.3;AT5G25980.1	23.3498	24.0825	24.0824	22.545	23.7803	22.6454	19.8036	24.646	20.8304	24.2298	24.2253	24.3628	vacuole	323.31		16	secondary metabolism	16.5	secondary metabolism.sulfur-containing	16.5.1.3.1.1	secondary metabolism.sulfur-containing.glucosinolates.degradation.myrosinase.TGG	23	23	19	54.7	54.7	47.5	62.731	0	6001200000	234	35.8	38.2	53.4	23.6	43.9	49.7	21.2	40	39.1	38.2	49.4	53.4
>AT5G04140.1 | glutamate synthase 1 | Chr5:1130031-1138186 FORWARD LENGTH=1622 | 201606;>AT5G04140.2 | glutamate synthase 1 | Chr5:1130031-1138186 FORWARD LENGTH=1648 | 201606	AT5G04140.1;AT5G04140.2	AT5G04140.1;AT5G04140.2	23.343	23.3105	23.6866	23.3196	23.4073	23.66	20.5179	23.8805	20.2351	23.1627	22.3273	21.5403	plastid	323.31		12	N-metabolism	12.2	N-metabolism.ammonia metabolism	12.2.1.1	N-metabolism.ammonia metabolism.glutamate synthase.ferredoxin dependent	66	66	54	53	53	46.2	176.75	0	12368000000	627	44.5	48.2	50.1	38.8	45.7	40.5	34.3	41.7	30.4	40	40.9	40.6
>AT1G54500.1 | Rubredoxin-like superfamily protein | Chr1:20357084-20357671 REVERSE LENGTH=195 | 201606	AT1G54500.1	AT1G54500.1	23.3074	22.5962	22.0437	22.8687	23.2545	22.4714	20.4936	24.0498	19.5548	24.005	22.0637	21.3194	plastid	111.39		29	protein	29.8	protein.assembly and cofactor ligation	29.8	protein.assembly and cofactor ligation	6	6	6	50.3	50.3	50.3	21.874	0	1153600000	53	50.3	50.3	44.1	36.9	50.3	32.8	43.1	50.3	13.8	50.3	31.3	24.1
>AT4G24190.2 | Chaperone protein htpG family protein | Chr4:12551902-12555851 REVERSE LENGTH=823 | 201606;>AT4G24190.1 | Chaperone protein htpG family protein | Chr4:12551902-12555851 REVERSE LENGTH=823 | 201606	AT4G24190.2;AT4G24190.1	AT4G24190.2;AT4G24190.1	23.3052	23.8996	23.449	23.0233	24.1412	23.541	20.5025	24.9044	20.5293	24.0136	23.5486	22.7825	endoplasmic reticulum	323.31		20	stress	20.2	stress.abiotic	20.2.1	stress.abiotic.heat	40	39	38	55.8	54.7	53.2	94.148	0	8323700000	371	47.8	47.9	48.6	41.8	48.2	41.7	44.5	51.8	38.5	48.4	47.9	48.5
>ATCG00350.1 | Photosystem I%2C PsaA/PsaB protein | ChrC:39605-41857 REVERSE LENGTH=750 | 201606	ATCG00350.1	ATCG00350.1	23.2808	25.6254	24.8913	23.064	25.362	25.2381	20.8731	25.8523	25.1529	23.796	25.6451	24.9539	plastid	233.73		1	PS	1.1	PS.lightreaction	1.1.2.2	PS.lightreaction.photosystem I.PSI polypeptide subunits	22	22	22	42	42	42	83.23	0	9783600000	210	18.9	26.3	24.4	14.9	24.1	31.9	14.8	25.2	42	17.7	25.2	24.1
>AT1G79600.1 | Protein kinase superfamily protein | Chr1:29950105-29952516 REVERSE LENGTH=711 | 201606	AT1G79600.1;AT4G31160.1	AT1G79600.1	23.2631	23.7083	23.985	22.9016	23.8847	23.9131	20.5366	24.6527	20.0607	24.0899	23.4259	23.3392	nucleus;plastid	269.35		34;35	not assigned;transport	34.16;35.2	not assigned.unknown;transport.ABC transporters and multidrug resistance systems	34.16;35.2	not assigned.unknown;transport.ABC transporters and multidrug resistance systems	34	34	34	53.4	53.4	53.4	79.021	0	7653300000	332	42.5	44.9	48.9	36.6	38.1	44.2	29.5	48.8	33.1	41.5	47.3	48.9
>AT3G44890.1 | ribosomal protein L9 | Chr3:16386505-16387963 FORWARD LENGTH=197 | 201606	AT3G44890.1	AT3G44890.1	23.2485	23.2561	23.2103	22.581	23.3725	22.8664	19.6084	23.7252	20.3529	23.9847	23.1874	22.8331	plastid	44.423		29	protein	29.2	protein.synthesis	29.2.1.1.1.2.9	protein.synthesis.ribosomal protein.prokaryotic.chloroplast.50S subunit.L9	9	9	9	44.7	44.7	44.7	22.134	0	1548400000	83	44.7	40.6	44.7	44.7	44.7	36	28.4	44.7	31	44.7	44.7	40.6
>AT5G51010.1 | Rubredoxin-like superfamily protein | Chr5:20744615-20745344 FORWARD LENGTH=154 | 201606	AT5G51010.1	AT5G51010.1	23.2297	23.328	23.5724	23.6557	23.8106	23.9451	19.4531	23.031	19.8812	23.1745	22.7196	21.8925	plastid	15.702		21	redox	21.1	redox.thioredoxin	21.1	redox.thioredoxin	4	4	4	27.3	27.3	27.3	17.23	0	1002700000	42	27.3	18.2	27.3	21.4	21.4	27.3	12.3	21.4	18.2	21.4	27.3	21.4
>AT4G31990.4 | aspartate aminotransferase 5 | Chr4:15471074-15473521 REVERSE LENGTH=448 | 201606;>AT4G31990.2 | aspartate aminotransferase 5 | Chr4:15471074-15473521 REVERSE LENGTH=453 | 201606;>AT4G31990.1 | aspartate aminotransferase 5 | Chr4:15471074-15	AT4G31990.4;AT4G31990.2;AT4G31990.1;AT4G31990.3;AT5G11520.1	AT4G31990.4;AT4G31990.2;AT4G31990.1;AT4G31990.3	23.2236	23.0831	23.4749	23.0789	23.4664	23.609	20.083	24.1087	19.9826	23.2981	22.8023	22.0063	peroxisome;plastid	142.83		13	amino acid metabolism	13.1	amino acid metabolism.synthesis	13.1.1.2.1	amino acid metabolism.synthesis.central amino acid metabolism.aspartate.aspartate aminotransferase	29	29	29	74.1	74.1	74.1	49.324	0	4660500000	255	56	65.2	72.5	48.9	51.1	68.3	53.1	71	48.7	55.4	63.2	60.9
>AT1G03630.2 | protochlorophyllide oxidoreductase C | Chr1:907699-909245 FORWARD LENGTH=399 | 201606;>AT1G03630.1 | protochlorophyllide oxidoreductase C | Chr1:907699-909245 FORWARD LENGTH=401 | 201606	AT1G03630.2;AT1G03630.1	AT1G03630.2;AT1G03630.1	23.1948	23.8529	24.0278	23.0778	24.1981	23.6904	20.6219	24.2548	20.5487	23.9923	23.9361	23.6661	plastid	273.46		19	tetrapyrrole synthesis	19.14	tetrapyrrole synthesis.protochlorophyllide reductase	19.14	tetrapyrrole synthesis.protochlorophyllide reductase	21	17	17	57.9	52.4	52.4	43.625	0	4782900000	243	45.6	51.9	57.9	40.6	51.9	50.9	45.4	57.9	44.4	45.6	57.9	57.6
>AT2G28800.4 | 63 kDa inner membrane family protein | Chr2:12356669-12359158 REVERSE LENGTH=432 | 201606;>AT2G28800.1 | 63 kDa inner membrane family protein | Chr2:12356669-12359158 REVERSE LENGTH=462 | 201606	AT2G28800.4;AT2G28800.1;AT2G28800.3;AT2G28800.2	AT2G28800.4;AT2G28800.1	23.1904	22.9741	23.1002	23.0039	22.8016	22.9163	20.6266	23.2873	19.7436	24.2447	23.1472	22.6299	plastid	24.311		29	protein	29.3	protein.targeting	29.3.3	protein.targeting.chloroplast	8	8	8	16	16	16	47.071	0	2724400000	59	13.9	13.9	13.9	11.3	11.3	11.3	11.3	11.3	13.4	13.9	13.9	13.9
>AT5G26570.1 | chloroplastidic phosphoglucan%2C water dikinase (ATGWD3) | Chr5:9261580-9267526 FORWARD LENGTH=1196 | 201606;>AT5G26570.2 | chloroplastidic phosphoglucan%2C water dikinase (ATGWD3) | Chr5:9261580-9266463 FORWARD LENGTH=865 | 201606	AT5G26570.1;AT5G26570.2	AT5G26570.1;AT5G26570.2	23.1614	23.775	23.5378	23.0911	23.6624	23.3793	20.4052	24.4348	20.766	23.4336	23.2674	22.6038	plastid	323.31		2	major CHO metabolism	2.2	major CHO metabolism.degradation	2.2.2.3	major CHO metabolism.degradation.starch.glucan water dikinase	51	51	51	48.1	48.1	48.1	131.32	0	9811800000	554	40.1	41.1	45.7	33.9	36.3	41.5	35.8	38	36.5	38.7	40.5	40.7
>AT3G14420.2 | Aldolase-type TIM barrel family protein | Chr3:4821804-4823899 FORWARD LENGTH=367 | 201606;>AT3G14420.1 | Aldolase-type TIM barrel family protein | Chr3:4821804-4823899 FORWARD LENGTH=367 | 201606;>AT3G14420.4 | Aldolase-type TIM barrel fami	AT3G14420.2;AT3G14420.1;AT3G14420.4;AT3G14420.5;AT3G14420.6;AT3G14420.3;AT4G18360.4;AT4G18360.1;AT4G18360.2;AT4G18360.3;AT3G14150.7;AT3G14150.5;AT3G14130.2;AT3G14150.6;AT3G14150.4;AT3G14150.3;AT3G14130.4;AT3G14150.2;AT3G14150.1;AT3G14130.3;AT3G14130.1	AT3G14420.2;AT3G14420.1;AT3G14420.4;AT3G14420.5;AT3G14420.6;AT3G14420.3	23.1479	22.8144	23.5466	22.2275	23.3045	23.3295	19.7551	24.3649	20.2576	23.6535	22.6831	21.9279	peroxisome	44.479		1	PS	1.2	PS.photorespiration	1.2.2	PS.photorespiration.glycolate oxydase	26	9	9	81.5	26.7	26.7	40.341	0	3050500000	121	73	69.2	73	62.4	73.3	71.4	63.5	73.3	63.5	68.9	69.5	65.1
>AT1G48460.2 | tRNA-processing ribonuclease BN | Chr1:17911469-17913149 FORWARD LENGTH=303 | 201606;>AT1G48460.1 | tRNA-processing ribonuclease BN | Chr1:17911469-17913149 FORWARD LENGTH=340 | 201606	AT1G48460.2;AT1G48460.1	AT1G48460.2;AT1G48460.1	23.146	23.2795	23.1585	22.8757	23.2183	23.6951	20.1135	24.0054	20.4824	23.3664	22.8187	21.964	plastid	27.704		35	not assigned	35.2	not assigned.unknown	35.2	not assigned.unknown	7	7	7	25.7	25.7	25.7	34.081	0	1915600000	56	25.7	25.7	25.7	25.7	25.7	19.8	21.5	25.7	16.2	25.7	21.5	25.7
>ATCG01310.1 | ribosomal protein L2 | ChrC:152806-154312 FORWARD LENGTH=274 | 201606;>ATCG00830.1 | ribosomal protein L2 | ChrC:84337-85843 REVERSE LENGTH=274 | 201606	ATCG01310.1;ATCG00830.1	ATCG01310.1;ATCG00830.1	23.1123	22.9828	23.5912	21.7525	22.535	23.3496	19.3316	23.0926	20.1098	24.0791	23.1789	23.1418	plastid	100.49		29	protein	29.2	protein.synthesis	29.2.1.1.1.2.2	protein.synthesis.ribosomal protein.prokaryotic.chloroplast.50S subunit.L2	12	12	12	54	54	54	29.864	0	1826900000	90	44.9	38.7	45.3	18.6	42.3	39.1	34.7	39.8	34.7	44.9	44.9	45.3
>AT1G12900.4 | glyceraldehyde 3-phosphate dehydrogenase A subunit 2 | Chr1:4392634-4393850 REVERSE LENGTH=350 | 201606;>AT1G12900.3 | glyceraldehyde 3-phosphate dehydrogenase A subunit 2 | Chr1:4392634-4393850 REVERSE LENGTH=350 | 201606;>AT1G12900.1 | gly	AT1G12900.4;AT1G12900.3;AT1G12900.1;AT1G12900.5;AT1G12900.2	AT1G12900.4;AT1G12900.3;AT1G12900.1;AT1G12900.5;AT1G12900.2	23.1114	23.4201	24.3905	23.0866	23.7099	23.9914	20.7191	24.2054	20.8743	23.763	22.6914	22.0906	cytosol;endoplasmic reticulum;plastid	79.102		1	PS	1.3	PS.calvin cycle	1.3.4	PS.calvin cycle.GAP	21	7	7	62	25.1	25.1	37.667	0	3389200000	73	54.3	54	55.7	52.3	54	60.6	50.3	54.3	50.6	54.3	54.3	54.3
>AT1G77490.2 | thylakoidal ascorbate peroxidase | Chr1:29117688-29120649 FORWARD LENGTH=421 | 201606;>AT1G77490.1 | thylakoidal ascorbate peroxidase | Chr1:29117688-29120046 FORWARD LENGTH=426 | 201606	AT1G77490.2;AT1G77490.1;AT4G08390.4;AT4G08390.3;AT4G08390.5;AT4G08390.2;AT4G08390.1;AT2G18140.1;AT2G18150.1	AT1G77490.2;AT1G77490.1	23.1043	24.1608	23.5759	22.3239	23.7732	23.0699	19.9783	23.7932	20.1774	23.8036	24.3207	23.4149	extracellular;plastid	87.114		21;26	misc;redox	21.2;26.12	misc.peroxidases;redox.ascorbate and glutathione	21.2.1;26.12	misc.peroxidases;redox.ascorbate and glutathione.ascorbate	14	14	14	40.9	40.9	40.9	45.643	0	3749800000	166	34	40.9	34	32.1	40.9	29	29.2	39.2	34	34	34	34
>AT1G06430.3 | FTSH protease 8 | Chr1:1960214-1962525 REVERSE LENGTH=685 | 201606;>AT1G06430.2 | FTSH protease 8 | Chr1:1960214-1962525 REVERSE LENGTH=685 | 201606;>AT1G06430.1 | FTSH protease 8 | Chr1:1960214-1962525 REVERSE LENGTH=685 | 201606	AT1G06430.3;AT1G06430.2;AT1G06430.1;AT5G15250.1;AT5G15250.2;AT3G02450.1;AT2G26140.1	AT1G06430.3;AT1G06430.2;AT1G06430.1	23.1026	23.0403	22.9867	22.9815	23.399	23.191	19.9503	23.7405	20.0692	23.5397	22.9429	21.8431	mitochondrion;plastid	143.97		29;31	cell;protein	29.5;31.2	cell.division;protein.degradation	29.5.7;31.2	cell.division;protein.degradation.metalloprotease	34	12	12	64.8	25.4	25.4	73.198	0	4061900000	125	60.7	55	50.2	48.8	52.4	49.8	47.2	48.8	51.4	52.8	51.1	47.6
>AT5G45390.1 | CLP protease P4 | Chr5:18396351-18397586 FORWARD LENGTH=292 | 201606	AT5G45390.1	AT5G45390.1	23.0851	23.0859	22.6472	23.3653	23.2022	23.1435	20.6256	23.8555	20.4707	23.2829	22.9569	21.959	plastid	44.312		29	protein	29.5	protein.degradation	29.5.5	protein.degradation.serine protease	9	9	9	28.8	28.8	28.8	31.498	0	2275400000	116	21.2	28.8	28.8	28.8	28.8	28.4	28.8	28.8	28.8	28.8	28.8	21.2
>AT3G17930.1 | transmembrane protein | Chr3:6142307-6143246 REVERSE LENGTH=190 | 201606	AT3G17930.1	AT3G17930.1	23.0691	23.2973	22.8097	23.089	23.891	23.6762	20.4619	24.3041	20.0272	24.4328	23.8869	22.3116	plastid	55.555		35	not assigned	35.2	not assigned.unknown	35.2	not assigned.unknown	4	4	4	28.4	28.4	28.4	20.913	0	1660200000	77	20.5	20.5	20.5	20.5	20.5	28.4	20.5	20.5	20.5	28.4	28.4	20.5
>AT5G30510.1 | ribosomal protein S1 | Chr5:11619262-11621223 REVERSE LENGTH=416 | 201606	AT5G30510.1	AT5G30510.1	23.066	22.1081	23.1849	22.6491	22.7811	22.9846	19.9655	23.0404	19.6811	23.9717	22.3408	22.8027	plastid	42.797		29	protein	29.2	protein.synthesis	29.2.1.1.3.1.1	protein.synthesis.ribosomal protein.prokaryotic.unknown organellar.30S subunit.S1	15	15	15	41.8	41.8	41.8	45.11	0	2426900000	107	33.9	31.2	41.8	24.5	27.6	39.9	28.1	33.4	31.5	36.1	36.1	41.8
>AT5G26000.2 | thioglucoside glucohydrolase 1 | Chr5:9080009-9082347 REVERSE LENGTH=456 | 201606;>AT5G26000.1 | thioglucoside glucohydrolase 1 | Chr5:9079678-9082347 REVERSE LENGTH=541 | 201606	AT5G26000.2;AT5G26000.1	AT5G26000.2;AT5G26000.1	23.0589	23.5575	23.2627	22.4515	23.5373	22.5725	20.0781	24.3499	20.0588	24.1755	23.5409	23.2074	vacuole	198.4		16	secondary metabolism	16.5	secondary metabolism.sulfur-containing	16.5.1.3.1.1	secondary metabolism.sulfur-containing.glucosinolates.degradation.myrosinase.TGG	18	17	17	49.1	46.7	46.7	51.481	0	3913100000	221	40.6	49.1	49.1	35.5	44.7	40.4	30.7	49.1	41.7	46.3	49.1	49.1
>AT2G39010.1 | plasma membrane intrinsic protein 2E | Chr2:16291564-16293746 FORWARD LENGTH=289 | 201606;>AT2G39010.2 | plasma membrane intrinsic protein 2E | Chr2:16291564-16292740 FORWARD LENGTH=223 | 201606	AT2G39010.1;AT2G39010.2	AT2G39010.1;AT2G39010.2	23.0579	22.9702	23.1549	22.3859	23.37	23.0029	20.1848	24.1832	19.9334	23.4239	22.5998	21.6783	plasma membrane	94.934		34	transport	34.19	transport.Major Intrinsic Proteins	34.19.1	transport.Major Intrinsic Proteins.PIP	5	5	5	14.9	14.9	14.9	31.05	0	1025200000	60	14.9	14.9	14.9	14.9	14.9	14.9	14.9	14.9	10.7	14.9	11.8	11.8
>ATCG00490.1 | ribulose-bisphosphate carboxylase | ChrC:54958-56397 FORWARD LENGTH=479 | 201606	ATCG00490.1;ATMG00280.1;AT2G07732.1	ATCG00490.1	23.0483	22.5114	22.1374	22.2827	21.7591	21.943	20.0834	21.8582	19.5882	23.1709	22.2343	21.8042	cytosol,plastid;mitochondrion;plastid	100.8		1;35	not assigned;PS	1.3;35.1;35.2	not assigned.no ontology;not assigned.unknown;PS.calvin cycle	1.3.1;35.1;35.2	not assigned.no ontology;not assigned.unknown;PS.calvin cycle.rubisco large subunit	25	25	25	54.3	54.3	54.3	52.954	0	2339000000	161	34.7	42	36.7	29.9	29.6	26.1	36.3	28.2	31.1	34.2	37.8	33.8
>AT3G04870.4 | zeta-carotene desaturase | Chr3:1342842-1346189 FORWARD LENGTH=558 | 201606;>AT3G04870.3 | zeta-carotene desaturase | Chr3:1342842-1346189 FORWARD LENGTH=558 | 201606;>AT3G04870.2 | zeta-carotene desaturase | Chr3:1342842-1346189 FORWARD LEN	AT3G04870.4;AT3G04870.3;AT3G04870.2;AT3G04870.1	AT3G04870.4;AT3G04870.3;AT3G04870.2;AT3G04870.1	22.9979	23.4715	22.027	22.8085	23.1144	21.8711	20.5394	23.4816	18.6192	23.8111	23.2164	21.4732	plastid	150.51		16	secondary metabolism	16.1	secondary metabolism.isoprenoids	16.1.4.3	secondary metabolism.isoprenoids.carotenoids.zeta-carotene desaturase	24	24	24	48.9	48.9	48.9	61.633	0	3696500000	215	40.3	47	41.8	41.8	42.1	32.6	32.1	43.9	28.5	43.7	47	39.1
>AT1G12800.1 | Nucleic acid-binding%2C OB-fold-like protein | Chr1:4361778-4365189 REVERSE LENGTH=767 | 201606	AT1G12800.1	AT1G12800.1	22.9867	22.6358	22.1993	22.1978	22.6717	22.3521	19.8104	23.6932	19.103	23.3171	22.6696	21.3511	plastid	323.31		27	RNA	27.3	RNA.regulation of transcription	27.3.23	RNA.regulation of transcription.HSF,Heat-shock transcription factor family	35	35	35	56.1	56.1	56.1	85.667	0	4136800000	253	50.2	46.7	40.3	44.2	45.5	38.9	39.9	50.1	25.9	50.2	42.4	35.3
>AT4G29060.1 | elongation factor Ts family protein | Chr4:14317744-14321315 FORWARD LENGTH=953 | 201606;>AT4G29060.2 | elongation factor Ts family protein | Chr4:14317744-14321315 FORWARD LENGTH=709 | 201606	AT4G29060.1;AT4G29060.2	AT4G29060.1;AT4G29060.2	22.9702	20.4418	19.5033	21.8242	20.7464	20.3154	22.6865	21.189	17.1685	22.8493	19.611	19.2307	plastid	323.31		29	protein	29.2	protein.synthesis	29.2.4	protein.synthesis.elongation	24	24	24	40.7	40.7	40.7	103.78	0	1964000000	139	36.5	22.6	17.8	24.7	19.4	15.8	39.6	21	12.5	33.3	18.9	19.5
>AT2G05990.2 | NAD(P)-binding Rossmann-fold superfamily protein | Chr2:2322876-2324867 FORWARD LENGTH=390 | 201606;>AT2G05990.1 | NAD(P)-binding Rossmann-fold superfamily protein | Chr2:2322876-2324867 FORWARD LENGTH=390 | 201606	AT2G05990.2;AT2G05990.1	AT2G05990.2;AT2G05990.1	22.9581	22.8975	24.3722	22.8243	23.6066	24.0042	20.6478	24.0688	18.322	24.1116	22.9209	22.6799	plastid	201.97		11	lipid metabolism	11.1	lipid metabolism.FA synthesis and FA elongation	11.1.6	lipid metabolism.FA synthesis and FA elongation.enoyl ACP reductase	18	18	18	48.7	48.7	48.7	41.213	0	3922200000	176	46.4	46.2	48.7	31.5	48.2	47.9	26.4	48.5	20.8	40.8	46.4	42.1
>AT3G07770.3 | HEAT SHOCK PROTEIN 89.1 | Chr3:2479611-2483970 FORWARD LENGTH=799 | 201606;>AT3G07770.2 | HEAT SHOCK PROTEIN 89.1 | Chr3:2479611-2483970 FORWARD LENGTH=799 | 201606;>AT3G07770.1 | HEAT SHOCK PROTEIN 89.1 | Chr3:2479611-2483970 FORWARD LENGTH	AT3G07770.3;AT3G07770.2;AT3G07770.1	AT3G07770.3;AT3G07770.2;AT3G07770.1	22.9568	22.2775	21.7917	22.3914	23.3352	22.7823	19.7006	24.1466	18.8596	23.4003	22.1612	20.9433	mitochondrion	323.31		20	stress	20.2	stress.abiotic	20.2.1	stress.abiotic.heat	37	30	30	59.3	51.3	51.3	90.566	0	5610400000	313	49.8	54.3	45.7	43.6	52.6	51.7	32.7	58.4	33.4	49.8	55.2	41.6
>AT1G07320.4 | ribosomal protein L4 | Chr1:2249190-2250173 FORWARD LENGTH=278 | 201606;>AT1G07320.3 | ribosomal protein L4 | Chr1:2249190-2250026 FORWARD LENGTH=278 | 201606;>AT1G07320.2 | ribosomal protein L4 | Chr1:2249190-2250189 FORWARD LENGTH=280 | 20	AT1G07320.4;AT1G07320.3;AT1G07320.2;AT1G07320.1	AT1G07320.4;AT1G07320.3;AT1G07320.2;AT1G07320.1	22.9372	22.6814	22.7918	20.9488	23.1616	21.9948	19.7376	23.4994	19.8434	23.316	21.9745	22.0991	plastid	22.908		29	protein	29.2	protein.synthesis	29.2.1.1.1.2.4	protein.synthesis.ribosomal protein.prokaryotic.chloroplast.50S subunit.L4	8	8	8	29.1	29.1	29.1	30.142	0	1306300000	87	26.3	26.3	29.1	19.4	29.1	23.4	26.3	29.1	20.5	23	18	29.1
>AT3G26060.3 | Thioredoxin superfamily protein | Chr3:9525474-9526123 FORWARD LENGTH=154 | 201606;>AT3G26060.1 | Thioredoxin superfamily protein | Chr3:9524807-9526123 FORWARD LENGTH=216 | 201606;>AT3G26060.2 | Thioredoxin superfamily protein | Chr3:952480	AT3G26060.3;AT3G26060.1;AT3G26060.2	AT3G26060.3;AT3G26060.1;AT3G26060.2	22.9335	23.3688	23.2193	22.665	23.9269	23.4738	20.0004	24.205	20.2778	23.2464	23.3253	22.688	plastid	75.255		21	redox	21.5	redox.peroxiredoxin	21.5	redox.peroxiredoxin	7	7	7	62.3	62.3	62.3	17.028	0	1242000000	66	62.3	62.3	52.6	52.6	52.6	52.6	52.6	62.3	52.6	52.6	52.6	52.6
>AT5G58270.1 | ABC transporter of the mitochondrion 3 | Chr5:23562168-23567040 FORWARD LENGTH=728 | 201606	AT5G58270.1	AT5G58270.1	22.9273	22.6667	23.0179	22.2978	22.7096	23.1501	19.6447	23.7574	20.6476	23.4336	22.4321	21.1825	mitochondrion	212.12		34	transport	34.16	transport.ABC transporters and multidrug resistance systems	34.16	transport.ABC transporters and multidrug resistance systems	28	28	27	44.2	44.2	42.6	80.419	0	4034700000	266	36.5	42.7	36.3	30.6	37.5	35.9	27.1	40.9	32.4	37.1	38	33.8
>AT1G02910.1 | tetratricopeptide repeat (TPR)-containing protein | Chr1:655749-658125 REVERSE LENGTH=453 | 201606;>AT1G02910.2 | tetratricopeptide repeat (TPR)-containing protein | Chr1:656293-658125 REVERSE LENGTH=370 | 201606	AT1G02910.1;AT1G02910.2	AT1G02910.1;AT1G02910.2	22.9249	22.8143	23.1833	23.0282	23.5934	23.5199	19.2312	23.5548	19.4815	23.224	22.4075	22.1646	plastid	64.355		35	not assigned	35.1	not assigned.no ontology	35.1.5	not assigned.no ontology.pentatricopeptide (PPR) repeat-containing protein	14	14	14	31.1	31.1	31.1	50.738	0	2510300000	121	28.7	24.7	23.6	28.5	30.9	28.5	22.7	31.1	24.1	28.7	26.9	23.8
>AT4G21280.1 | photosystem II subunit QA | Chr4:11334446-11335587 FORWARD LENGTH=223 | 201606;>AT4G21280.2 | photosystem II subunit QA | Chr4:11334446-11335587 FORWARD LENGTH=224 | 201606	AT4G21280.1;AT4G21280.2	AT4G21280.1;AT4G21280.2	22.8879	23.2862	24.1193	23.6631	23.6271	23.469	20.2773	23.83	20.6542	23.264	23.2648	23.6301	plastid	60.224		1	PS	1.1	PS.lightreaction	1.1.1.2	PS.lightreaction.photosystem II.PSII polypeptide subunits	11	11	10	44.4	44.4	39.9	23.795	0	1919800000	119	41.3	41.3	44.4	36.8	44.4	33.6	36.8	39.9	41.3	41.3	43.5	44.4
>AT5G09590.1 | mitochondrial HSO70 2 | Chr5:2975721-2978508 FORWARD LENGTH=682 | 201606	AT5G09590.1;AT4G32208.1	AT5G09590.1	22.8858	22.6588	23.0668	22.9568	23.738	23.5291	20.0661	24.3336	19.6106	23.5691	22.2724	22.2622	mitochondrion	243.26		20	stress	20.2	stress.abiotic	20.2.1	stress.abiotic.heat	29	29	23	53.2	53.2	44.3	72.99	0	5523500000	232	43.4	44.9	46.8	40.6	48.4	45.7	32.7	51.3	32.6	45.3	40.9	44.3
>AT3G61470.1 | photosystem I light harvesting complex protein | Chr3:22745736-22747032 FORWARD LENGTH=257 | 201606	AT3G61470.1;AT5G28450.1	AT3G61470.1	22.877	25.8504	24.8152	20.6788	25.3356	24.8804	20.0339	25.286	24.9203	24.1224	26.0794	25.1181	plastid	293.04		1	PS	1.1	PS.lightreaction	1.1.2.1	PS.lightreaction.photosystem I.LHC-I	9	9	9	44	44	44	27.755	0	5102800000	119	30.4	37.4	44	5.4	37	44	16	37.4	44	30.4	37	44
>AT4G24830.1 | arginosuccinate synthase family | Chr4:12793085-12795857 REVERSE LENGTH=494 | 201606;>AT4G24830.2 | arginosuccinate synthase family | Chr4:12793085-12795857 REVERSE LENGTH=450 | 201606	AT4G24830.1;AT4G24830.2	AT4G24830.1;AT4G24830.2	22.8681	22.4394	22.1782	22.7371	22.856	23.3471	19.3385	23.4931	20.2086	23.0368	22.2582	20.6499	plastid	93.441		13	amino acid metabolism	13.1	amino acid metabolism.synthesis	13.1.2.3.22	amino acid metabolism.synthesis.glutamate family.arginine.arginosuccinate synthase	22	22	22	49.2	49.2	49.2	53.845	0	3153500000	131	28.5	31.6	35.6	30.2	31.4	40.5	26.7	35.2	31.8	31.8	27.3	24.3
>AT4G18480.1 | P-loop containing nucleoside triphosphate hydrolases superfamily protein | Chr4:10201897-10203361 REVERSE LENGTH=424 | 201606;>AT5G45930.1 | magnesium chelatase i2 | Chr5:18628095-18629565 FORWARD LENGTH=418 | 201606	AT4G18480.1;AT5G45930.1	AT4G18480.1;AT5G45930.1	22.8603	17.0199	18.4564	22.658	17.8772	18.7536	14.4774	18.9454	14.9272	23.4636	16.8482	16.8912	plastid	5.0034		19	tetrapyrrole synthesis	19.1	tetrapyrrole synthesis.magnesium chelatase	19.1	tetrapyrrole synthesis.magnesium chelatase	3	3	3	9.2	9.2	9.2	46.269	0	740460000	13	9.2	5	9.2	4.2	7.1	9.2	2.1	7.1	7.1	9.2	5	7.1
>AT4G02770.1 | photosystem I subunit D-1 | Chr4:1229247-1229873 REVERSE LENGTH=208 | 201606	AT4G02770.1	AT4G02770.1	22.8568	25.1737	24.2348	22.4737	24.8066	24.5482	21.0446	25.0459	24.6039	22.8653	25.407	24.5051	plastid	167.53		1	PS	1.1	PS.lightreaction	1.1.2.2	PS.lightreaction.photosystem I.PSI polypeptide subunits	14	14	1	68.8	68.8	6.7	22.598	0	8393600000	196	60.6	68.8	65.4	52.4	61.1	65.4	50	58.7	65.4	57.2	68.8	65.4
>AT5G23140.1 | nuclear-encoded CLP protease P7 | Chr5:7783811-7784826 FORWARD LENGTH=241 | 201606	AT5G23140.1	AT5G23140.1	22.8404	21.3968	21.817	22.5138	22.5652	22.8429	19.4831	23.3951	18.4451	23.0295	21.1148	20.9311	mitochondrion	26.845		29	protein	29.5	protein.degradation	29.5.5	protein.degradation.serine protease	7	7	7	36.9	36.9	36.9	26.283	0	1174600000	47	28.2	28.2	28.2	28.2	26.6	36.9	17.8	36.9	13.3	17.8	28.2	17.8
>ATCG00380.1 | chloroplast ribosomal protein S4 | ChrC:45223-45828 REVERSE LENGTH=201 | 201606	ATCG00380.1	ATCG00380.1	22.8244	22.4919	23.5957	21.7658	22.6667	23.2105	19.3917	23.2542	19.7289	23.9063	22.7593	22.2226	plastid	22.254		29	protein	29.2	protein.synthesis	29.2.1.1.1.1.4	protein.synthesis.ribosomal protein.prokaryotic.chloroplast.30S subunit.S4	9	9	9	47.3	47.3	47.3	23.24	0	930160000	55	27.9	27.9	40.3	30.3	30.3	34.3	14.4	33.8	30.8	33.8	33.8	38.3
>AT3G59400.1 | protein GENOMES UNCOUPLED 4 | Chr3:21948881-21949678 REVERSE LENGTH=265 | 201606	AT3G59400.1	AT3G59400.1	22.8218	24.7696	25.8336	22.7121	25.2777	25.0897	19.7154	25.6277	20.758	24.8506	24.8666	24.6656	plastid	250.93		19	tetrapyrrole synthesis	19.4	tetrapyrrole synthesis.regulation	19.4	tetrapyrrole synthesis.regulation	12	12	12	43	43	43	29.665	0	4392700000	113	29.8	42.6	42.6	20	40.8	42.6	10.9	40.8	37.7	34.3	43	40.4
>AT5G67500.3 | voltage dependent anion channel 2 | Chr5:26935223-26937123 FORWARD LENGTH=276 | 201606;>AT5G67500.2 | voltage dependent anion channel 2 | Chr5:26935223-26937123 FORWARD LENGTH=303 | 201606;>AT5G67500.1 | voltage dependent anion channel 2 | C	AT5G67500.3;AT5G67500.2;AT5G67500.1	AT5G67500.3;AT5G67500.2;AT5G67500.1	22.8179	23.5765	23.8941	21.8153	23.0885	22.2613	19.158	23.9125	18.1246	23.5898	23.2026	22.2627	mitochondrion	95.168		34	transport	34.2	transport.porins	34.2	transport.porins	19	19	19	70.7	70.7	70.7	29.594	0	2268300000	126	56.2	70.7	70.3	41.7	56.2	55.8	36.2	70.7	26.1	63	66.7	63
>AT1G66670.1 | CLP protease proteolytic subunit 3 | Chr1:24863995-24865646 REVERSE LENGTH=309 | 201606	AT1G66670.1	AT1G66670.1	22.8007	22.5357	21.919	22.677	22.2032	22.4546	19.4038	23.0948	19.3569	22.9118	22.0704	21.1704	plastid	105.49		29	protein	29.5	protein.degradation	29.5.5	protein.degradation.serine protease	9	9	9	35	35	35	33.925	0	1433300000	100	31.4	29.1	29.1	35	21	29.1	24.9	29.1	21	31.4	29.1	29.1
>ATCG00770.1 | ribosomal protein S8 | ChrC:80068-80472 REVERSE LENGTH=134 | 201606	ATCG00770.1	ATCG00770.1	22.7985	22.433	23.7532	21.7015	23.7593	23.3612	20.1186	23.9864	18.7466	23.879	22.7813	23.5013	plastid	32.063		29	protein	29.2	protein.synthesis	29.2.1.1.1.1.8	protein.synthesis.ribosomal protein.prokaryotic.chloroplast.30S subunit.S8	8	8	8	61.2	61.2	61.2	15.479	0	1024300000	50	29.1	38.1	61.2	23.9	38.1	44	23.9	38.1	14.9	38.1	38.1	61.2
>AT2G42220.1 | Rhodanese/Cell cycle control phosphatase superfamily protein | Chr2:17592105-17593305 FORWARD LENGTH=234 | 201606	AT2G42220.1	AT2G42220.1	22.7439	24.0789	23.4174	22.976	24.3776	23.4041	20.3955	24.6068	20.1073	24.3182	24.6193	23.2118	plastid	320.27		26	misc	26.23	misc.rhodanese	26.23	misc.rhodanese	11	11	11	57.3	57.3	57.3	25.51	0	3040900000	114	48.3	57.3	56	32.5	56	47.4	35	56	47	48.3	57.3	56
>AT3G18890.1 | NAD(P)-binding Rossmann-fold superfamily protein | Chr3:6511169-6514729 FORWARD LENGTH=641 | 201606	AT3G18890.1	AT3G18890.1	22.7208	22.8759	22.5188	22.1535	22.0359	23.0053	19.6277	22.9447	19.9242	24.3189	23.4713	23.2432	plastid	323.31		30	signalling	30.11	signalling.light	30.11	signalling.light	25	25	25	61.2	61.2	61.2	68.341	0	3966900000	245	46.6	56.6	58.8	41.7	38.5	47.7	33.5	45.9	35.9	55.2	51.6	55.9
>AT4G28025.2 | hypothetical protein | Chr4:13935836-13937367 REVERSE LENGTH=148 | 201606;>AT4G28025.1 | hypothetical protein | Chr4:13935836-13937367 REVERSE LENGTH=157 | 201606	AT4G28025.2;AT4G28025.1	AT4G28025.2;AT4G28025.1	22.705	22.8879	22.9176	22.4981	22.9628	23.2326	19.8779	23.5136	19.0073	23.1933	22.8309	22.2467	plastid	3.8444		35	not assigned	35.2	not assigned.unknown	35.2	not assigned.unknown	1	1	1	7.4	7.4	7.4	16.049	0	551020000	19	7.4	7.4	7.4	7.4	7.4	7.4	7.4	7.4	7.4	7.4	7.4	7.4
>AT5G35220.1 | Peptidase M50 family protein | Chr5:13484606-13487546 REVERSE LENGTH=548 | 201606	AT5G35220.1	AT5G35220.1	22.6861	23.2884	23.6348	22.7514	23.7049	23.7029	20.3105	24.4079	20.674	23.8643	23.4989	22.9652	plastid	156.45		29	protein	29.5	protein.degradation	29.5	protein.degradation	11	11	11	25.2	25.2	25.2	59.5	0	3601000000	158	21.9	19.9	25.2	17.5	20.8	23.2	19.5	23.2	17.2	21.9	25.2	25.2
>AT3G47860.1 | chloroplastic lipocalin | Chr3:17656778-17658269 REVERSE LENGTH=353 | 201606	AT3G47860.1	AT3G47860.1	22.6853	23.8177	22.4005	22.1925	23.7676	22.3095	20.5353	24.0994	19.005	23.6105	24.036	22.0111	plastid	103.19		20	stress	20.2	stress.abiotic	20.2	stress.abiotic	10	10	10	36.5	36.5	36.5	39.116	0	2678500000	81	30.3	31.4	23.8	25.2	34.6	23.8	30.3	29.5	20.7	25.2	26.3	23.8
>ATCG00800.1 | structural constituent of ribosome | ChrC:82826-83482 REVERSE LENGTH=218 | 201606	ATCG00800.1	ATCG00800.1	22.6728	22.1991	23.0416	22.383	22.1274	22.5485	19.9502	22.7808	19.6258	23.613	22.3182	22.6623	plastid	46.698		29	protein	29.2	protein.synthesis	29.2.1.1.1.1.3	protein.synthesis.ribosomal protein.prokaryotic.chloroplast.30S subunit.S3	12	12	12	50.9	50.9	50.9	25.188	0	1468500000	85	38.1	42.7	47.2	33.9	30.3	28.4	37.6	46.8	37.6	50.9	42.7	47.2
>AT1G53210.1 | sodium/calcium exchanger family protein / calcium-binding EF hand family protein | Chr1:19844790-19847533 FORWARD LENGTH=585 | 201606	AT1G53210.1	AT1G53210.1	22.6321	23.2654	22.9769	22.2624	23.5023	23.0801	20.7024	24.3939	19.9816	23.0881	22.7972	22.0103	plasma membrane	161.91		30	signalling	30.3	signalling.calcium	30.3	signalling.calcium	13	13	13	30.9	30.9	30.9	63.416	0	2325100000	113	21.7	24.3	26.8	15.2	21	21	14.2	26.8	15.4	21.7	28.4	26.8
>AT1G23100.1 | GroES-like family protein | Chr1:8195867-8196336 FORWARD LENGTH=97 | 201606	AT1G23100.1	AT1G23100.1	22.6265	19.9199	19.7551	21.5735	20.6662	20.6599	20.2599	20.6479		22.765	16.496	17.15	mitochondrion	12.296		29	protein	29.4	protein.postranslational modification	29.4	protein.postranslational modification	7	7	7	72.2	72.2	72.2	10.546	0	393770000	25	72.2	37.1	29.9	62.9	37.1	46.4	55.7	36.1	0	55.7	10.3	20.6
>AT5G35630.3 | glutamine synthetase 2 | Chr5:13831220-13833239 FORWARD LENGTH=430 | 201606;>AT5G35630.2 | glutamine synthetase 2 | Chr5:13831220-13833239 FORWARD LENGTH=430 | 201606;>AT5G35630.1 | glutamine synthetase 2 | Chr5:13831220-13833239 FORWARD LEN	AT5G35630.3;AT5G35630.2;AT5G35630.1;AT1G66200.1;AT1G66200.3	AT5G35630.3;AT5G35630.2;AT5G35630.1	22.6157	19.8818	20.2994	20.8292	19.7008	20.2709	21.061	21.0336	18.8484	22.0451	19.4357	17.8809	cytosol;plastid	76.813		12	N-metabolism	12.2	N-metabolism.ammonia metabolism	12.2.2	N-metabolism.ammonia metabolism.glutamine synthetase	13	13	13	39.1	39.1	39.1	47.41	0	634850000	52	36.7	10.7	15.8	13.3	8.8	12.6	36.3	12.1	8.8	21.2	12.6	6.5
>ATCG00560.1 | photosystem II reaction center protein L | ChrC:63804-63920 REVERSE LENGTH=38 | 201606	ATCG00560.1	ATCG00560.1	22.5826	22.1177	21.3511	22.2407	21.5223	22.186	20.0449	22.3584	20.3908	21.7848	21.7946	21.1755	plastid	27.093		1	PS	1.1	PS.lightreaction	1.1.1.2	PS.lightreaction.photosystem II.PSII polypeptide subunits	1	1	1	36.8	36.8	36.8	4.4701	0	110330000	15	36.8	36.8	36.8	36.8	36.8	36.8	36.8	36.8	36.8	36.8	36.8	36.8
>AT1G47420.1 | succinate dehydrogenase 5 | Chr1:17395774-17397176 REVERSE LENGTH=257 | 201606	AT1G47420.1	AT1G47420.1	22.5442	23.1776	21.2686	21.8716	22.8782	20.9136	19.4886	23.4255	18.4313	22.8307	22.6633	20.9112	mitochondrion	173.7		35	not assigned	35.2	not assigned.unknown	35.2	not assigned.unknown	9	9	9	41.6	41.6	41.6	28.106	0	1381000000	119	38.9	38.9	38.1	32.7	38.1	29.2	35.4	38.1	38.9	41.6	38.9	31.9
>AT5G49910.1 | chloroplast heat shock protein 70-2 | Chr5:20303470-20306295 FORWARD LENGTH=718 | 201606	AT5G49910.1	AT5G49910.1	22.5085	22.7405	23.3547	22.6124	23.4476	23.3489	20.0996	24.2985	19.7983	22.5168	22.3926	21.8559	plastid	193.76		20	stress	20.2	stress.abiotic	20.2.1	stress.abiotic.heat	34	34	10	46.1	46.1	13.9	76.996	0	4349900000	284	31.3	32.7	41.9	32	40.5	33.4	30.2	37.9	27.4	28.8	34.1	39.4
>AT2G47390.1 | Prolyl oligopeptidase family protein | Chr2:19442278-19446253 REVERSE LENGTH=961 | 201606	AT2G47390.1	AT2G47390.1	22.4731	21.8858	21.8416	21.7147	22.2642	22.1782	19.133	23.0346	18.9682	22.1605	21.639	20.8482	plastid	189.95		35	not assigned	35.2	not assigned.unknown	35.2	not assigned.unknown	30	30	30	43.2	43.2	43.2	106.26	0	2999700000	238	41.1	37.7	35.7	26.6	34.1	31.7	26.3	36.7	25.8	41.1	40	27.8
>AT4G13940.1 | S-adenosyl-L-homocysteine hydrolase | Chr4:8054931-8056676 FORWARD LENGTH=485 | 201606;>AT4G13940.3 | S-adenosyl-L-homocysteine hydrolase | Chr4:8054931-8056676 FORWARD LENGTH=440 | 201606;>AT4G13940.2 | S-adenosyl-L-homocysteine hydrolase |	AT4G13940.1;AT4G13940.3;AT4G13940.2;AT4G13940.4	AT4G13940.1;AT4G13940.3;AT4G13940.2;AT4G13940.4	22.4713	20.959	22.3945	21.6943	21.9005	22.809	19.1766	23.5717	19.5457	22.9503	20.1986	20.3445	cytosol	121.37		13	amino acid metabolism	13.2	amino acid metabolism.degradation	13.2.3.4	amino acid metabolism.degradation.aspartate family.methionine	22	22	9	54.4	54.4	23.5	53.378	0	1826000000	109	41	21.6	43.1	22.1	23.5	30.7	26.8	52.2	29.9	40.8	17.1	14.2
>AT5G23120.1 | photosystem II stability/assembly factor%2C chloroplast (HCF136) | Chr5:7778154-7780463 FORWARD LENGTH=403 | 201606;>AT5G23120.2 | photosystem II stability/assembly factor%2C chloroplast (HCF136) | Chr5:7778085-7780463 FORWARD LENGTH=426 | 2	AT5G23120.1;AT5G23120.2	AT5G23120.1;AT5G23120.2	22.4563	22.064	22.0412	21.6933	22.3278	21.9762	19.2584	22.8797	18.9001	22.755	21.9682	21.2891	plastid	130.38		1	PS	1.1	PS.lightreaction	1.1.1.3	PS.lightreaction.photosystem II.biogenesis	17	17	17	52.9	52.9	52.9	44.103	0	1823200000	136	40	48.6	45.4	37.7	45.9	37	45.7	45.9	22.1	44.7	48.1	45.4
>AT5G05740.3 | ethylene-dependent gravitropism-deficient and yellow-green-like 2 | Chr5:1724023-1726859 REVERSE LENGTH=524 | 201606;>AT5G05740.2 | ethylene-dependent gravitropism-deficient and yellow-green-like 2 | Chr5:1724023-1726859 REVERSE LENGTH=527 |	AT5G05740.3;AT5G05740.2;AT5G05740.1	AT5G05740.3;AT5G05740.2;AT5G05740.1	22.4546	22.3544	22.111	22.4841	22.6327	21.3553	18.7436	22.7108	18.9887	23.2297	23.5937	21.5403	plastid	242.7		29	protein	29.5	protein.degradation	29.5	protein.degradation	12	12	12	27.7	27.7	27.7	56.399	0	1669700000	94	24.6	23.3	24.4	21.8	19.8	15.5	17.6	21.4	19.8	23.3	24.6	21.4
>AT5G38660.1 | acclimation of photosynthesis to environment | Chr5:15473285-15475497 REVERSE LENGTH=286 | 201606;>AT5G38660.2 | acclimation of photosynthesis to environment | Chr5:15471208-15475497 REVERSE LENGTH=431 | 201606	AT5G38660.1;AT5G38660.2	AT5G38660.1;AT5G38660.2	22.4494	23.3019	22.9628	21.9338	23.4083	22.8665	19.6285	23.6143	19.7767	23.391	23.3253	22.8392	plastid	101.18		1	PS	1	PS.	1	PS	17	17	17	52.8	52.8	52.8	31.437	0	1885600000	144	51.4	52.1	47.9	36.4	52.1	47.2	45.1	52.1	48.6	51.4	52.1	52.8
>AT4G01310.1 | Ribosomal L5P family protein | Chr4:544166-545480 REVERSE LENGTH=262 | 201606	AT4G01310.1	AT4G01310.1	22.4297	22.2516	22.4769	21.6506	22.4279	22.4772	19.6626	22.862	19.4413	23.2031	22.0131	22.1177	plastid	61.365		29	protein	29.2	protein.synthesis	29.2.1.1.1.2.5	protein.synthesis.ribosomal protein.prokaryotic.chloroplast.50S subunit.L5	12	12	12	51.5	51.5	51.5	28.343	0	1574200000	137	47.3	47.3	43.9	47.3	51.5	51.5	47.3	51.5	51.5	47.3	47.3	51.5
>AT1G80030.3 | Molecular chaperone Hsp40/DnaJ family protein | Chr1:30105398-30108873 REVERSE LENGTH=500 | 201606;>AT1G80030.2 | Molecular chaperone Hsp40/DnaJ family protein | Chr1:30105398-30108873 REVERSE LENGTH=500 | 201606;>AT1G80030.1 | Molecular cha	AT1G80030.3;AT1G80030.2;AT1G80030.1;AT1G80030.4;AT3G05345.1	AT1G80030.3;AT1G80030.2;AT1G80030.1;AT1G80030.4	22.419	21.1872	22.1511	22.0509	21.9772	22.201	18.1737	21.4918	17.6468	22.7968	21.1214	21.1638	plastid	107.13		20	stress	20.2	stress.abiotic	20.2.1	stress.abiotic.heat	15	15	15	34.6	34.6	34.6	53.82	0	1303000000	118	34.6	32.2	32.2	21.6	23.4	20.8	18	26.4	17.6	34.6	33.8	28.2
>AT5G44650.1 | death domain associated protein | Chr5:18013396-18015292 FORWARD LENGTH=280 | 201606	AT5G44650.1	AT5G44650.1	22.3953	22.3999	21.7065	21.7695	23.069	21.7433	19.7777	23.0779	18.3576	22.5509	22.1145	20.3384	plastid	160.24		35	not assigned	35.2	not assigned.unknown	35.2	not assigned.unknown	11	11	11	37.9	37.9	37.9	31.816	0	1174400000	83	32.1	32.1	26.8	31.8	31.8	31.4	30	31.8	31.4	32.1	32.1	23.9
>ATCG00520.1 | unfolded protein binding protein | ChrC:59772-60326 FORWARD LENGTH=184 | 201606	ATCG00520.1	ATCG00520.1	22.3906	22.1037	22.2157	22.551	22.547	22.5578	19.3061	22.8286	19.4394	22.9106	22.1211	21.7068	plastid	9.4905		29	protein	29.8	protein.assembly and cofactor ligation	29.8	protein.assembly and cofactor ligation	4	4	4	17.4	17.4	17.4	21.407	0	483470000	35	14.1	14.1	14.1	14.1	14.1	14.1	14.1	14.1	14.1	14.1	14.1	14.1
>AT5G02160.1 | transmembrane protein | Chr5:426392-427024 FORWARD LENGTH=129 | 201606	AT5G02160.1	AT5G02160.1	22.3871	23.765	24.502	21.9938	22.7555	23.7443	17.3859	23.9855	21.4867	22.9097	24.0967	23.8721	plastid	12.959		35	not assigned	35.2	not assigned.unknown	35.2	not assigned.unknown	5	5	5	37.2	37.2	37.2	13.378	0	567520000	34	27.9	37.2	37.2	27.9	27.9	27.9	10.1	27.9	37.2	27.9	37.2	37.2
>AT5G46110.3 | Glucose-6-phosphate/phosphate translocator-like protein | Chr5:18697606-18700212 FORWARD LENGTH=399 | 201606;>AT5G46110.1 | Glucose-6-phosphate/phosphate translocator-like protein | Chr5:18697606-18700212 FORWARD LENGTH=410 | 201606;>AT5G461	AT5G46110.3;AT5G46110.1;AT5G46110.4;AT5G46110.2	AT5G46110.3;AT5G46110.1;AT5G46110.4;AT5G46110.2	22.3736	23.9447	23.9107	22.8626	24.7165	23.945	20.363	25.0306	20.1546	23.3145	24.8243	22.9884	mitochondrion,plastid;plasma membrane;plastid	25.746		2	major CHO metabolism	2.2	major CHO metabolism.degradation	2.2.2.6	major CHO metabolism.degradation.starch.transporter	6	6	6	18	18	18	43.494	0	2928400000	72	14.5	12.3	12.3	18	12.3	12.3	14.5	12.3	8.8	18	12.3	12.3
>AT1G03600.1 | photosystem II family protein | Chr1:898916-899440 FORWARD LENGTH=174 | 201606	AT1G03600.1	AT1G03600.1	22.3684	22.8814	22.6576	22.4891	23.3229	23.4751	19.2876	23.7066	20.1519	22.9499	22.7646	22.294	plastid	34.722		1	PS	1.1	PS.lightreaction	1.1.1.2	PS.lightreaction.photosystem II.PSII polypeptide subunits	5	5	5	37.4	37.4	37.4	18.834	0	977770000	46	23	37.4	23	17.8	37.4	37.4	18.4	37.4	23	23	37.4	23
>AT5G58250.1 | YCF54 | Chr5:23559558-23560372 FORWARD LENGTH=211 | 201606	AT5G58250.1	AT5G58250.1	22.3671	22.8066	22.6004	20.921	22.5633	21.298	18.4085	23.7033	18.4453	23.4473	23.4887	21.8819	plastid	128.03		35	not assigned	35.2	not assigned.unknown	35.2	not assigned.unknown	8	8	8	48.8	48.8	48.8	24.104	0	1407000000	66	47.9	40.3	44.5	27.5	35.5	38.9	9	48.8	30.3	47.9	48.8	44.5
>AT3G10370.1 | FAD-dependent oxidoreductase family protein | Chr3:3216502-3219027 FORWARD LENGTH=629 | 201606	AT3G10370.1	AT3G10370.1	22.3434	23.2075	22.7291	22.0784	23.2774	22.6058	19.7524	23.8937	19.2568	23.1103	22.9387	22.0088	mitochondrion	132.18		11	lipid metabolism	11.5	lipid metabolism.glyceral metabolism	11.5.3	lipid metabolism.glyceral metabolism.FAD-dependent glycerol-3-phosphate dehydrogenase	29	29	29	48.6	48.6	48.6	68.45	0	3607000000	248	32.8	43.7	47.4	30.4	40.5	38.3	28.9	44.5	34.5	42.6	45.6	39
>AT2G46820.2 | photosystem I P subunit | Chr2:19243729-19244870 FORWARD LENGTH=174 | 201606;>AT2G46820.1 | photosystem I P subunit | Chr2:19243729-19244870 FORWARD LENGTH=174 | 201606	AT2G46820.2;AT2G46820.1	AT2G46820.2;AT2G46820.1	22.332	22.3938	21.2969	21.174	22.3935	20.5291	19.5734	22.8844	18.42	22.9544	23.1896	22.2245	plastid	40.257		1	PS	1.1	PS.lightreaction	1.1.2.2	PS.lightreaction.photosystem I.PSI polypeptide subunits	1	1	1	14.4	14.4	14.4	18.482	0	501130000	32	14.4	14.4	14.4	14.4	14.4	14.4	14.4	14.4	14.4	14.4	14.4	14.4
>AT1G11860.2 | Glycine cleavage T-protein family | Chr1:4001801-4003245 FORWARD LENGTH=408 | 201606;>AT1G11860.1 | Glycine cleavage T-protein family | Chr1:4001801-4003245 FORWARD LENGTH=408 | 201606;>AT1G11860.3 | Glycine cleavage T-protein family | Chr1:	AT1G11860.2;AT1G11860.1;AT1G11860.3	AT1G11860.2;AT1G11860.1;AT1G11860.3	22.3101	21.3516	20.6749	21.5648	22.7668	21.87	18.5516	22.9212	17.1259	21.9008	20.9076	20.1778	mitochondrion	102.77		1	PS	1.2	PS.photorespiration	1.2.4.2	PS.photorespiration.glycine cleavage.T subunit	15	15	15	41.7	41.7	41.7	44.444	0	1272700000	83	38	35.3	32.6	32.8	30.9	30.9	21.6	30.9	18.1	30.9	24.5	29.2
>AT2G01590.2 | chlororespiratory reduction 3 | Chr2:266675-267483 FORWARD LENGTH=174 | 201606;>AT2G01590.1 | chlororespiratory reduction 3 | Chr2:266675-267379 FORWARD LENGTH=174 | 201606	AT2G01590.2;AT2G01590.1	AT2G01590.2;AT2G01590.1	22.2996	21.6793	19.1137	20.085	18.0151	19.5254	16.3866	20.1988	15.692	22.6044	21.272	18.4687	plastid	3.5783		1	PS	1.1	PS.lightreaction	1.1.6	PS.lightreaction.NADH DH	3	3	3	10.9	10.9	10.9	19.264	0	331240000	12	10.9	10.9	6.3	10.9	6.3	6.3	6.3	6.3	6.3	10.9	10.9	6.3
>AT1G75330.1 | ornithine carbamoyltransferase | Chr1:28266457-28268383 REVERSE LENGTH=375 | 201606	AT1G75330.1	AT1G75330.1	22.2944	21.8831	22.3721	22.7842	22.4711	22.9161	19.2665	22.6495	19.2626	22.4165	21.9082	21.1291	plastid	45.96		13	amino acid metabolism	13.1	amino acid metabolism.synthesis	13.1.2.3.21	amino acid metabolism.synthesis.glutamate family.arginine.ornithine carbamoyltransferase	8	8	8	28.8	28.8	28.8	41.002	0	1087100000	70	19.2	24.5	28.8	21.3	21.3	23.5	15.5	23.5	17.9	15.5	20.8	26.7
>AT4G31390.1 | Protein kinase superfamily protein | Chr4:15233126-15236764 FORWARD LENGTH=682 | 201606;>AT4G31390.2 | Protein kinase superfamily protein | Chr4:15233126-15236764 FORWARD LENGTH=657 | 201606;>AT4G31390.3 | Protein kinase superfamily protein	AT4G31390.1;AT4G31390.2;AT4G31390.3	AT4G31390.1;AT4G31390.2;AT4G31390.3	22.2936	22.9859	22.6778	22.0389	22.769	22.4152	19.1426	23.0586	18.6891	22.9077	22.715	21.8217	nucleus;plastid	212.13		34	transport	34.16	transport.ABC transporters and multidrug resistance systems	34.16	transport.ABC transporters and multidrug resistance systems	39	39	39	59.1	59.1	59.1	76.756	0	3743700000	328	45	52.1	49.9	40	42.5	42.7	33.3	43.1	33.1	47.2	51.5	44.6
>AT1G21500.1 | hypothetical protein | Chr1:7530047-7530954 REVERSE LENGTH=126 | 201606;>AT4G21720.3 | defensin-like protein | Chr4:11543762-11544274 FORWARD LENGTH=107 | 201606;>AT4G21720.2 | defensin-like protein | Chr4:11543762-11544274 FORWARD LENGTH=10	AT1G21500.1;AT4G21720.3;AT4G21720.2;AT4G21720.1	AT1G21500.1;AT4G21720.3;AT4G21720.2;AT4G21720.1	22.2537	23.5655	21.9641	22.3866	23.8607	22.9725	17.7104	24.2002	19.2542	22.4637	23.5517	21.7454	cytosol,extracellular;plastid	8.2976		35	not assigned	35.2	not assigned.unknown	35.2	not assigned.unknown	2	2	2	15.1	15.1	15.1	13.258	0	864590000	21	15.1	15.1	6.3	15.1	15.1	6.3	8.7	15.1	15.1	15.1	15.1	6.3
>AT1G06680.2 | photosystem II subunit P-1 | Chr1:2048076-2049186 FORWARD LENGTH=219 | 201606;>AT1G06680.1 | photosystem II subunit P-1 | Chr1:2047940-2049186 FORWARD LENGTH=263 | 201606	AT1G06680.2;AT1G06680.1;AT2G30790.1	AT1G06680.2;AT1G06680.1	22.2391	22.1449	22.6917	22.0027	22.6039	22.2436	19.2053	22.9514	19.2579	22.2805	22.6149	22.2528	extracellular;plastid	98.723		1	PS	1.1	PS.lightreaction	1.1.1.2	PS.lightreaction.photosystem II.PSII polypeptide subunits	8	8	8	60.7	60.7	60.7	23.759	0	831950000	56	30.6	21	60.7	25.1	51.1	26.5	15.5	35.6	36.1	30.6	45.7	60.7
>AT2G37170.1 | plasma membrane intrinsic protein 2 | Chr2:15613624-15614791 REVERSE LENGTH=285 | 201606;>AT2G37170.2 | plasma membrane intrinsic protein 2 | Chr2:15613624-15614920 REVERSE LENGTH=328 | 201606	AT2G37170.1;AT2G37170.2	AT2G37170.1;AT2G37170.2	22.2319	22.5927	22.0254	21.9658	22.8134	22.3569	19.4532	23.3656	19.6338	23.1015	22.8671	22.397	plasma membrane	18.918		34	transport	34.19	transport.Major Intrinsic Proteins	34.19.1	transport.Major Intrinsic Proteins.PIP	4	3	3	16.8	13.3	13.3	30.453	0	637280000	37	16.8	16.8	16.8	16.8	16.8	16.8	10.5	16.8	16.8	16.8	16.8	16.8
>AT5G19940.1 | Plastid-lipid associated protein PAP / fibrillin family protein | Chr5:6739693-6740661 FORWARD LENGTH=239 | 201606;>AT5G19940.2 | Plastid-lipid associated protein PAP / fibrillin family protein | Chr5:6739693-6740747 FORWARD LENGTH=235 | 201	AT5G19940.1;AT5G19940.2	AT5G19940.1;AT5G19940.2	22.2256	23.5479	22.6662	22.4054	23.5594	22.4431	18.5315	23.4209	18.7751	23.2426	23.6782	21.9829	plastid	87.74		31	cell	31.1	cell.organisation	31.1	cell.organisation	11	11	11	52.7	52.7	52.7	26.482	0	1715500000	86	34.3	42.7	31.8	31.4	35.1	31.4	16.7	38.9	24.7	44.4	52.7	41.8
>AT2G16460.1 | coiled-coil 90B-like protein (DUF1640) | Chr2:7133704-7135483 REVERSE LENGTH=230 | 201606;>AT2G16460.2 | coiled-coil 90B-like protein (DUF1640) | Chr2:7133808-7135483 REVERSE LENGTH=173 | 201606	AT2G16460.1;AT2G16460.2	AT2G16460.1;AT2G16460.2	22.1986	22.3491	21.9051	21.7307	22.4771	21.7483	18.8031	23.2464	19.5125	22.5252	22.1361	21.3516	mitochondrion	26.035		35	not assigned	35.2	not assigned.unknown	35.2	not assigned.unknown	5	5	5	20.4	20.4	20.4	25.789	0	809270000	48	20.4	20.4	20.4	20	20.4	16.1	20	20.4	20.4	20.4	20.4	20.4
>AT4G18370.1 | DEGP protease 5 | Chr4:10149235-10151051 FORWARD LENGTH=323 | 201606;>AT4G18370.3 | DEGP protease 5 | Chr4:10149235-10150277 FORWARD LENGTH=240 | 201606;>AT4G18370.2 | DEGP protease 5 | Chr4:10149235-10150447 FORWARD LENGTH=265 | 201606	AT4G18370.1;AT4G18370.3;AT4G18370.2	AT4G18370.1;AT4G18370.3;AT4G18370.2	22.1904	21.8778	21.8573	21.8444	23.0834	22.3011	19.47	23.5736	18.4596	22.7107	21.2978	20.3876	plastid	166.11		29	protein	29.5	protein.degradation	29.5	protein.degradation	14	14	14	58.2	58.2	58.2	34.923	0	1462300000	115	42.7	54.5	46.4	38.7	54.5	42.7	46.4	54.5	37.8	42.7	42.7	40.2
>AT5G21930.4 | P-type ATPase of Arabidopsis 2 | Chr5:7243129-7248271 FORWARD LENGTH=820 | 201606;>AT5G21930.2 | P-type ATPase of Arabidopsis 2 | Chr5:7243129-7248721 FORWARD LENGTH=883 | 201606;>AT5G21930.1 | P-type ATPase of Arabidopsis 2 | Chr5:7243129-7	AT5G21930.4;AT5G21930.2;AT5G21930.1;AT5G21930.3	AT5G21930.4;AT5G21930.2;AT5G21930.1;AT5G21930.3	22.1902	21.5458	22.553	21.4888	22.2219	22.435	18.9777	22.9413	18.5351	22.705	21.5339	21.6561	plastid	270.55		34	transport	34.12	transport.metal	34.12	transport.metal	27	27	27	45.4	45.4	45.4	87.614	0	2687900000	267	40.9	35.4	40.4	29.5	33.5	38.2	27.2	40.4	24.3	40.9	34.4	38.2
>AT1G08520.1 | ALBINA 1 | Chr1:2696538-2700819 FORWARD LENGTH=760 | 201606	AT1G08520.1	AT1G08520.1	22.1628	20.675	21.6284	20.6536	21.1163	20.4855	16.7213	22.0289	17.2167	23.4868	18.3504	19.4951	plastid	61.939		19	tetrapyrrole synthesis	19.1	tetrapyrrole synthesis.magnesium chelatase	19.1	tetrapyrrole synthesis.magnesium chelatase	24	24	24	35.8	35.8	35.8	83.283	0	1495000000	106	29.5	24.1	30.5	25.9	26.1	23	13.4	29.1	17.2	29.3	14.2	21.7
>AT1G65540.3 | LETM1-like protein | Chr1:24362382-24366011 REVERSE LENGTH=736 | 201606;>AT1G65540.2 | LETM1-like protein | Chr1:24362382-24366011 REVERSE LENGTH=736 | 201606;>AT1G65540.1 | LETM1-like protein | Chr1:24362382-24366011 REVERSE LENGTH=736 | 20	AT1G65540.3;AT1G65540.2;AT1G65540.1	AT1G65540.3;AT1G65540.2;AT1G65540.1	22.1572	22.8853	22.7858	21.6057	23.303	22.7044	19.4897	23.7007	19.2447	22.8665	22.8902	22.1449	mitochondrion	323.31		30	signalling	30.3	signalling.calcium	30.3	signalling.calcium	31	31	28	43.5	43.5	40.6	83.56	0	3675400000	284	37	38.9	39	36.3	35.3	40.5	34.4	40.5	31.4	36.4	35.5	39.3
>AT5G23250.1 | Succinyl-CoA ligase%2C alpha subunit | Chr5:7830460-7832491 FORWARD LENGTH=341 | 201606;>AT5G23250.2 | Succinyl-CoA ligase%2C alpha subunit | Chr5:7830460-7832265 FORWARD LENGTH=297 | 201606	AT5G23250.1;AT5G23250.2;AT5G23250.3	AT5G23250.1;AT5G23250.2	22.1476	21.1953	20.7602	21.1827	22.5422	21.3032	18.5572	23.0721	18.1169	22.6313	20.9542	20.0409	mitochondrion	35.778		8	TCA / org transformation	8.1	TCA / org transformation.TCA	8.1.6	TCA / org transformation.TCA.succinyl-CoA ligase	15	5	5	35.5	15.5	15.5	35.316	0	869510000	68	32.8	33.1	35.5	31.4	33.1	35.5	29.6	33.1	29.3	33.1	33.1	35.2
>AT5G38510.3 | Rhomboid-related intramembrane serine protease family protein | Chr5:15417839-15420002 REVERSE LENGTH=434 | 201606;>AT5G38510.2 | Rhomboid-related intramembrane serine protease family protein | Chr5:15417839-15420002 REVERSE LENGTH=434 | 201	AT5G38510.3;AT5G38510.2;AT5G38510.1	AT5G38510.3;AT5G38510.2;AT5G38510.1	22.1429	23.5602	23.623	22.4485	23.6735	23.7062	20.2448	24.0272	19.4463	23.6321	23.0053	22.2929	plasma membrane	80.967		29	protein	29.5	protein.degradation	29.5.5	protein.degradation.serine protease	9	9	9	24.2	24.2	24.2	47.726	0	2236600000	101	21.4	24.2	24.2	17.3	21.4	21.4	17.3	24.2	13.6	19.1	21.4	20
>AT3G07480.1 | 2Fe-2S ferredoxin-like superfamily protein | Chr3:2389026-2389505 FORWARD LENGTH=159 | 201606	AT3G07480.1	AT3G07480.1	22.1425	21.0504	21.9064	23.287	22.6354	23.1184	19.2643	22.9382	19.2749	22.0539	21.412	22.2776	mitochondrion	2.5514		35	not assigned	35.2	not assigned.unknown	35.2	not assigned.unknown	2	2	2	11.9	11.9	11.9	17.602	0.0011534	756290000	9	11.9	6.3	6.3	11.9	11.9	11.9	11.9	11.9	11.9	6.3	6.3	11.9
>AT3G27380.2 | succinate dehydrogenase 2-1 | Chr3:10131209-10132673 REVERSE LENGTH=279 | 201606;>AT3G27380.1 | succinate dehydrogenase 2-1 | Chr3:10131209-10132673 REVERSE LENGTH=279 | 201606	AT3G27380.2;AT3G27380.1	AT3G27380.2;AT3G27380.1	22.125	22.9525	19.2637	21.5805	21.7093	18.6326	16.5932	22.0804	15.3927	22.5187	22.3424	19.0298	mitochondrion	11.026		8	TCA / org transformation	8.1	TCA / org transformation.TCA	8.1.7	TCA / org transformation.TCA.succinate dehydrogenase	10	3	3	40.1	16.8	16.8	31.171	0	716040000	26	40.1	40.1	30.5	26.2	37.3	26.9	25.8	30.5	30.1	40.1	40.1	26.2
>AT2G30970.2 | aspartate aminotransferase 1 | Chr2:13179012-13181686 FORWARD LENGTH=430 | 201606;>AT2G30970.1 | aspartate aminotransferase 1 | Chr2:13179012-13181686 FORWARD LENGTH=430 | 201606	AT2G30970.2;AT2G30970.1	AT2G30970.2;AT2G30970.1	22.1228	21.453	23.028	21.4617	23.3067	23.5139	19.3687	23.8279	18.9211	22.8224	21.0079	21.2757	mitochondrion	202.74		13	amino acid metabolism	13.1	amino acid metabolism.synthesis	13.1.1.2.1	amino acid metabolism.synthesis.central amino acid metabolism.aspartate.aspartate aminotransferase	24	24	24	64.2	64.2	64.2	47.757	0	2454400000	131	53.7	47	59.8	23.3	60	59.5	36	61.4	34.2	56.3	42.8	53
>AT5G09660.2 | peroxisomal NAD-malate dehydrogenase 2 | Chr5:2993645-2995169 REVERSE LENGTH=333 | 201606;>AT5G09660.1 | peroxisomal NAD-malate dehydrogenase 2 | Chr5:2993645-2995551 REVERSE LENGTH=354 | 201606;>AT5G09660.5 | peroxisomal NAD-malate dehydrog	AT5G09660.2;AT5G09660.1;AT5G09660.5;AT5G09660.3;AT5G09660.4;AT2G22780.1	AT5G09660.2;AT5G09660.1;AT5G09660.5;AT5G09660.3;AT5G09660.4	22.1222	21.7276	21.1466	21.5678	21.7992	21.151	19.6493	21.9854	17.2999	22.9246	22.3389	21.397	cytosol,plastid;peroxisome	137.67		6	gluconeogenesis / glyoxylate cycle	6.3	gluconeogenesis / glyoxylate cycle.Malate DH	6.3	gluconeogenesis / glyoxylate cycle.Malate DH	9	9	9	36	36	36	34.975	0	980360000	79	30	30	23.7	25.2	30.6	18.9	26.7	29.4	16.2	30	36	23.7
>AT4G17340.1 | tonoplast intrinsic protein 2%3B2 | Chr4:9699318-9700250 FORWARD LENGTH=250 | 201606	AT4G17340.1	AT4G17340.1	22.1135	23.7271	23.5455	20.7637	23.7877	22.1987	19.7038	24.2383	19.6546	23.5176	23.1595	22.3886	vacuole	7.4195		34	transport	34.19	transport.Major Intrinsic Proteins	34.19.2	transport.Major Intrinsic Proteins.TIP	1	1	1	6.4	6.4	6.4	25.08	0	264980000	16	6.4	6.4	6.4	6.4	6.4	6.4	6.4	6.4	6.4	6.4	6.4	6.4
>AT5G67030.1 | zeaxanthin epoxidase (ZEP) (ABA1) | Chr5:26753745-26757090 REVERSE LENGTH=667 | 201606;>AT5G67030.2 | zeaxanthin epoxidase (ZEP) (ABA1) | Chr5:26754026-26757090 REVERSE LENGTH=610 | 201606	AT5G67030.1;AT5G67030.2	AT5G67030.1;AT5G67030.2	22.1044	22.2624	23.1656	21.9285	22.6811	22.8584	19.27	23.1874	20.1802	22.9679	22.8354	22.9216	plastid	139.06		17	hormone metabolism	17.1	hormone metabolism.abscisic acid	17.1.1.1.1	hormone metabolism.abscisic acid.synthesis-degradation.synthesis.zeaxanthin epoxidase	27	27	27	43	43	43	73.841	0	3026100000	195	29.8	34	41.5	24.6	30.7	32.5	23.2	35.5	27.4	38.7	35.1	43
>AT1G75350.1 | Ribosomal protein L31 | Chr1:28272163-28272687 FORWARD LENGTH=144 | 201606	AT1G75350.1	AT1G75350.1	22.1029	21.3283	21.8655	21.0778	21.666	20.3923	18.8089	22.1021	17.9744	22.5269	21.1766	21.191	plastid	31.788		29	protein	29.2	protein.synthesis	29.2.1.1.1.2.31	protein.synthesis.ribosomal protein.prokaryotic.chloroplast.50S subunit.L31	6	6	6	44.4	44.4	44.4	16.033	0	434700000	41	44.4	38.9	38.9	31.9	26.4	25.7	26.4	38.9	38.9	36.8	38.9	26.4
>AT4G12800.1 | photosystem I subunit l | Chr4:7521469-7522493 FORWARD LENGTH=219 | 201606;>AT4G12800.2 | photosystem I subunit l | Chr4:7521283-7522493 FORWARD LENGTH=281 | 201606	AT4G12800.1;AT4G12800.2	AT4G12800.1;AT4G12800.2	22.1014	25.7512	25.5509	22.2351	25.4742	25.1555	20.7434	26.2022	25.5427	22.487	26.0775	24.8398	plastid	221.01		1	PS	1.1	PS.lightreaction	1.1.2.2	PS.lightreaction.photosystem I.PSI polypeptide subunits	9	9	9	59.4	59.4	59.4	23.051	0	5839700000	97	25.6	27.9	27.9	18.7	27.9	27.9	25.6	27.9	41.6	25.6	27.9	21.5
>AT3G16910.1 | acyl-activating enzyme 7 | Chr3:5773231-5775411 REVERSE LENGTH=569 | 201606	AT3G16910.1	AT3G16910.1	22.1009	22.322	21.8701	21.7197	22.641	22.4125	18.7099	23.2446	18.6342	22.9523	21.9923	21.0389	peroxisome	84.611		6	gluconeogenesis / glyoxylate cycle	6	gluconeogenesis / glyoxylate cycle.	6	gluconeogenesis / glyoxylate cycle	16	16	16	32.5	32.5	32.5	62.956	0	1551200000	96	25.5	27.2	25.3	14.8	24.3	24.1	17.4	25.8	14.6	28.5	24.4	25.3
>AT3G58610.3 | ketol-acid reductoisomerase | Chr3:21671561-21674639 FORWARD LENGTH=591 | 201606;>AT3G58610.2 | ketol-acid reductoisomerase | Chr3:21671561-21674639 FORWARD LENGTH=591 | 201606;>AT3G58610.1 | ketol-acid reductoisomerase | Chr3:21671561-21674	AT3G58610.3;AT3G58610.2;AT3G58610.1;REV__AT1G20540.1	AT3G58610.3;AT3G58610.2;AT3G58610.1	22.1002	23.102	23.8557	21.8699	23.6161	24.091	20.3688	23.8944	19.4823	22.6831	22.4575	22.3377	plastid	274.07		13	amino acid metabolism	13.1	amino acid metabolism.synthesis	13.1.4.1.2	amino acid metabolism.synthesis.branched chain group.common.ketol-acid reductoisomerase	20	20	20	42.8	42.8	42.8	63.812	0	3027600000	170	23.7	36.9	40.4	20.5	34.9	40.4	15.9	38.1	25.4	28.3	35.7	34.9
>ATCG01120.1 | chloroplast ribosomal protein S15 | ChrC:123296-123562 REVERSE LENGTH=88 | 201606	ATCG01120.1	ATCG01120.1	22.0705	22.3921	22.4104	20.8727	22.1497	21.684	18.9796	22.7975	18.8117	23.2647	21.9351	22.5347	plastid	28.868		29	protein	29.2	protein.synthesis	29.2.1.1.1.1.15	protein.synthesis.ribosomal protein.prokaryotic.chloroplast.30S subunit.S15	3	3	3	36.4	36.4	36.4	10.718	0	381880000	30	25	36.4	25	25	36.4	25	25	36.4	25	36.4	36.4	25
>AT3G47833.1 | succinate dehydrogenase subunit | Chr3:17648721-17649829 FORWARD LENGTH=93 | 201606	AT3G47833.1	AT3G47833.1	22.0149	21.6379	27.0177	21.6395	22.4123	21.8921	19.2987	22.6175	18.2497	21.857	22.0333	20.6365	mitochondrion	9.2396		35	not assigned	35.2	not assigned.unknown	35.2	not assigned.unknown	2	2	2	11.8	11.8	11.8	10.298	0	935350000	34	11.8	11.8	11.8	11.8	11.8	11.8	11.8	11.8	11.8	11.8	11.8	11.8
>AT5G61670.2 | orange protein | Chr5:24783629-24785201 FORWARD LENGTH=307 | 201606;>AT5G61670.1 | orange protein | Chr5:24783629-24785201 FORWARD LENGTH=307 | 201606	AT5G61670.2;AT5G61670.1	AT5G61670.2;AT5G61670.1	21.9976	22.5878	22.6843		21.6888	21.7422	17.282	23.0144	17.9469	23.3303	22.0982	21.8788	cytosol	83.325		35	not assigned	35.2	not assigned.unknown	35.2	not assigned.unknown	6	6	5	25.7	25.7	22.1	33.79	0	686950000	46	21.8	25.7	25.7	0	15.6	21.5	3.6	25.4	6.8	18.6	22.5	25.4
>AT3G15110.1 | transmembrane protein | Chr3:5084394-5085823 REVERSE LENGTH=266 | 201606	AT3G15110.1	AT3G15110.1	21.9803	22.0701	21.536	22.4745	22.7189	21.0197	17.9634	23.1653	17.6307	22.6361	21.959	18.888	plastid	41.376		35	not assigned	35.2	not assigned.unknown	35.2	not assigned.unknown	2	2	2	9.8	9.8	9.8	28.612	0	493290000	17	9.8	9.8	9.8	9.8	9.8	3	6.8	9.8	3	9.8	9.8	3
>AT4G23890.1 | NAD(P)H-quinone oxidoreductase subunit S | Chr4:12420593-12421345 REVERSE LENGTH=250 | 201606	AT4G23890.1;REV__AT5G24280.3;REV__AT5G24280.2;REV__AT5G24280.1	AT4G23890.1	21.9741	22.4411	21.5258	22.3543	21.7675	21.5039	18.8316	21.9861	18.3961	22.7331	22.6691	21.5097	plastid	49.733		35	not assigned	35.2	not assigned.unknown	35.2	not assigned.unknown	11	11	11	51.6	51.6	51.6	27.726	0	1014100000	72	42	46.8	43.6	30	34.8	31.6	26.4	34.4	21.2	42	46.4	43.6
>AT5G03910.1 | ABC2 homolog 12 | Chr5:1054313-1057105 REVERSE LENGTH=634 | 201606	AT5G03910.1	AT5G03910.1	21.9695	21.4234	21.7218	21.2667	22.2312	22.3709	18.8399	22.9182	18.875	22.2579	21.156	20.2099	plastid	83.905		34	transport	34.16	transport.ABC transporters and multidrug resistance systems	34.16	transport.ABC transporters and multidrug resistance systems	15	15	15	29.5	29.5	29.5	69.197	0	1605200000	115	25.7	26	26.3	15.6	25.1	24.1	16.4	27.8	18.5	25.7	27.1	17.4
>AT3G11560.4 | LETM1-like protein | Chr3:3639553-3645506 FORWARD LENGTH=872 | 201606;>AT3G11560.3 | LETM1-like protein | Chr3:3639553-3645506 FORWARD LENGTH=872 | 201606;>AT3G11560.2 | LETM1-like protein | Chr3:3639553-3645506 FORWARD LENGTH=872 | 201606;>	AT3G11560.4;AT3G11560.3;AT3G11560.2;AT3G11560.5;AT3G11560.1	AT3G11560.4;AT3G11560.3;AT3G11560.2;AT3G11560.5;AT3G11560.1	21.9689	22.7704	22.7775	21.7444	22.9451	22.7761	19.2988	23.7405	19.6058	22.631	22.3117	22.0984	mitochondrion;plastid	255.14		35	not assigned	35.2	not assigned.unknown	35.2	not assigned.unknown	27	27	24	37.6	37.6	34.7	97.794	0	3740400000	244	31.1	34.3	37.6	28	31.7	30	29	35.1	28	32.3	32.9	36.6
>AT1G16790.1 | ribosomal protein-like protein | Chr1:5744638-5745072 FORWARD LENGTH=144 | 201606	AT1G16790.1	AT1G16790.1	21.9601	21.5395	21.689	21.3536	21.5155	21.5391	19.3603	22.1201	17.9146	22.0122	21.121	21.0147	plastid	13.867		29	protein	29.2	protein.synthesis	29.2.1.99.99	protein.synthesis.ribosomal protein.unknown.unknown	4	4	4	30.6	30.6	30.6	15.454	0	440820000	36	30.6	30.6	30.6	23.6	30.6	30.6	30.6	30.6	23.6	30.6	30.6	30.6
>AT1G67700.4 | multidrug resistance protein | Chr1:25374295-25375716 FORWARD LENGTH=230 | 201606;>AT1G67700.1 | multidrug resistance protein | Chr1:25374295-25375716 FORWARD LENGTH=230 | 201606;>AT1G67700.5 | multidrug resistance protein | Chr1:25374295-25	AT1G67700.4;AT1G67700.1;AT1G67700.5;AT1G67700.2;AT1G67700.3	AT1G67700.4;AT1G67700.1;AT1G67700.5;AT1G67700.2;AT1G67700.3	21.9579	21.7378	22.6492	21.9875	22.5626	22.2056	18.6868	23.0156	19.5529	23.0209	21.5462	21.773	plastid	60.307		29	protein	29.5	protein.degradation	29.5	protein.degradation	5	5	5	22.6	22.6	22.6	26.01	0	1024200000	62	19.1	19.1	22.6	19.1	22.6	19.1	16.1	22.6	16.1	22.6	22.6	22.6
>AT5G03940.1 | chloroplast signal recognition particle 54 kDa subunit | Chr5:1060265-1063257 REVERSE LENGTH=564 | 201606	AT5G03940.1	AT5G03940.1	21.9465	24.1037	22.1489	21.6733	23.016	21.9988	18.9466	24.1427	18.9362	22.8298	23.9781	22.1786	plastid	90.879		29	protein	29.3	protein.targeting	29.3.3	protein.targeting.chloroplast	22	22	22	44.7	44.7	44.7	61.232	0	4308300000	162	36.7	31.4	33	28.2	35.8	29.8	27	40.8	25	36.5	36.5	36
>AT2G43560.2 | FKBP-like peptidyl-prolyl cis-trans isomerase family protein | Chr2:18073995-18074950 REVERSE LENGTH=167 | 201606;>AT2G43560.1 | FKBP-like peptidyl-prolyl cis-trans isomerase family protein | Chr2:18073995-18075385 REVERSE LENGTH=223 | 20160	AT2G43560.2;AT2G43560.1	AT2G43560.2;AT2G43560.1	21.9391	20.2205	22.974	22.6125	23.1271	22.9415	18.4928	23.5277	19.1394	22.8732	19.9095	22.1038	plastid	15.48		29	protein	29.6	protein.folding	29.6	protein.folding	7	7	7	42.5	42.5	42.5	17.632	0	840880000	50	42.5	25.7	42.5	42.5	42.5	42.5	37.7	36.5	26.3	42.5	20.4	42.5
>AT2G36835.1 | hypothetical protein | Chr2:15449839-15451307 REVERSE LENGTH=124 | 201606	AT2G36835.1	AT2G36835.1	21.9082	23.0472	17.3733	20.8461	20.4435	19.5029	17.99	21.4304		22.3893	22.7176	19.4119	plastid	11.02		35	not assigned	35.2	not assigned.unknown	35.2	not assigned.unknown	5	5	5	49.2	49.2	49.2	13.387	0	214470000	12	49.2	49.2	16.1	23.4	32.3	32.3	32.3	41.9	0	49.2	39.5	32.3
>AT3G62030.3 | rotamase CYP 4 | Chr3:22973708-22975139 FORWARD LENGTH=259 | 201606;>AT3G62030.1 | rotamase CYP 4 | Chr3:22973708-22975139 FORWARD LENGTH=260 | 201606;>AT3G62030.2 | rotamase CYP 4 | Chr3:22973004-22975139 FORWARD LENGTH=313 | 201606	AT3G62030.3;AT3G62030.1;AT3G62030.2	AT3G62030.3;AT3G62030.1;AT3G62030.2	21.8874	22.3202	23.7213	22.5058	23.001	22.9179	17.2299	23.9419	19.7175	21.9719	21.1764	21.4035	endoplasmic reticulum;plastid	53.848		31	cell	31.3	cell.cycle	31.3.1	cell.cycle.peptidylprolyl isomerase	8	7	7	43.6	40.9	40.9	28.079	0	1505300000	43	21.6	13.9	43.6	7.7	36.3	38.2	7.7	43.6	15.8	13.9	11.2	24.3
>AT5G15450.1 | casein lytic proteinase B3 | Chr5:5014399-5018255 REVERSE LENGTH=968 | 201606	AT5G15450.1;AT4G14670.1	AT5G15450.1	21.8244	22.2716	21.5543	21.4887	22.2868	21.8994	19.0715	23.02	17.9991	22.0735	21.6316	20.3888	cytosol;plastid	231.24		20	stress	20.2	stress.abiotic	20.2.1	stress.abiotic.heat	43	43	41	49.4	49.4	46.8	108.94	0	2994700000	326	37.8	41.5	41.4	34.7	38.8	39.3	33.2	40.7	19.3	41	40	37.1
>AT5G42070.1 | hypothetical protein | Chr5:16819118-16820119 REVERSE LENGTH=164 | 201606	AT5G42070.1	AT5G42070.1	21.7807	21.9952	21.7519	20.8654	21.3848	20.318	18.0123	21.3717	17.0028	23.3655	22.6205	21.7639	plastid	20.365		35	not assigned	35.2	not assigned.unknown	35.2	not assigned.unknown	4	4	4	34.1	34.1	34.1	17.681	0	488700000	27	34.1	34.1	34.1	15.2	15.2	16.5	15.9	15.2	15.2	34.1	34.1	34.1
>AT1G44920.1 | transmembrane protein | Chr1:16983229-16984408 REVERSE LENGTH=258 | 201606	AT1G44920.1	AT1G44920.1	21.7675	22.3205	22.3746	22.0419	23.0194	22.083	16.2528	22.9741	19.2091	22.4981	23.0951	21.2282	plastid	63.88		35	not assigned	35.2	not assigned.unknown	35.2	not assigned.unknown	5	5	5	29.5	29.5	29.5	27.715	0	760550000	40	16.7	29.5	24.4	11.6	29.5	21.7	4.7	24.4	8.9	16.7	29.5	21.7
>AT5G13490.2 | ADP/ATP carrier 2 | Chr5:4336034-4337379 FORWARD LENGTH=385 | 201606;>AT5G13490.1 | ADP/ATP carrier 2 | Chr5:4336034-4337379 FORWARD LENGTH=385 | 201606;>AT4G28390.2 | ADP/ATP carrier 3 | Chr4:14041486-14042781 REVERSE LENGTH=379 | 201606;>A	AT5G13490.2;AT5G13490.1;AT4G28390.2;AT4G28390.1	AT5G13490.2;AT5G13490.1;AT4G28390.2;AT4G28390.1	21.7632	22.0775	22.2139	21.3589	22.7119	21.3122	19.0809	22.9155	18.403	23.4377	22.3633	21.3835	mitochondrion	8.4737		34	transport	34.14;34.9	transport.metabolite transporters at the mitochondrial membrane;transport.unspecified cations	34.14;34.9	transport.metabolite transporters at the mitochondrial membrane;transport.unspecified cations	8	1	1	19.7	2.9	2.9	41.745	0	1518600000	26	19.7	19.7	16.9	16.9	19.7	19.7	14.3	19.7	11.7	17.7	14.5	16.6
>AT1G32470.1 | Single hybrid motif superfamily protein | Chr1:11739479-11740246 REVERSE LENGTH=166 | 201606	AT1G32470.1	AT1G32470.1	21.7398	20.5581	19.3266	20.331	20.7697	20.1956	17.3269	22.0633	16.8348	21.7167	19.7174	19.4517	mitochondrion	41.124		1	PS	1.2	PS.photorespiration	1.2.4.4	PS.photorespiration.glycine cleavage.H protein	4	4	2	48.2	48.2	30.7	17.897	0	323260000	31	27.1	27.1	17.5	15.1	27.1	15.1	17.5	48.2	15.1	27.1	17.5	27.1
>AT3G11630.1 | Thioredoxin superfamily protein | Chr3:3672189-3673937 FORWARD LENGTH=266 | 201606	AT3G11630.1	AT3G11630.1	21.7323	19.9783	20.8863	20.8002	21.2722	21.132	21.2016	22.0825	17.6454	21.5635	20.0205	19.4492	plastid	95.977		21	redox	21.5	redox.peroxiredoxin	21.5.1	redox.peroxiredoxin.BAS1	7	7	3	44.4	44.4	18.4	29.092	0	450510000	58	27.8	32.3	35	22.9	35	25.6	35	35	19.2	32.3	32.3	19.2
>AT1G30380.1 | photosystem I subunit K | Chr1:10722325-10723013 FORWARD LENGTH=130 | 201606	AT1G30380.1	AT1G30380.1	21.7319	25.3092	25.4101	20.8268	25.5373	25.5959	17.5993	26.2564	26.2858	21.7186	25.9824	24.7907	plastid	143.9		1	PS	1.1	PS.lightreaction	1.1.2.2	PS.lightreaction.photosystem I.PSI polypeptide subunits	4	4	4	43.1	43.1	43.1	13.206	0	2546600000	26	7.7	35.4	43.1	7.7	35.4	43.1	7.7	35.4	43.1	7.7	35.4	43.1
>AT2G18710.1 | SECY homolog 1 | Chr2:8112231-8114452 REVERSE LENGTH=551 | 201606	AT2G18710.1	AT2G18710.1	21.7251	21.9227	22.1727	21.5903	22.3351	21.8422	19.2029	22.2493	18.2603	22.1625	22.1556	21.8121	plastid	61.959		29	protein	29.3	protein.targeting	29.3.3	protein.targeting.chloroplast	10	10	10	20.9	20.9	20.9	59.492	0	1157700000	78	16.5	16.5	14.3	16.5	20.9	12.7	16.5	16.5	11.1	16.5	20.9	14.3
>AT1G79440.1 | aldehyde dehydrogenase 5F1 | Chr1:29882525-29887275 REVERSE LENGTH=528 | 201606	AT1G79440.1	AT1G79440.1	21.7141	18.0589	20.7424	20.0723	20.7072	21.1152	18.5084	22.891	18.7131	23.005	18.8151		mitochondrion	173.43		8	TCA / org transformation	8.2	TCA / org transformation.other organic acid transformatons	8.2.99	TCA / org transformation.other organic acid transformatons.misc	20	20	20	44.7	44.7	44.7	56.558	0	1364300000	107	36.7	16.7	25	21.2	23.3	25.2	19.3	37.9	25.2	43.2	15.3	0
>ATCG01060.1 | iron-sulfur cluster binding%3Belectron carriers%3B4 iron%2C 4 sulfur cluster binding protein | ChrC:117318-117563 REVERSE LENGTH=81 | 201606	ATCG01060.1	ATCG01060.1	21.7079	24.9464	23.0809	20.7301	24.2375	23.2291	17.1489	24.4235	22.2907	21.0116	24.8732	22.3639	plastid	36.801		1	PS	1.1	PS.lightreaction	1.1.2.2	PS.lightreaction.photosystem I.PSI polypeptide subunits	5	5	5	65.4	65.4	65.4	9.0384	0	1384600000	55	55.6	65.4	55.6	28.4	55.6	35.8	28.4	55.6	54.3	28.4	65.4	55.6
>AT3G63410.1 | S-adenosyl-L-methionine-dependent methyltransferases superfamily protein | Chr3:23415816-23417002 REVERSE LENGTH=338 | 201606	AT3G63410.1	AT3G63410.1	21.7057	22.0967	22.5593	21.3409	22.1092	22.1194	18.6387	22.63	18.8917	21.9483	22.1151	21.7469	plastid	115.4		16	secondary metabolism	16.1	secondary metabolism.isoprenoids	16.1.3.3	secondary metabolism.isoprenoids.tocopherol biosynthesis.MPBQ/MSBQ methyltransferase	9	9	9	33.7	33.7	33.7	37.926	0	1085200000	103	33.7	33.7	30.5	23.4	29.3	26	30.5	33.7	30.5	30.5	33.7	30.5
>AT3G52930.1 | Aldolase superfamily protein | Chr3:19627383-19628874 REVERSE LENGTH=358 | 201606	AT3G52930.1;AT5G03690.2;AT4G26520.4;AT4G26520.2;AT4G26520.3;AT4G26520.1;AT5G03690.1	AT3G52930.1	21.6948	20.9491	21.4357	21.4617	21.9677	21.8548	19.338	22.7947	19.2091	22.0817	20.6883	18.5049	cytosol;mitochondrion	116.32		4	glycolysis	4.1;4.3	glycolysis.cytosolic branch;glycolysis.unclear/dually targeted	4.1.10;4.3.10	glycolysis.cytosolic branch.aldolase;glycolysis.unclear/dually targeted.aldolase	14	14	7	49.7	49.7	21.5	38.539	0	1104400000	78	42.2	29.6	39.1	42.5	25.4	35.2	40.2	38.8	37.4	42.2	30.2	9.5
>AT5G17230.4 | PHYTOENE SYNTHASE | Chr5:5659839-5662087 REVERSE LENGTH=422 | 201606;>AT5G17230.2 | PHYTOENE SYNTHASE | Chr5:5659839-5662087 REVERSE LENGTH=422 | 201606;>AT5G17230.1 | PHYTOENE SYNTHASE | Chr5:5659839-5662087 REVERSE LENGTH=422 | 201606;>AT5	AT5G17230.4;AT5G17230.2;AT5G17230.1;AT5G17230.3	AT5G17230.4;AT5G17230.2;AT5G17230.1;AT5G17230.3	21.6886	21.8049	22.3549	20.658	22.1091	21.8387	19.2118	22.8732	18.7119	22.225	21.3927	21.1774	plastid	84.031		16	secondary metabolism	16.1	secondary metabolism.isoprenoids	16.1.4.1	secondary metabolism.isoprenoids.carotenoids.phytoene synthase	12	12	12	32.9	32.9	32.9	47.486	0	1279700000	121	24.6	30.3	32.7	32.7	28.7	26.8	31	32.7	26.8	31.3	28.7	29.1
>AT3G63160.1 | outer envelope membrane protein | Chr3:23333773-23333982 REVERSE LENGTH=69 | 201606	AT3G63160.1	AT3G63160.1	21.6752	22.2376	22.9558	22.7331	22.5625	23.1287	19.4578	22.5787	20.4183	22.1829	21.8238	21.215	plastid	3.0074		35	not assigned	35.2	not assigned.unknown	35.2	not assigned.unknown	1	1	1	13	13	13	7.2563	0	249280000	15	13	13	13	13	13	13	13	13	13	13	13	13
>AT3G23400.1 | Plastid-lipid associated protein PAP / fibrillin family protein | Chr3:8376636-8378225 REVERSE LENGTH=284 | 201606;>AT3G23400.4 | Plastid-lipid associated protein PAP / fibrillin family protein | Chr3:8376915-8378225 REVERSE LENGTH=221 | 201	AT3G23400.1;AT3G23400.4;AT3G23400.3;AT3G23400.2	AT3G23400.1;AT3G23400.4;AT3G23400.3;AT3G23400.2	21.6279	21.3249	21.7543	20.958	21.2395	21.4563	17.9175	22.0683	18.01	22.1445	21.8579	21.3473	plastid	61.093		31	cell	31.1	cell.organisation	31.1	cell.organisation	9	9	9	40.5	40.5	40.5	30.454	0	623290000	86	37.7	30.3	40.5	32.4	21.1	40.5	23.2	33.1	26.4	40.5	37	40.5
>AT2G05620.2 | proton gradient regulation 5 | Chr2:2081204-2081687 REVERSE LENGTH=133 | 201606;>AT2G05620.1 | proton gradient regulation 5 | Chr2:2081204-2081687 REVERSE LENGTH=133 | 201606	AT2G05620.2;AT2G05620.1	AT2G05620.2;AT2G05620.1	21.6133	21.3619	22.1783	21.1592	22.0377	21.4563	18.7245	22.0408	18.3089	22.4372	21.7181	21.4182	plastid	1.6289		1	PS	1.1	PS.lightreaction	1.1.40	PS.lightreaction.cyclic electron flow-chlororespiration	1	1	1	8.3	8.3	8.3	14.293	0.0063224	209290000	15	8.3	8.3	8.3	8.3	8.3	8.3	8.3	8.3	8.3	8.3	8.3	8.3
>AT1G30120.1 | pyruvate dehydrogenase E1 beta | Chr1:10584350-10586477 REVERSE LENGTH=406 | 201606	AT1G30120.1	AT1G30120.1	21.5969	21.4273	21.472	20.9026	21.2524	21.9812	17.9428	21.9599	18.1163	22.0951	21.3916	21.3478	plastid	20.259		8	TCA / org transformation	8.1	TCA / org transformation.TCA	8.1.1.1	TCA / org transformation.TCA.pyruvate DH.E1	6	6	2	24.6	24.6	10.1	44.244	0	810570000	40	17.5	19	11.8	11.8	16.7	19	7.6	16.7	9.6	17.5	19	24.6
>AT4G15560.1 | Deoxyxylulose-5-phosphate synthase | Chr4:8884218-8887254 FORWARD LENGTH=717 | 201606	AT4G15560.1;AT3G21500.3;AT3G21500.1;AT3G21500.2	AT4G15560.1	21.5903	21.77	21.8311	20.8427	22.4336	21.8585	18.6575	23.1012	18.4113	22.0098	21.66	20.9788	plastid	134.43		16	secondary metabolism	16.1	secondary metabolism.isoprenoids	16.1.1.1	secondary metabolism.isoprenoids.non-mevalonate pathway.DXS	12	12	12	26.9	26.9	26.9	76.832	0	1508900000	115	22.3	26.9	25.7	14.6	26.9	25.1	11	26.9	20.1	22.3	26.9	26.9
>AT2G05310.1 | transmembrane protein | Chr2:1933391-1934145 REVERSE LENGTH=125 | 201606;>AT2G05310.2 | transmembrane protein | Chr2:1933811-1934145 REVERSE LENGTH=89 | 201606	AT2G05310.1;AT2G05310.2	AT2G05310.1;AT2G05310.2	21.5654	18.3038		21.8923			17.2089			22.2066	17.4684		plastid	4.8147		35	not assigned	35.2	not assigned.unknown	35.2	not assigned.unknown	2	2	1	20	20	11.2	13.808	0	96562000	5	20	11.2	0	8.8	0	0	11.2	0	0	20	11.2	0
>AT5G16620.1 | hydroxyproline-rich glycoprotein family protein | Chr5:5450808-5454256 FORWARD LENGTH=447 | 201606	AT5G16620.1	AT5G16620.1	21.5559	21.745	21.6623	21.7671	21.9078	21.8805	18.8361	22.954	18.6563	22.1604	21.8075	20.8701	plastid	157.71		29	protein	29.3	protein.targeting	29.3.3	protein.targeting.chloroplast	12	12	12	38	38	38	48.903	0	1291600000	126	34.5	28	28	30.6	24.2	29.8	21.9	34.5	21.9	34.5	29.8	24.2
>AT3G09580.1 | FAD/NAD(P)-binding oxidoreductase family protein | Chr3:2942614-2944047 REVERSE LENGTH=477 | 201606	AT3G09580.1;AT2G31400.1	AT3G09580.1	21.5173	21.8365	20.5126	20.9286	22.2965	19.7185	19.141	22.191	17.6601	22.3223	22.3124	20.1067	plastid	90.12		16;35	not assigned;secondary metabolism	16.1;35.1	not assigned.no ontology;secondary metabolism.isoprenoids	16.1.4;35.1.5	not assigned.no ontology.pentatricopeptide (PPR) repeat-containing protein;secondary metabolism.isoprenoids.carotenoids	19	19	19	49.7	49.7	49.7	52.258	0	1360500000	124	38.4	38.8	30.2	32.1	39.2	27	30	36.9	20.3	38.8	40.7	28.5
>AT4G05180.2 | photosystem II subunit Q-2 | Chr4:2672093-2673170 REVERSE LENGTH=230 | 201606;>AT4G05180.1 | photosystem II subunit Q-2 | Chr4:2672093-2673170 REVERSE LENGTH=230 | 201606	AT4G05180.2;AT4G05180.1	AT4G05180.2;AT4G05180.1	21.5136	21.4224	22.2701	22.065	22.2605	22.1635	18.5533	22.5555	18.9785	21.9714	21.635	21.3593	plastid	66.435		1	PS	1.1	PS.lightreaction	1.1.1.2	PS.lightreaction.photosystem II.PSII polypeptide subunits	8	7	7	40	35.7	35.7	24.643	0	814460000	73	40	40	35.7	35.7	40	34.8	30	35.7	40	40	40	37
>AT5G11770.1 | NADH-ubiquinone oxidoreductase 20 kDa subunit | Chr5:3791148-3792929 REVERSE LENGTH=218 | 201606	AT5G11770.1	AT5G11770.1	21.5083	20.7303	19.9631	21.0687	21.6383	21.5512	19.9246	22.1922	17.8634	21.8413	21.0143	20.1777	mitochondrion	6.2036		9	mitochondrial electron transport / ATP synthesis	9.1	mitochondrial electron transport / ATP synthesis.NADH-DH	9.1.2	mitochondrial electron transport / ATP synthesis.NADH-DH.localisation not clear	4	4	4	16.5	16.5	16.5	24.044	0	400820000	33	16.5	16.5	4.6	12.4	12.4	12.4	12.4	16.5	8.7	16.5	16.5	8.3
>AT5G08050.1 | wiskott-aldrich syndrome family protein%2C putative (DUF1118) | Chr5:2578418-2578964 FORWARD LENGTH=158 | 201606	AT5G08050.1	AT5G08050.1	21.5064	21.2208	22.1826	21.0706	21.4747	21.6823	18.5072	21.9299	18.3538	22.0848	20.8778	21.5921	plastid	6.6929		35	not assigned	35.2	not assigned.unknown	35.2	not assigned.unknown	2	2	2	12	12	12	16.58	0	216030000	25	12	12	12	12	12	12	12	12	12	12	12	12
>AT3G21400.1 | dynein beta chain%2C ciliary protein | Chr3:7534824-7536293 REVERSE LENGTH=188 | 201606	AT3G21400.1	AT3G21400.1	21.4877	21.943	21.4042	21.2574	22.5053	21.3344	18.6994	22.8533	18.359	21.9167	21.301	20.6816	nucleus	33.959		35	not assigned	35.2	not assigned.unknown	35.2	not assigned.unknown	8	8	8	51.6	51.6	51.6	21.07	0	544750000	52	39.9	39.9	51.6	35.6	46.8	31.4	26.6	42.6	26.6	44.7	39.9	41.5
>AT5G57490.1 | voltage dependent anion channel 4 | Chr5:23283895-23285335 REVERSE LENGTH=274 | 201606	AT5G57490.1	AT5G57490.1	21.4874	22.7331	21.1254	19.0586	22.1266	20.3999	17.6186	22.907	16.9235	21.9341	22.3388	20.8358	mitochondrion	97.73		34	transport	34.18	transport.unspecified anions	34.18	transport.unspecified anions	9	9	9	41.6	41.6	41.6	29.505	0	677930000	74	38.3	41.6	35.8	17.9	35.8	26.3	23.7	39.1	17.9	35.8	38.3	35.8
>AT5G63620.1 | GroES-like zinc-binding alcohol dehydrogenase family protein | Chr5:25466380-25468296 REVERSE LENGTH=427 | 201606;>AT5G63620.2 | GroES-like zinc-binding alcohol dehydrogenase family protein | Chr5:25466380-25468296 REVERSE LENGTH=427 | 20160	AT5G63620.1;AT5G63620.2;AT5G63620.3	AT5G63620.1;AT5G63620.2;AT5G63620.3	21.4755	18.9723	19.4558	21.1719	21.3366	19.9352	17.6966	22.7246	16.9171	22.5157	19.2214	15.1238	mitochondrion	59.465		35	not assigned	35.1	not assigned.no ontology	35.1	not assigned.no ontology	12	12	12	35.1	35.1	35.1	45.497	0	721760000	60	35.1	17.8	19.9	20.6	33	21.8	12.9	33	11.9	35.1	19.7	3
>AT5G20080.1 | FAD/NAD(P)-binding oxidoreductase | Chr5:6782708-6786360 FORWARD LENGTH=328 | 201606	AT5G20080.1	AT5G20080.1	21.4744	21.1048	21.1978	20.6963	21.6087	20.7442	19.2653	20.9885	16.8214	22.4275	20.5144	19.756	mitochondrion	31.855		21	redox	21.99	redox.misc	21.99	redox.misc	9	9	9	33.5	33.5	33.5	35.987	0	778610000	60	24.1	20.7	24.1	24.1	27.7	17.1	24.1	21.3	17.1	30.5	27.7	24.1
>AT1G68830.1 | Serine/Threonine kinase domain protein | Chr1:25872654-25875473 REVERSE LENGTH=562 | 201606	AT1G68830.1	AT1G68830.1	21.4442	20.973	21.4119	20.9863	21.3942	20.7297				21.927	20.813	20.444	plastid	63.011		1	PS	1.1	PS.lightreaction	1.1.30	PS.lightreaction.state transition	19	19	19	35.1	35.1	35.1	63.251	0	788580000	84	25.8	29.5	29.2	22.4	20.1	18.9	0	0	0	27.8	25.6	20.5
>AT2G22360.1 | DNAJ heat shock family protein | Chr2:9498162-9500459 FORWARD LENGTH=442 | 201606	AT2G22360.1	AT2G22360.1	21.4265	21.1502	20.7577	20.6844	20.411	21.264	17.4533	21.2553	16.5525	22.0249	21.2571	19.8193	plastid	65.261		20	stress	20.2	stress.abiotic	20.2.1	stress.abiotic.heat	12	12	7	29.9	29.9	18.6	47.761	0	815990000	72	21.9	25.8	20.6	14.5	17.2	21.5	14	18.6	11.5	19.7	28.1	16.3
>AT5G14040.1 | phosphate transporter 3%3B1 | Chr5:4531059-4532965 REVERSE LENGTH=375 | 201606	AT5G14040.1;AT3G48850.1	AT5G14040.1	21.4247	21.7552	22.4955	21.7654	22.8085	22.1337	19.3513	22.9068	19.8192	22.8543	22.1337	21.5798	mitochondrion	40.224		34	transport	34.9	transport.metabolite transporters at the mitochondrial membrane	34.9	transport.metabolite transporters at the mitochondrial membrane	12	12	12	34.7	34.7	34.7	40.089	0	1564900000	111	20.8	27.7	27.7	24	28	24.5	23.5	25.6	28	29.9	30.1	24.8
>AT4G19100.2 | PAM68-like protein (DUF3464) | Chr4:10453904-10454359 FORWARD LENGTH=151 | 201606;>AT4G19100.1 | PAM68-like protein (DUF3464) | Chr4:10453453-10454359 FORWARD LENGTH=214 | 201606	AT4G19100.2;AT4G19100.1	AT4G19100.2;AT4G19100.1	21.4161	21.2874	21.4916	19.7982	20.5895	20.8102	18.2027	21.3779	16.9471	22.5712	21.016	20.7262	plastid	5.8967		35	not assigned	35.2	not assigned.unknown	35.2	not assigned.unknown	2	2	2	13.9	13.9	13.9	17.233	0	224490000	12	13.9	13.9	13.9	6.6	6.6	6.6	13.9	13.9	6.6	13.9	13.9	13.9
>AT1G71810.1 | Protein kinase superfamily protein | Chr1:27002602-27007964 REVERSE LENGTH=692 | 201606	AT1G71810.1	AT1G71810.1	21.4055	21.5013	21.122	20.7383	21.7657	20.7981	17.4809	22.1196	16.9349	21.9451	21.2142	20.2698	plastid	70.23		35	not assigned	35.1	not assigned.no ontology	35.1.1	not assigned.no ontology.ABC1 family protein	19	19	19	31.1	31.1	31.1	77.461	0	1115200000	139	24.6	26.6	26.4	23.3	26	18.1	16.6	27.7	12.9	26.4	27	24.6
>AT4G34620.1 | small subunit ribosomal protein 16 | Chr4:16535084-16536092 REVERSE LENGTH=113 | 201606	AT4G34620.1	AT4G34620.1	21.4037	20.8052	22.0229	20.548	21.0429	21.0939	18.3962	21.2843	17.5183	21.8749	20.6523	21.165	plastid	27.842		29	protein	29.2	protein.synthesis	29.2.1.1.3.1.16	protein.synthesis.ribosomal protein.prokaryotic.unknown organellar.30S subunit.S16	3	3	3	32.7	32.7	32.7	12.699	0	224380000	28	25.7	25.7	32.7	25.7	25.7	25.7	25.7	25.7	25.7	25.7	25.7	32.7
>AT5G02500.1 | heat shock cognate protein 70-1 | Chr5:554055-556334 REVERSE LENGTH=651 | 201606;>AT5G02500.2 | heat shock cognate protein 70-1 | Chr5:554055-556334 REVERSE LENGTH=521 | 201606;>AT3G12580.1 | heat shock protein 70 | Chr3:3991487-3993689 REVE	AT5G02500.1;AT5G02500.2;AT3G12580.1;AT5G02490.1;AT1G56410.1;AT1G16030.1	AT5G02500.1;AT5G02500.2;AT3G12580.1;AT5G02490.1	21.3873	21.5249	21.5086	20.7337	21.8535	21.3666	18.7092	22.5564	18.4643	21.8314	21.0268	20.5032	cytosol;plastid	127.38		20;29	protein;stress	20.2;29.6	protein.folding;stress.abiotic	20.2.1;29.6	protein.folding;stress.abiotic.heat	22	21	10	44.9	43.8	22	71.357	0	1611600000	188	34.7	40.1	37.5	20.3	32.4	30.3	25.3	37.2	23.2	31.3	40.1	37.5
>AT3G25770.1 | allene oxide cyclase 2 | Chr3:9406975-9407839 FORWARD LENGTH=253 | 201606	AT3G25770.1	AT3G25770.1	21.3782	22.0773	21.7728	21.367	23.1109	21.4303	20.181	23.6303	19.5845	23.4118	23.1008	22.7516	plastid	37.222		17	hormone metabolism	17.7	hormone metabolism.jasmonate	17.7.1.4	hormone metabolism.jasmonate.synthesis-degradation.allene oxidase cyclase	8	8	6	34.4	34.4	27.7	27.635	0	1251400000	65	28.9	34.4	34.4	25.7	34.4	25.7	23.3	34.4	12.6	34.4	28.5	34.4
>AT3G27925.2 | DegP protease 1 | Chr3:10366659-10368864 REVERSE LENGTH=439 | 201606;>AT3G27925.1 | DegP protease 1 | Chr3:10366659-10368864 REVERSE LENGTH=439 | 201606	AT3G27925.2;AT3G27925.1	AT3G27925.2;AT3G27925.1	21.377	20.5728	21.0327	20.4203	21.6044	21.6512	17.8404	21.6395	17.2336	21.6387	20.2559	19.7875	plastid	66.8		29	protein	29.5	protein.degradation	29.5.5	protein.degradation.serine protease	9	9	9	29.6	29.6	29.6	46.673	0	644180000	62	17.1	23.5	26.9	17.1	27.6	26.9	14.4	25.1	10.5	17.1	21.2	22.1
>AT1G54520.1 | myelin-associated oligodendrocyte basic protein | Chr1:20363565-20365874 FORWARD LENGTH=391 | 201606	AT1G54520.1	AT1G54520.1	21.3733	21.1287	20.5919	20.8777	21.5284	20.4963	17.4993	22.0589	17.0431	21.8592	21.0791	19.8515	plastid	47.224		35	not assigned	35.2	not assigned.unknown	35.2	not assigned.unknown	8	8	8	21.5	21.5	21.5	42.843	0	649990000	48	21.5	18.7	15.1	21.5	21	17.4	11.3	17.9	12	21.5	18.7	15.1
>AT3G24190.1 | Protein kinase superfamily protein | Chr3:8743319-8747703 FORWARD LENGTH=793 | 201606	AT3G24190.1	AT3G24190.1	21.3304	22.0171	23.2087	21.4082	22.0539	21.4087	17.6051	22.0684	17.2687	21.9972	21.5181	21.1642	plastid	101.72		35	not assigned	35.1	not assigned.no ontology	35.1.1	not assigned.no ontology.ABC1 family protein	26	26	26	40.6	40.6	40.6	87.436	0	2578900000	194	30.1	34.8	33.2	33.4	32.5	30.8	20.3	29.8	16.4	32	33.2	30.8
>AT4G14870.1 | secE/sec61-gamma protein transport protein | Chr4:8517248-8517781 FORWARD LENGTH=177 | 201606	AT4G14870.1	AT4G14870.1	21.3243	21.7731	21.5833	21.8412	21.9977	21.4537	18.3132	21.7176	17.9189	21.9616	21.4377	21.2948	plastid	42.844		35	not assigned	35.2	not assigned.unknown	35.2	not assigned.unknown	6	6	6	37.3	37.3	37.3	19.12	0	476590000	51	33.3	37.3	33.3	28.2	33.3	28.2	28.2	33.3	28.2	33.3	33.3	33.3
>AT5G01920.2 | Protein kinase superfamily protein | Chr5:359154-360867 FORWARD LENGTH=495 | 201606;>AT5G01920.1 | Protein kinase superfamily protein | Chr5:359154-360867 FORWARD LENGTH=495 | 201606	AT5G01920.2;AT5G01920.1	AT5G01920.2;AT5G01920.1	21.3183	21.2649	21.6313	20.8283	21.5534	21.5014	18.4712	21.7595	17.9295	22.4454	21.2297	21.2744	plastid	34.607		29	protein	29.4	protein.postranslational modification	29.4	protein.postranslational modification	15	15	15	31.7	31.7	31.7	54.978	0	958940000	101	27.7	28.7	29.5	24.8	25.5	25.1	26.5	28.7	17.2	27.7	31.1	30.1
>AT2G47450.1 | chloroplast signal recognition particle component (CAO) | Chr2:19472781-19473902 FORWARD LENGTH=373 | 201606	AT2G47450.1	AT2G47450.1	21.3112	20.679	20.244	20.288	21.2377	20.0463	20.3544	22.0561	16.3716	21.0516	21.1928	20.4098	plastid	87.679		28	DNA	28.1	DNA.synthesis/chromatin structure	28.1	DNA.synthesis/chromatin structure	10	10	10	32.4	32.4	32.4	41.279	0	582800000	64	16.9	28.7	19.3	16.9	23.1	13.1	11.3	30.3	8.6	27.9	32.4	23.1
>AT2G21960.1 | transmembrane protein | Chr2:9354990-9356958 FORWARD LENGTH=332 | 201606	AT2G21960.1	AT2G21960.1	21.2721	22.2524	20.4664	20.7763	21.9486	20.0427	18.809	22.4711	17.8424	21.7988	22.5299	20.5022	plastid	25.187		35	not assigned	35.2	not assigned.unknown	35.2	not assigned.unknown	8	8	8	25.9	25.9	25.9	35.806	0	570190000	62	25.9	25.9	19.6	17.5	20.8	16.9	20.2	23.5	15.7	25.9	25.9	19.6
>AT1G12840.1 | vacuolar ATP synthase subunit C (VATC) / V-ATPase C subunit / vacuolar proton pump C subunit (DET3) | Chr1:4375584-4378220 FORWARD LENGTH=375 | 201606	AT1G12840.1	AT1G12840.1	21.2721	21.0666	21.1828	20.6934	21.3095	21.1842	18.4506	22.0018	18.2181	22.164	20.8936	21.212	vacuole,golgi	92.358		34	transport	34.1	transport.p- and v-ATPases	34.1	transport.p- and v-ATPases	12	12	12	34.7	34.7	34.7	42.619	0	1038800000	95	32.8	30.4	27.5	25.1	25.1	27.5	26.4	30.7	25.3	34.7	26.9	30.7
>AT4G29480.1 | Mitochondrial ATP synthase subunit G protein | Chr4:14486265-14487257 REVERSE LENGTH=122 | 201606	AT4G29480.1	AT4G29480.1	21.2544	21.0976	21.8639	21.6137	21.5451	21.8387	19.6718	21.5864	19.2271	22.3204	20.7275	21.1306	mitochondrion	2.3827		9	mitochondrial electron transport / ATP synthesis	9.9	mitochondrial electron transport / ATP synthesis.F1-ATPase	9.9	mitochondrial electron transport / ATP synthesis.F1-ATPase	3	3	2	19.7	19.7	19.7	13.94	0.0011416	263320000	12	5.7	10.7	19.7	14.8	5.7	14.8	19.7	5.7	14.8	10.7	10.7	14.8
>AT2G42975.1 | myosin-G heavy chain-like protein | Chr2:17873998-17874820 FORWARD LENGTH=187 | 201606	AT2G42975.1	AT2G42975.1	21.2514	22.3951	19.7245	20.9352	17.8478	18.4094		21.6267	16.3191	22.2979	21.2222	19.7198	plastid	43.491		35	not assigned	35.2	not assigned.unknown	35.2	not assigned.unknown	3	3	3	32.1	32.1	32.1	20.263	0	271340000	13	32.1	26.7	10.7	32.1	5.3	5.3	0	32.1	16	32.1	26.7	10.7
>AT5G51545.1 | low psii accumulation2 | Chr5:20936434-20937243 FORWARD LENGTH=185 | 201606	AT5G51545.1	AT5G51545.1	21.2467	22.151	21.5538	21.3941	22.0249	22.0163	19.2063	22.4564	17.9944	22.344	22.5391	21.8282	plastid	52.381		1	PS	1.1	PS.lightreaction	1.1.1.2	PS.lightreaction.photosystem II.PSII polypeptide subunits	3	3	3	21.6	21.6	21.6	20.213	0	428780000	34	16.8	16.8	16.8	16.8	16.8	21.6	16.8	16.8	10.8	16.8	16.8	16.8
>AT1G67280.1 | Glyoxalase/Bleomycin resistance protein/Dioxygenase superfamily protein | Chr1:25188563-25190547 REVERSE LENGTH=350 | 201606;>AT1G67280.2 | Glyoxalase/Bleomycin resistance protein/Dioxygenase superfamily protein | Chr1:25188563-25190134 REVE	AT1G67280.1;AT1G67280.2;AT1G11840.4;AT1G11840.3;AT1G11840.2;AT1G11840.1;AT1G11840.6	AT1G67280.1;AT1G67280.2	21.2402	21.4253	23.2122	21.5395	22.6613	22.77	16.9765	23.4998	17.7664	22.1271	19.7941	20.8224	extracellular,plasma membrane;cytosol;plastid	91.001		24	Biodegradation of Xenobiotics	24.2	Biodegradation of Xenobiotics.lactoylglutathione lyase	24.2	Biodegradation of Xenobiotics.lactoylglutathione lyase	16	16	16	51.7	51.7	51.7	39.167	0	1208100000	100	39.4	41.7	51.7	33.7	44.9	49.7	13.1	50	21.1	43.1	35.7	43.4
>AT2G40100.1 | light harvesting complex photosystem II | Chr2:16745884-16747190 FORWARD LENGTH=276 | 201606;>AT2G40100.2 | light harvesting complex photosystem II | Chr2:16745884-16746545 FORWARD LENGTH=185 | 201606	AT2G40100.1;AT2G40100.2	AT2G40100.1;AT2G40100.2	21.2218	21.8994	21.9384	21.101	22.0917	21.2072	19.7113	22.1191	19.3784	21.59	22.3428	21.1726	plastid	63.576		1	PS	1.1	PS.lightreaction	1.1.1.1	PS.lightreaction.photosystem II.LHC-II	7	5	5	27.2	23.6	23.6	30.211	0	647940000	79	27.2	24.3	27.2	23.6	27.2	26.4	26.4	27.2	27.2	27.2	27.2	27.2
>AT2G01110.1 | Sec-independent periplasmic protein translocase | Chr2:83786-85088 REVERSE LENGTH=340 | 201606	AT2G01110.1	AT2G01110.1	21.217	20.0151	20.4272	19.1621	19.6156	20.0286	17.0785	20.3986	16.2654	21.1563	19.8453	19.5913	plastid	8.2278		29	protein	29.3	protein.targeting	29.3.3	protein.targeting.chloroplast	3	3	3	10.9	10.9	10.9	37.367	0	218390000	19	6.5	6.5	10.9	6.5	6.5	10.9	6.5	6.5	6.5	6.5	6.5	10.9
>AT3G56140.3 | DUF399 family protein%2C putative (DUF399 and DUF3411) | Chr3:20829407-20832669 FORWARD LENGTH=745 | 201606;>AT3G56140.1 | DUF399 family protein%2C putative (DUF399 and DUF3411) | Chr3:20829407-20832669 FORWARD LENGTH=745 | 201606;>AT3G56140	AT3G56140.3;AT3G56140.1;AT3G56140.2	AT3G56140.3;AT3G56140.1;AT3G56140.2	21.1818	21.6799	21.7554	20.743	22.0005	21.6233	18.1163	22.3597	17.2856	21.6884	21.6423	21.0692	plastid	89.632		35	not assigned	35.2	not assigned.unknown	35.2	not assigned.unknown	17	17	11	30.6	30.6	22.7	82.251	0	1347600000	113	21.2	19.7	22.8	19.6	16.5	18.1	14	20.7	7.5	23.2	24.8	22.8
>AT3G10060.1 | FKBP-like peptidyl-prolyl cis-trans isomerase family protein | Chr3:3102291-3103801 FORWARD LENGTH=230 | 201606	AT3G10060.1	AT3G10060.1	21.1782	21.0827	20.9812	21.1475	21.8222	19.8678	18.4626	22.5357	17.4167	21.2267	20.9869	19.3499	plastid	61.46		29	protein	29.6	protein.folding	29.6	protein.folding	5	5	5	28.3	28.3	28.3	24.504	0	488920000	46	23.9	23.9	23.9	28.3	23.9	20	28.3	28.3	15.7	23.9	28.3	20
>AT1G22700.3 | Tetratricopeptide repeat (TPR)-like superfamily protein | Chr1:8028323-8029289 REVERSE LENGTH=211 | 201606;>AT1G22700.2 | Tetratricopeptide repeat (TPR)-like superfamily protein | Chr1:8028323-8029878 REVERSE LENGTH=296 | 201606;>AT1G22700.1	AT1G22700.3;AT1G22700.2;AT1G22700.1	AT1G22700.3;AT1G22700.2;AT1G22700.1	21.1763	21.1872	21.3912	20.9308	21.0206	20.9435	18.4416	21.5533	18.5021	21.878	20.9514	21.0205	plasma membrane,endoplasmic reticulum;plastid	14.495		35	not assigned	35.1	not assigned.no ontology	35.1.27	not assigned.no ontology.tetratricopeptide repeat (TPR)	5	5	5	28.9	28.9	28.9	23.811	0	380800000	34	11.8	15.6	15.6	7.1	15.6	7.1	7.1	15.6	11.8	15.6	15.6	15.6
>AT1G55490.5 | chaperonin 60 beta | Chr1:20715717-20718673 REVERSE LENGTH=600 | 201606;>AT1G55490.4 | chaperonin 60 beta | Chr1:20715717-20718673 REVERSE LENGTH=600 | 201606;>AT1G55490.3 | chaperonin 60 beta | Chr1:20715717-20718673 REVERSE LENGTH=600 | 20	AT1G55490.5;AT1G55490.4;AT1G55490.3;AT1G55490.2;AT1G55490.1;AT3G13470.1;AT5G56500.2;AT5G56500.1	AT1G55490.5;AT1G55490.4;AT1G55490.3;AT1G55490.2;AT1G55490.1;AT3G13470.1;AT5G56500.2;AT5G56500.1	21.1638	20.9847	23.2271	21.0204	23.4576	23.866	19.6444	24.1658	17.5853	20.9647	20.8384	22.6402	plastid	56.021		1;29	protein;PS	1.3;29.6	protein.folding;PS.calvin cycle	1.3.13;29.6	protein.folding;PS.calvin cycle.rubisco interacting	18	18	17	36.5	36.5	35.3	63.808	0	2907800000	119	35.3	26.2	28.7	31.3	24	33.3	20.3	30.7	22.2	31.2	25.7	20.2
>AT3G27160.1 | Ribosomal protein S21 family protein | Chr3:10017531-10018854 FORWARD LENGTH=183 | 201606;>AT3G27160.2 | Ribosomal protein S21 family protein | Chr3:10017531-10019274 FORWARD LENGTH=218 | 201606	AT3G27160.1;AT3G27160.2	AT3G27160.1;AT3G27160.2	21.1279	21.4618	22.2121	19.9911	19.5399	21.4885	18.8895	20.6694	19.7007	22.5268	20.7442	21.9827	plastid	6.6418		29	protein	29.2	protein.synthesis	29.2.1.1.3.1.21	protein.synthesis.ribosomal protein.prokaryotic.unknown organellar.30S subunit.S21	3	3	3	21.9	21.9	21.9	20.911	0	223910000	11	12	12	12	7.7	7.7	4.4	21.9	17.5	12	21.9	12	21.9
>ATMG00070.1 | NADH dehydrogenase subunit 9 | ChrM:23663-24235 REVERSE LENGTH=190 | 201606	ATMG00070.1	ATMG00070.1	21.1186	21.2808	20.4562	20.3942	21.4957	21.0955	18.5307	21.9879	17.0244	21.7317	21.0538	20.483	mitochondrion	15.802		9	mitochondrial electron transport / ATP synthesis	9.1	mitochondrial electron transport / ATP synthesis.NADH-DH	9.1.2	mitochondrial electron transport / ATP synthesis.NADH-DH.localisation not clear	5	5	5	28.4	28.4	28.4	22.687	0	410570000	49	28.4	28.4	24.2	11.1	28.4	28.4	28.4	28.4	11.1	28.4	28.4	28.4
>AT4G14070.1 | acyl-activating enzyme 15 | Chr4:8112122-8118039 REVERSE LENGTH=727 | 201606	AT4G14070.1;AT3G23790.1	AT4G14070.1	21.1105	21.1942	21.4025	21.063	21.0869	21.2048	17.6815	21.7376	17.6478	21.1471	21.0007	20.0239	plastid	148.45		11	lipid metabolism	11.1	lipid metabolism.FA synthesis and FA elongation	11.1.8	lipid metabolism.FA synthesis and FA elongation.acyl coa ligase	20	20	20	33.8	33.8	33.8	81.465	0	1310200000	144	24.5	25.2	28.5	26.4	23.4	24.1	16.2	23.4	14.3	25.3	23.1	25
>AT5G58140.7 | phototropin 2 | Chr5:23524771-23529993 FORWARD LENGTH=915 | 201606;>AT5G58140.6 | phototropin 2 | Chr5:23524771-23529993 FORWARD LENGTH=915 | 201606;>AT5G58140.5 | phototropin 2 | Chr5:23524771-23529993 FORWARD LENGTH=915 | 201606;>AT5G58140	AT5G58140.7;AT5G58140.6;AT5G58140.5;AT5G58140.2;AT5G58140.1;AT5G58140.3;AT5G58140.4	AT5G58140.7;AT5G58140.6;AT5G58140.5;AT5G58140.2;AT5G58140.1;AT5G58140.3;AT5G58140.4	21.098	21.9277	21.199	20.9464	21.8455	21.15	18.4692	22.4501	18.0124	22.1039	21.7198	20.7375	plasma membrane	112.35		29	protein	29.4	protein.postranslational modification	29.4	protein.postranslational modification	29	29	28	36	36	34.9	102.47	0	2088900000	208	31.1	29.9	26.3	25.7	26.3	22.8	23.6	31.5	19.5	31.8	32.7	26.3
>AT5G24165.2 | hypothetical protein | Chr5:8188622-8189087 FORWARD LENGTH=75 | 201606;>AT5G24165.1 | hypothetical protein | Chr5:8188622-8189087 FORWARD LENGTH=75 | 201606	AT5G24165.2;AT5G24165.1	AT5G24165.2;AT5G24165.1	21.0824	20.5946	20.3997	20.8461	21.7775	21.3616	18.9517	22.1296	18.5357	21.6453	20.4007	20.5879	mitochondrion	6.9527		35	not assigned	35.2	not assigned.unknown	35.2	not assigned.unknown	2	2	2	41.3	41.3	41.3	7.7558	0	153130000	11	17.3	17.3	17.3	17.3	41.3	24	41.3	41.3	24	41.3	17.3	41.3
>AT4G28220.1 | NAD(P)H dehydrogenase B1 | Chr4:13993078-13995651 FORWARD LENGTH=571 | 201606;>AT4G28220.2 | NAD(P)H dehydrogenase B1 | Chr4:13993078-13995295 FORWARD LENGTH=505 | 201606	AT4G28220.1;AT4G28220.2	AT4G28220.1;AT4G28220.2	21.0591	22.1939	22.3925	20.8049	21.9886	21.7102	18.2016	22.5995	18.9967	22.0049	21.9934	21.605	mitochondrion	111.9		9	mitochondrial electron transport / ATP synthesis	9.2	mitochondrial electron transport / ATP synthesis.NADH-DH	9.2.1.2	mitochondrial electron transport / ATP synthesis.NADH-DH.type II.external	16	16	15	30.3	30.3	28.7	63.313	0	1505900000	127	24.2	23.1	29.1	19.6	26.8	26.8	16.3	26.8	25.2	24.2	28.9	29.1
>AT3G22960.1 | Pyruvate kinase family protein | Chr3:8139369-8141771 FORWARD LENGTH=596 | 201606	AT3G22960.1	AT3G22960.1	21.0544	20.5924	20.7643	20.9011	21.3986	21.8469	18.4137	22.163	17.7588	21.461	20.7714	20.3864	plastid	85.629		4	glycolysis	4.2	glycolysis.plastid branch	4.2.14	glycolysis.plastid branch.pyruvate kinase (PK)	15	15	15	33.7	33.7	33.7	65.13	0	991450000	112	27.7	17.4	25.2	22.7	29.9	24	21.1	26	18.1	27.7	24.5	19.3
>ATCG00780.1 | ribosomal protein L14 | ChrC:80696-81064 REVERSE LENGTH=122 | 201606	ATCG00780.1	ATCG00780.1	21.0464	20.5007	21.0821	20.1282	20.5067	20.5171	17.308	20.2378	16.4094	21.6052	19.8453	20.1894	plastid	13.79		29	protein	29.2	protein.synthesis	29.2.1.1.1.2.14	protein.synthesis.ribosomal protein.prokaryotic.chloroplast.50S subunit.L14	5	5	5	51.6	51.6	51.6	13.582	0	190180000	20	51.6	37.7	37.7	37.7	37.7	27	32	29.5	21.3	51.6	24.6	32
>ATCG00330.1 | chloroplast ribosomal protein S14 | ChrC:36938-37240 REVERSE LENGTH=100 | 201606	ATCG00330.1	ATCG00330.1	21.0302		21.7038	19.908	20.5107	21.0434	18.6641	21.2489	18.8967	21.5451	20.8734	21.2241	plastid	1.3889		29	protein	29.2	protein.synthesis	29.2.1.1.1.1.14	protein.synthesis.ribosomal protein.prokaryotic.chloroplast.30S subunit.S14	2	2	2	17	17	17	11.743	0.0081633	77071000	3	7	0	17	7	7	7	7	7	7	7	7	7
>AT1G07810.1 | ER-type Ca2+-ATPase 1 | Chr1:2416681-2420572 FORWARD LENGTH=1061 | 201606	AT1G07810.1	AT1G07810.1	21.0265	21.5179	20.6984	21.4708	21.3396	21.2681	17.7857	21.9252	18.0032	21.6991	20.9738	20.2212	endoplasmic reticulum	129.16		34	transport	34.21	transport.calcium	34.21	transport.calcium	32	32	8	36.9	36.9	10.4	116.36	0	1687700000	170	22.9	27.3	23.3	22.1	22.2	20.4	14	25.2	17.4	27.1	27.4	24.2
>AT5G28750.1 | Bacterial sec-independent translocation protein mttA/Hcf106 | Chr5:10784142-10785677 REVERSE LENGTH=147 | 201606	AT5G28750.1	AT5G28750.1	21.0236	21.728	19.5176	20.5173	21.1616	19.8369	18.0639	22.1301	18.9782	21.8832	21.7198	18.8907	plastid	9.0363		35	not assigned	35.1	not assigned.no ontology	35.1	not assigned.no ontology	4	4	4	24.5	24.5	24.5	15.713	0	282270000	15	24.5	24.5	4.8	24.5	19.7	4.8	19.7	19.7	19.7	24.5	24.5	4.8
>AT3G09050.1 | 8-amino-7-oxononanoate synthase | Chr3:2764860-2765907 FORWARD LENGTH=258 | 201606	AT3G09050.1	AT3G09050.1	21.0213	21.8991	21.2979	19.8348	21.403	21.3639	16.3048	22.3174	18.3221	21.8952	21.4769	21.4525	plastid	37.624		35	not assigned	35.2	not assigned.unknown	35.2	not assigned.unknown	11	11	11	39.9	39.9	39.9	29.249	0	639460000	82	36.8	39.9	32.9	21.3	32.9	32.9	10.1	37.2	32.9	37.2	37.2	24.4
>AT1G24490.1 | OxaA/YidC-like membrane insertion protein | Chr1:8682364-8684966 FORWARD LENGTH=499 | 201606;>AT1G24490.2 | OxaA/YidC-like membrane insertion protein | Chr1:8682364-8684966 FORWARD LENGTH=462 | 201606	AT1G24490.1;AT1G24490.2	AT1G24490.1;AT1G24490.2	21.0016	21.4408	21.1819	20.8221	21.1007	20.7974	18.2902	21.5942	17.4486	21.9598	21.4487	20.3426	plastid	66.568		31	cell	31.2	cell.division	31.2.5	cell.division.plastid	10	10	10	21.4	21.4	21.4	55.187	0	787020000	39	14.8	21.4	18	13.2	13.4	14	11.8	18.2	5.6	14.8	19.6	15.8
>AT5G35970.1 | P-loop containing nucleoside triphosphate hydrolases superfamily protein | Chr5:14119060-14123078 REVERSE LENGTH=961 | 201606	AT5G35970.1	AT5G35970.1	20.9804	20.9806	21.4362	20.2128	21.9733	20.6729	17.2068	22.4487	17.7045	21.5171	19.9905	20.5572	plastid	129.7		28	DNA	28.99	DNA.unspecified	28.99	DNA.unspecified	31	31	31	39.1	39.1	39.1	105.05	0	1623300000	160	31.3	27.6	33.3	22.7	30	22.6	16.2	31.9	14.8	29.2	18.7	29.3
>AT4G35850.1 | Pentatricopeptide repeat (PPR) superfamily protein | Chr4:16983638-16986681 FORWARD LENGTH=444 | 201606	AT4G35850.1	AT4G35850.1	20.9644	19.4389	18.9518	20.0886	20.7911	19.6649	17.16	21.2731	14.7237	21.1553	18.8183	17.7226	mitochondrion	52.484		35	not assigned	35.1	not assigned.no ontology	35.1.5	not assigned.no ontology.pentatricopeptide (PPR) repeat-containing protein	11	11	11	29.3	29.3	29.3	50.456	0	541920000	57	21.6	23	18	13.3	27.5	15.5	8.8	22.7	3.8	21.6	18.2	15.3
>AT5G53460.3 | NADH-dependent glutamate synthase 1 | Chr5:21700518-21709629 FORWARD LENGTH=2208 | 201606;>AT5G53460.2 | NADH-dependent glutamate synthase 1 | Chr5:21700518-21709629 FORWARD LENGTH=2208 | 201606;>AT5G53460.1 | NADH-dependent glutamate syntha	AT5G53460.3;AT5G53460.2;AT5G53460.1	AT5G53460.3;AT5G53460.2;AT5G53460.1	20.964	20.2476	20.2271	20.6432	20.5871	20.553	17.4703	21.5179	17.5931	20.8287	20.4262	18.2083	plastid	217.23		12	N-metabolism	12.2	N-metabolism.ammonia metabolism	12.2.1.2	N-metabolism.ammonia metabolism.glutamate synthase.NADH dependent	64	64	64	36.9	36.9	36.9	241.9	0	2882800000	295	29.2	25.5	24.7	20.7	24.7	22.4	17.4	30	15.9	28.4	26.6	6.1
>AT3G15640.2 | Rubredoxin-like superfamily protein | Chr3:5299273-5301371 FORWARD LENGTH=175 | 201606;>AT3G15640.1 | Rubredoxin-like superfamily protein | Chr3:5299273-5301371 FORWARD LENGTH=176 | 201606	AT3G15640.2;AT3G15640.1	AT3G15640.2;AT3G15640.1	20.9527	19.4349	18.7175	19.5021	18.8698	17.7075	16.9057	20.208	14.6645	20.0851	18.5726	17.1201	mitochondrion	12.659		9	mitochondrial electron transport / ATP synthesis	9.7	mitochondrial electron transport / ATP synthesis.cytochrome c oxidase	9.7	mitochondrial electron transport / ATP synthesis.cytochrome c oxidase	4	4	3	22.3	22.3	22.3	19.316	0	160550000	29	22.3	22.3	14.3	14.3	14.3	14.3	14.3	14.3	5.7	14.3	22.3	14.3
>AT1G65230.1 | transmembrane protein%2C putative (DUF2358) | Chr1:24229167-24230764 FORWARD LENGTH=286 | 201606	AT1G65230.1	AT1G65230.1	20.9294	22.3312	22.0733	21.256	22.7192	21.1677	17.9131	23.5306	18.5774	21.221	22.5798	21.2416	plastid	45.716		35	not assigned	35.2	not assigned.unknown	35.2	not assigned.unknown	8	8	8	30.4	30.4	30.4	32.736	0	827760000	58	23.4	26.9	30.4	10.8	26.9	23.4	18.9	26.9	10.5	23.4	30.4	26.9
>ATCG01110.1 | NAD(P)H dehydrogenase subunit H | ChrC:122011-123192 REVERSE LENGTH=393 | 201606	ATCG01110.1	ATCG01110.1	20.9102	21.0307	20.41	20.1154	20.0551	19.7704	16.4966	21.1281	16.2727	21.0536	20.6623	19.3551	plastid	29.973		1	PS	1.1	PS.lightreaction	1.1.40	PS.lightreaction.cyclic electron flow-chlororespiration	8	8	8	24.4	24.4	24.4	45.502	0	491890000	65	24.4	24.4	19.6	16.8	14.2	14.2	12.5	19.6	9.2	24.4	24.4	16.8
>AT1G73060.1 | Low PSII Accumulation 3 | Chr1:27479027-27481258 FORWARD LENGTH=358 | 201606	AT1G73060.1	AT1G73060.1	20.8884	21.3092	22.7701	19.9722	21.3703	21.4982	17.7984	22.413	17.575	22.1865	22.5022	22.5268	plastid	137.65		35	not assigned	35.2	not assigned.unknown	35.2	not assigned.unknown	15	15	15	61.2	61.2	61.2	40.029	0	1058900000	81	23.5	40.8	61.2	9.8	24.3	35.5	12.8	43.9	14.5	37.4	48.9	61.2
>AT5G54770.1 | thiazole biosynthetic enzyme%2C chloroplast (ARA6) (THI1) (THI4) | Chr5:22246634-22247891 FORWARD LENGTH=349 | 201606	AT5G54770.1	AT5G54770.1	20.869	18.5805	20.249	20.3361	18.9881	20.3167	17.9706	21.1929	19.0265	21.444	18.212	15.5304	plastid	20.05		18	Co-factor and vitamine metabolism	18.2	Co-factor and vitamine metabolism.thiamine	18.2	Co-factor and vitamine metabolism.thiamine	6	6	6	21.8	21.8	21.8	36.664	0	273150000	40	17.8	8	11.7	17.8	13.5	13.5	19.8	17.8	19.5	15.8	9.5	3.7
>AT5G65720.3 | nitrogen fixation S (NIFS)-like 1 | Chr5:26296349-26297710 FORWARD LENGTH=453 | 201606;>AT5G65720.1 | nitrogen fixation S (NIFS)-like 1 | Chr5:26296349-26297710 FORWARD LENGTH=453 | 201606;>AT5G65720.2 | nitrogen fixation S (NIFS)-like 1 | C	AT5G65720.3;AT5G65720.1;AT5G65720.2	AT5G65720.3;AT5G65720.1;AT5G65720.2	20.8616	19.804	19.1092	20.465	21.4706	20.8123	17.4278	21.8653		21.5828	19.4233	17.7586	mitochondrion	53.354		13	amino acid metabolism	13.1	amino acid metabolism.synthesis	13.1.5.3	amino acid metabolism.synthesis.serine-glycine-cysteine group.cysteine	15	15	15	43.7	43.7	43.7	50.295	0	743400000	71	28.7	26	9.9	21.6	33.8	32.5	12.8	40	0	29.4	23	14.1
>AT5G10920.1 | L-Aspartase-like family protein | Chr5:3441805-3443892 FORWARD LENGTH=517 | 201606	AT5G10920.1	AT5G10920.1	20.852	21.1113	20.7585	21.0389	21.1754	21.4548	17.6178	22.368	18.4663	21.1701	20.787	19.8651	plastid	51.722		13	amino acid metabolism	13.1	amino acid metabolism.synthesis	13.1.2.3.23	amino acid metabolism.synthesis.glutamate family.arginine.argininosuccinate lyase	15	15	15	34	34	34	57.512	0	1006000000	81	18.2	26.7	20.3	17.6	22.2	23	11.4	27.7	20.3	22.2	26.1	20.3
>AT1G11420.1 | agenet domain protein (DOMAIN OF UNKNOWN FUNCTION 724 2) | Chr1:3844581-3846872 REVERSE LENGTH=604 | 201606	AT1G11420.1	AT1G11420.1	20.8306	21.1269	21.5915	20.8238	21.5714	22.4963	17.7944	21.5107	18.7725	20.3339	21.6086	21.6257	cytosol	1.4198		35	not assigned	35.1	not assigned.no ontology	35.1.2	not assigned.no ontology.agenet domain-containing protein	2	2	2	2.3	2.3	2.3	70.271	0.00818	1367500000	3	1.2	1.2	2.3	1.2	1.2	1.2	1.2	1.2	1.2	1.2	1.2	1.2
>AT5G48790.1 | LOW PSII ACCUMULATION protein (DUF1995) | Chr5:19780010-19781977 REVERSE LENGTH=316 | 201606;>AT5G48790.3 | LOW PSII ACCUMULATION protein (DUF1995) | Chr5:19780429-19781977 REVERSE LENGTH=248 | 201606;>AT5G48790.2 | LOW PSII ACCUMULATION pro	AT5G48790.1;AT5G48790.3;AT5G48790.2	AT5G48790.1;AT5G48790.3;AT5G48790.2	20.8242	21.1446	20.6154	20.265	20.9122	19.793	17.1189	21.0419	16.421	21.7901	21.4611	20.5329	plastid	16.332		35	not assigned	35.2	not assigned.unknown	35.2	not assigned.unknown	8	8	8	24.4	24.4	24.4	35.86	0	405580000	42	20.9	24.4	19	17.7	15.5	12.3	12.3	19	12.3	20.9	24.4	15.5
>AT4G37910.2 | mitochondrial heat shock protein 70-1 | Chr4:17825368-17828099 REVERSE LENGTH=682 | 201606;>AT4G37910.1 | mitochondrial heat shock protein 70-1 | Chr4:17825368-17828099 REVERSE LENGTH=682 | 201606	AT4G37910.2;AT4G37910.1	AT4G37910.2;AT4G37910.1	20.8161	20.5404	20.3315	21.4312	21.2938	21.1525	17.3332	21.8113	16.335	21.484	20.264	19.6824	mitochondrion	115.01		20	stress	20.2	stress.abiotic	20.2.1	stress.abiotic.heat	19	13	13	34.3	26.5	26.5	73.074	0	1146600000	84	32.1	33.1	24.3	30.9	30.8	26.8	20.4	31.8	13.3	32	26.5	24.3
>AT4G30190.1 | H[+]-ATPase 2 | Chr4:14770820-14775920 REVERSE LENGTH=948 | 201606;>AT4G30190.2 | H[+]-ATPase 2 | Chr4:14770820-14775920 REVERSE LENGTH=981 | 201606	AT4G30190.1;AT4G30190.2;AT2G24520.3;AT2G24520.1;AT2G24520.2;AT2G24520.4	AT4G30190.1;AT4G30190.2	20.8024	21.2984	21.425	20.5376	21.3963	21.5683	17.7665	22.0329	17.9021	21.5322	21.1434	20.3975	plasma membrane	36.307		34	transport	34.1	transport.p- and v-ATPases	34.1;34.1.2	transport.p- and v-ATPases;transport.p- and v-ATPases.H+-exporting ATPase	41	13	11	45.1	15.1	13.3	104.4	0	1627800000	76	42.3	43.5	41.5	33.1	38.7	41.8	34.6	39.5	34	40.3	40.6	37.6
>AT3G09840.1 | cell division cycle 48 | Chr3:3019494-3022832 FORWARD LENGTH=809 | 201606;>AT5G03340.1 | ATPase%2C AAA-type%2C CDC48 protein | Chr5:810091-813133 REVERSE LENGTH=810 | 201606;>AT3G53230.1 | ATPase%2C AAA-type%2C CDC48 protein | Chr3:19723416-	AT3G09840.1;AT5G03340.1;AT3G53230.1	AT3G09840.1;AT5G03340.1;AT3G53230.1	20.7924	20.9838	20.0374	20.3564	20.9209	19.4184	17.0071	21.8242	15.7204	21.0576	20.2572	18.8555	cytosol;plasma membrane	89.542		31	cell	31.2	cell.division	31.2	cell.division	24	24	24	34.4	34.4	34.4	89.392	0	1013100000	130	28.9	32.4	26.8	22.1	27.3	17.1	14.2	32.6	10.9	30.8	25.2	17.7
>AT1G50450.1 | Saccharopine dehydrogenase | Chr1:18687902-18690348 REVERSE LENGTH=428 | 201606	AT1G50450.1	AT1G50450.1	20.7859	21.8142	22.0324	21.0497	22.2684	21.87	19.136	22.9796	18.4658	22.5412	22.2282	21.0528	plastid	151.49		35	not assigned	35.2	not assigned.unknown	35.2	not assigned.unknown	15	15	15	41.6	41.6	41.6	46.559	0	1333700000	119	25	33.4	39.5	22.9	33.9	25.5	29.9	36	26.6	35.5	35.5	29.9
>AT1G72020.1 | TonB-dependent heme receptor A | Chr1:27109521-27110327 REVERSE LENGTH=97 | 201606	AT1G72020.1	AT1G72020.1	20.7788	20.7402	21.2239	19.7835	20.6847	22.2796	17.6112	21.5636	20.1489	21.8095	20.5661	19.6867	mitochondrion	1.4194		35	not assigned	35.2	not assigned.unknown	35.2	not assigned.unknown	1	1	1	7.2	7.2	7.2	10.568	0.0081716	185800000	11	7.2	7.2	7.2	7.2	7.2	7.2	7.2	7.2	7.2	7.2	7.2	7.2
>AT5G52780.1 | transmembrane protein%2C putative (DUF3464) | Chr5:21390943-21391449 REVERSE LENGTH=168 | 201606	AT5G52780.1	AT5G52780.1	20.7788	20.9378	20.8811	20.1968	20.9207	20.6333	18.1329	21.6139	17.8345	21.53	20.3252	20.0446	plastid	10.249		35	not assigned	35.2	not assigned.unknown	35.2	not assigned.unknown	2	2	2	17.3	17.3	17.3	18.748	0	199780000	22	17.3	17.3	17.3	17.3	17.3	17.3	17.3	17.3	17.3	17.3	17.3	17.3
>AT2G45470.1 | FASCICLIN-like arabinogalactan protein 8 | Chr2:18742797-18744059 REVERSE LENGTH=420 | 201606	AT2G45470.1	AT2G45470.1	20.7512	21.7421	21.3784	20.5107	21.4441	20.6918	18.7982	22.4824	18.4002	22.2451	21.7048	20.4701	extracellular,plasma membrane	55.883		10	cell wall	10.5	cell wall.cell wall proteins	10.5.1.1	cell wall.cell wall proteins.AGPs.AGP	9	9	7	24.3	24.3	19.5	43.074	0	619220000	64	19	24.3	20.7	20.7	20.7	15.7	21	22.6	12.4	24.3	24.3	20.7
>AT2G26500.3 | cytochrome b6f complex subunit (petM) | Chr2:11270370-11270747 FORWARD LENGTH=93 | 201606;>AT2G26500.2 | cytochrome b6f complex subunit (petM) | Chr2:11270370-11270747 FORWARD LENGTH=125 | 201606;>AT2G26500.1 | cytochrome b6f complex subunit	AT2G26500.3;AT2G26500.2;AT2G26500.1	AT2G26500.3;AT2G26500.2;AT2G26500.1	20.7308	21.8417	21.9112	21.0773	22.4243	21.723	18.5428	22.842		22.4995	22.2971	21.5107	plastid	7.6388		1	PS	1.1	PS.lightreaction	1.1.3	PS.lightreaction.cytochrome b6/f	1	1	1	11.8	11.8	11.8	9.9284	0	289090000	14	11.8	11.8	11.8	11.8	11.8	11.8	11.8	11.8	0	11.8	11.8	11.8
>AT5G52840.1 | NADH-ubiquinone oxidoreductase-like protein | Chr5:21413718-21414794 FORWARD LENGTH=169 | 201606;>AT5G52840.2 | NADH-ubiquinone oxidoreductase-like protein | Chr5:21413718-21414077 FORWARD LENGTH=119 | 201606	AT5G52840.1;AT5G52840.2	AT5G52840.1;AT5G52840.2	20.7109	20.7895	20.162	20.3863	21.077	19.4072	18.4665	21.7263	17.2516	21.1693	19.9178	19.7407	mitochondrion	5.9934		9	mitochondrial electron transport / ATP synthesis	9.1	mitochondrial electron transport / ATP synthesis.NADH-DH	9.1.2	mitochondrial electron transport / ATP synthesis.NADH-DH.localisation not clear	5	5	5	31.4	31.4	31.4	19.179	0	274430000	33	23.7	31.4	23.7	23.7	23.7	17.8	23.7	23.7	23.7	23.7	23.7	23.7
>AT5G01510.1 | root UVB sensitive protein (Protein of unknown function%2C DUF647) | Chr5:201702-205151 FORWARD LENGTH=509 | 201606	AT5G01510.1	AT5G01510.1	20.7021	22.0423	21.3581	19.2144	21.5631	21.5148	17.8856	22.2468	17.9232	22.5787	21.6488	21.5243	mitochondrion	81.895		35	not assigned	35.2	not assigned.unknown	35.2	not assigned.unknown	16	16	16	34	34	34	57.612	0	1166800000	91	32	28.9	32	15.9	27.1	27.1	17.1	31.8	17.1	34	32	33.8
>AT1G03680.1 | thioredoxin M-type 1 | Chr1:916990-917865 REVERSE LENGTH=179 | 201606	AT1G03680.1	AT1G03680.1	20.696	19.8717	19.8811	20.4954	20.1592	18.8051	17.0225	20.6598	16.0923	20.7818	19.2871	19.0842	plastid	24.039		21	redox	21.1	redox.thioredoxin	21.1	redox.thioredoxin	4	4	4	25.7	25.7	25.7	19.664	0	182240000	25	25.7	25.7	25.7	20.7	20.7	15.6	14	20.7	20.7	25.7	25.7	20.7
>AT5G03880.1 | Thioredoxin family protein | Chr5:1038674-1041453 REVERSE LENGTH=339 | 201606	AT5G03880.1	AT5G03880.1	20.694	20.9804	21.2272	19.8898	21.1225	20.9829	16.8979	21.6338	17.2368	21.4131	21.603	20.9219	plastid	85.41		35	not assigned	35.2	not assigned.unknown	35.2	not assigned.unknown	8	8	8	36.3	36.3	36.3	37.04	0	486360000	47	27.1	31.3	36.3	15.9	28.9	20.4	10	31.3	10	31.3	36.3	36.3
>AT4G37608.2 | hypothetical protein | Chr4:17669825-17670429 FORWARD LENGTH=87 | 201606;>AT4G37608.1 | hypothetical protein | Chr4:17669825-17670429 FORWARD LENGTH=87 | 201606	AT4G37608.2;AT4G37608.1	AT4G37608.2;AT4G37608.1	20.6847	20.8106	19.6145		18.8062	16.6315	17.4919	20.4819	15.7923	20.6093	20.2771	20.2479	nucleus	-2	+	35	not assigned	35.1	not assigned.no ontology	35.1	not assigned.no ontology	1	1	1	12.6	12.6	12.6	10.276	1	82550000	3	12.6	12.6	12.6	0	12.6	12.6	12.6	12.6	12.6	12.6	12.6	12.6
>AT2G37180.1 | Aquaporin-like superfamily protein | Chr2:15617779-15618937 FORWARD LENGTH=285 | 201606	AT2G37180.1	AT2G37180.1	20.6735	21.0588	20.4735	19.9308	20.7641	20.4874	17.3702	21.4674	17.6073	20.9816	20.5493	20.4729	plasma membrane	5.9534		34	transport	34.19	transport.Major Intrinsic Proteins	34.19.1	transport.Major Intrinsic Proteins.PIP	3	3	3	13.7	13.7	13.7	30.429	0	133550000	22	7.4	13.7	7.4	7.4	7.4	7.4	3.9	7.4	3.9	7.4	13.7	7.4
>AT4G29130.1 | hexokinase 1 | Chr4:14352338-14354865 REVERSE LENGTH=496 | 201606	AT4G29130.1;AT1G47840.2;AT1G47840.1	AT4G29130.1	20.6732	21.5734	21.4332	19.7517	21.5379	20.7821	17.5241	22.3169	17.8695	21.6568	21.8999	20.8163	mitochondrion;plastid	104.14		2	major CHO metabolism	2.2	major CHO metabolism.degradation	2.2.1.4	major CHO metabolism.degradation.sucrose.hexokinase	13	13	10	38.1	38.1	31.2	53.706	0	826620000	124	25	35.3	38.1	19.8	32.9	35.3	16.7	38.1	30.2	35.9	38.1	38.1
>AT1G48850.1 | chorismate synthase%2C putative / 5-enolpyruvylshikimate-3-phosphate phospholyase | Chr1:18065154-18067956 REVERSE LENGTH=436 | 201606;>AT1G48850.3 | chorismate synthase%2C putative / 5-enolpyruvylshikimate-3-phosphate phospholyase | Chr1:18	AT1G48850.1;AT1G48850.3;AT1G48850.2	AT1G48850.1;AT1G48850.3;AT1G48850.2	20.6714	21.684	20.9488	21.2407	21.3927	21.7264	18.1006	22.5103	18.4329	21.5491	21.6289	20.2306	plastid	76.842		13	amino acid metabolism	13.1	amino acid metabolism.synthesis	13.1.6.1.7	amino acid metabolism.synthesis.aromatic aa.chorismate.chorismate synthase	11	11	11	29.6	29.6	29.6	47.317	0	898560000	75	11.9	24.5	27.5	21.6	20	27.8	13.8	24.8	20	26.6	29.6	25.9
>AT5G17920.2 | Cobalamin-independent synthase family protein | Chr5:5935771-5939195 FORWARD LENGTH=765 | 201606;>AT5G17920.1 | Cobalamin-independent synthase family protein | Chr5:5935771-5939195 FORWARD LENGTH=765 | 201606;>AT3G03780.3 | methionine syntha	AT5G17920.2;AT5G17920.1;AT3G03780.3;AT3G03780.2;AT3G03780.1	AT5G17920.2;AT5G17920.1;AT3G03780.3;AT3G03780.2;AT3G03780.1	20.6604	19.8843	21.618	20.2132	20.9528	21.0101	18.0327	21.9955	16.3892	21.4699	19.7995	20.6158	cytosol	77.846		13	amino acid metabolism	13.1	amino acid metabolism.synthesis	13.1.3.4;13.1.3.4.3	amino acid metabolism.synthesis.aspartate family.methionine;amino acid metabolism.synthesis.aspartate family.methionine.methionine synthase	21	21	17	36.7	36.7	30.1	84.356	0	1179600000	108	16.5	17.6	28.2	15.3	21.6	20.9	12.8	22.6	9.2	19.1	18.4	20.1
>AT4G19220.1 | Tetratricopeptide repeat (TPR)-like superfamily protein | Chr4:10505266-10508121 REVERSE LENGTH=951 | 201606	AT4G19220.1	AT4G19220.1	20.654	20.3085	19.3508	21.4901	21.5049	22.1233	18.0225	21.4815	18.9386	20.4436	20.149	19.1903	cytosol,mitochondrion	-2	+	35	not assigned	35.1	not assigned.no ontology	35.1.5	not assigned.no ontology.pentatricopeptide (PPR) repeat-containing protein	1	1	1	0.8	0.8	0.8	105.03	1	1240000000	11	0.8	0.8	0.8	0.8	0.8	0.8	0.8	0.8	0.8	0.8	0.8	0.8
>AT2G14170.2 | aldehyde dehydrogenase 6B2 | Chr2:5977727-5981489 REVERSE LENGTH=498 | 201606;>AT2G14170.1 | aldehyde dehydrogenase 6B2 | Chr2:5977727-5981899 REVERSE LENGTH=607 | 201606;>AT2G14170.3 | aldehyde dehydrogenase 6B2 | Chr2:5977851-5981899 REVER	AT2G14170.2;AT2G14170.1;AT2G14170.3	AT2G14170.2;AT2G14170.1;AT2G14170.3	20.6422			17.2087			20.1042			20.498	16.0863		mitochondrion	73.929		13	amino acid metabolism	13.2	amino acid metabolism.degradation	13.2.4.3	amino acid metabolism.degradation.branched chain group.valine	4	4	4	15.5	15.5	15.5	53.406	0	93777000	4	12	0	0	5.8	0	0	8.6	0	0	12	3.4	0
>AT4G26530.3 | Aldolase superfamily protein | Chr4:13391566-13392937 FORWARD LENGTH=358 | 201606;>AT4G26530.2 | Aldolase superfamily protein | Chr4:13391566-13392937 FORWARD LENGTH=358 | 201606;>AT4G26530.1 | Aldolase superfamily protein | Chr4:13391566-13	AT4G26530.3;AT4G26530.2;AT4G26530.1	AT4G26530.3;AT4G26530.2;AT4G26530.1	20.6333	20.5123	19.9332	19.531	20.5099	19.8166	18.3277	22.0191	15.4918	19.976	18.1916	15.3944	cytosol;plastid	63.75		1	PS	1.3	PS.calvin cycle	1.3.6	PS.calvin cycle.aldolase	11	9	9	39.1	31.8	31.8	38.293	0	356030000	49	33.2	30.7	30.7	30.7	30.7	30.7	22.6	39.1	16.2	23.2	22.6	4.2
>AT2G30390.1 | ferrochelatase 2 | Chr2:12951242-12953985 REVERSE LENGTH=512 | 201606;>AT2G30390.2 | ferrochelatase 2 | Chr2:12951242-12953985 REVERSE LENGTH=522 | 201606	AT2G30390.1;AT2G30390.2	AT2G30390.1;AT2G30390.2	20.6075	20.864	20.2156	19.5421	20.4301	19.7508	17.1778	20.3052	14.6383	20.6161	20.5677	19.2178	plastid	47.907		19	tetrapyrrole synthesis	19.2	tetrapyrrole synthesis.ferrochelatase	19.2	tetrapyrrole synthesis.ferrochelatase	9	9	9	20.7	20.7	20.7	56.618	0	422020000	57	18.4	17.6	15.2	10.9	11.3	13.7	12.5	11.3	2	18.4	17.6	15.2
>AT4G33350.2 | Tic22-like family protein | Chr4:16064638-16066715 REVERSE LENGTH=242 | 201606;>AT4G33350.1 | Tic22-like family protein | Chr4:16064638-16066715 REVERSE LENGTH=268 | 201606	AT4G33350.2;AT4G33350.1	AT4G33350.2;AT4G33350.1	20.6042	20.8543	20.7168	20.1245	20.8103	19.9274	17.8485	21.2091	16.7775	21.2982	20.8769	19.6535	plastid	16.332		29	protein	29.3	protein.targeting	29.3.3	protein.targeting.chloroplast	7	7	7	35.5	35.5	35.5	26.973	0	359550000	41	28.5	28.5	32.2	19.4	14.5	23.6	19.4	14.5	14.5	28.5	25.2	21.5
>AT4G28740.1 | LOW PSII ACCUMULATION-like protein | Chr4:14201051-14202542 FORWARD LENGTH=347 | 201606	AT4G28740.1	AT4G28740.1	20.6021	20.9615	20.8185	20.4014	20.8043	20.8524	17.0152	21.1437	17.3738	21.6847	21.1735	19.5262	plastid	11.63		35	not assigned	35.2	not assigned.unknown	35.2	not assigned.unknown	8	8	8	22.8	22.8	22.8	38.887	0	441210000	41	20.2	20.2	20.2	19.6	15.9	20.2	12.7	20.2	13.3	22.8	20.2	10.4
>ATMG00510.1 | NADH dehydrogenase subunit 7 | ChrM:132071-138153 FORWARD LENGTH=394 | 201606	ATMG00510.1	ATMG00510.1	20.601	21.0564	20.215	19.5609	21.1102	20.3889	17.1178	21.8145	17.0851	20.6555	20.5632	19.3838	mitochondrion	37.843		9	mitochondrial electron transport / ATP synthesis	9.1	mitochondrial electron transport / ATP synthesis.NADH-DH	9.1.2	mitochondrial electron transport / ATP synthesis.NADH-DH.localisation not clear	7	7	7	21.6	21.6	21.6	44.577	0	460600000	53	21.6	21.6	13.5	13.5	19.3	18.5	8.1	21.6	12.4	19.8	21.6	13.5
>AT3G15360.1 | thioredoxin M-type 4 | Chr3:5188448-5189457 FORWARD LENGTH=193 | 201606	AT3G15360.1	AT3G15360.1	20.5975	18.3071	18.5847	18.9182	19.341	18.2616	15.0863	19.8058	14.6865	20.5135	18.1939	17.8204	plastid	2.7654		21	redox	21.1	redox.thioredoxin	21.1	redox.thioredoxin	3	3	3	15.5	15.5	15.5	21.172	0.0011792	87185000	5	15.5	9.3	9.3	9.3	9.3	9.3	4.7	9.3	4.7	15.5	9.3	9.3
>AT5G60390.3 | GTP binding Elongation factor Tu family protein | Chr5:24289226-24290675 FORWARD LENGTH=449 | 201606;>AT5G60390.2 | GTP binding Elongation factor Tu family protein | Chr5:24289226-24290675 FORWARD LENGTH=449 | 201606;>AT5G60390.1 | GTP bindi	AT5G60390.3;AT5G60390.2;AT5G60390.1;AT1G07940.4;AT1G07940.3;AT1G07940.2;AT1G07940.1;AT1G07930.1;AT1G07920.1;AT1G07930.2	AT5G60390.3;AT5G60390.2;AT5G60390.1;AT1G07940.4;AT1G07940.3;AT1G07940.2;AT1G07940.1;AT1G07930.1;AT1G07920.1;AT1G07930.2	20.5836	20.3948	20.6959	19.7758	20.4054	20.4178	18.3856	20.6552	17.3938	21.3016	20.4275	19.7098	cytosol	25.08		29	protein	29.2	protein.synthesis	29.2.4	protein.synthesis.elongation	11	11	11	24.1	24.1	24.1	49.502	0	608110000	62	18	18.7	19.2	12.2	16.7	16.5	16.5	14.9	15.8	19.6	18.7	14.7
>AT2G33800.1 | Ribosomal protein S5 family protein | Chr2:14300925-14302352 REVERSE LENGTH=303 | 201606	AT2G33800.1	AT2G33800.1	20.5675	22.4695	20.916	17.1905	21.7224	21.0483	17.9771	21.7817	18.0812	21.8641	22.8381	20.7534	plastid	25.754		29	protein	29.2	protein.synthesis	29.2.1.1.1.1.5	protein.synthesis.ribosomal protein.prokaryotic.chloroplast.30S subunit.S5	11	11	11	38	38	38	32.645	0	661440000	48	28.7	38	19.8	7.6	23.1	19.8	26.1	18.2	19.8	35	38	26.1
>AT2G20890.1 | photosystem II reaction center PSB29 protein | Chr2:8987783-8989185 FORWARD LENGTH=300 | 201606	AT2G20890.1;REV__AT4G39190.1	AT2G20890.1	20.5673	20.1795	21.1111	20.6185	21.262	20.3767	18.1393	21.4471	17.7864	21.6693	20.6255	20.4624	plastid	21.237		29	protein	29.3	protein.targeting	29.3	protein.targeting	8	8	8	31.7	31.7	31.7	33.795	0	441350000	48	18.3	15	22.3	18.7	21	19.3	18.7	18	22.3	22	18.3	24.7
>AT1G18170.1 | FKBP-like peptidyl-prolyl cis-trans isomerase family protein | Chr1:6254291-6255507 FORWARD LENGTH=247 | 201606	AT1G18170.1	AT1G18170.1	20.5567	21.4572	22.363	20.039	23.1936	21.444	17.9345	23.4394	17.1377	21.6228	23.2829	22.471	plastid	39.535		29	protein	29.6	protein.folding	29.6	protein.folding	9	9	9	36.8	36.8	36.8	26.529	0	643030000	53	23.5	32.8	36	22.7	36.8	30.4	27.1	36.8	18.6	33.6	36	36
>AT5G11840.1 | YCF36%2C putative (DUF1230) | Chr5:3813610-3814805 REVERSE LENGTH=265 | 201606	AT5G11840.1;AT5G11840.4;AT5G11840.3	AT5G11840.1	20.543	20.7483	19.9792	19.7982	20.397	20.3525	17.9576	20.2019	18.0951	20.7836	20.5958	19.3378	plastid	7.7744		35	not assigned	35.2	not assigned.unknown	35.2	not assigned.unknown	4	4	4	18.1	18.1	18.1	29.307	0	254230000	21	14.3	14.3	8.3	8.3	8.3	8.3	8.3	8.7	8.3	18.1	18.1	8.3
>AT1G29900.1 | carbamoyl phosphate synthetase B | Chr1:10468164-10471976 FORWARD LENGTH=1187 | 201606	AT1G29900.1	AT1G29900.1	20.5193	20.1535	19.8766	19.1538	20.6445	20.0658	17.6624	21.4444	16.4731	20.6037	20.1945	18.7058	plastid	126.05		23	nucleotide metabolism	23.1	nucleotide metabolism.synthesis	23.1.1.1	nucleotide metabolism.synthesis.pyrimidine.carbamoyl phosphate synthetase	30	30	30	30.7	30.7	30.7	129.96	0	1189400000	183	25.4	21.9	23.5	18.1	24.6	19.9	21.2	27.2	13.2	23.5	22.5	16.1
>AT2G17695.2 | outer envelope protein | Chr2:7684214-7685009 REVERSE LENGTH=205 | 201606;>AT2G17695.1 | outer envelope protein | Chr2:7684214-7685009 REVERSE LENGTH=205 | 201606;>AT2G17695.3 | outer envelope protein | Chr2:7684214-7685181 REVERSE LENGTH=21	AT2G17695.2;AT2G17695.1;AT2G17695.3	AT2G17695.2;AT2G17695.1;AT2G17695.3	20.5182	21.7479	21.1087	20.9131	21.4005	19.6886	16.299	21.3598	16.3565	21.007	21.7569	19.8826	cytosol;plastid	108.33		35	not assigned	35.2	not assigned.unknown	35.2	not assigned.unknown	7	7	7	38.5	38.5	38.5	23.245	0	331500000	29	28.8	28.8	24.4	14.6	21	21	5.9	21	3.9	24.9	28.8	30.2
>AT4G27700.1 | Rhodanese/Cell cycle control phosphatase superfamily protein | Chr4:13826541-13827673 REVERSE LENGTH=224 | 201606	AT4G27700.1	AT4G27700.1	20.5166	20.2444	21.061	19.4565	21.123	20.1864	17.0459	21.4215	16.5112	20.5163	20.2405	20.3219	plastid	40.312		26	misc	26.23	misc.rhodanese	26.23	misc.rhodanese	7	7	7	37.5	37.5	37.5	24.872	0	272650000	40	27.2	31.2	31.2	17.4	17.4	17.4	17.4	33.5	12.5	31.2	31.2	27.2
>AT1G48350.1 | Ribosomal L18p/L5e family protein | Chr1:17867269-17868215 FORWARD LENGTH=170 | 201606	AT1G48350.1	AT1G48350.1	20.5114	19.7179	21.1613	19.4842	19.8068	20.455	18.3664	20.4394		21.0075	19.2682	20.1842	plastid	16.638		29	protein	29.2	protein.synthesis	29.2.1.1.1.2.18	protein.synthesis.ribosomal protein.prokaryotic.chloroplast.50S subunit.L18	5	5	5	27.6	27.6	27.6	18.726	0	221270000	20	22.4	22.4	27.6	10.6	15.9	15.9	27.6	15.9	0	22.4	22.4	23.5
>AT1G12250.2 | Pentapeptide repeat-containing protein | Chr1:4159623-4161269 FORWARD LENGTH=206 | 201606;>AT1G12250.1 | Pentapeptide repeat-containing protein | Chr1:4159287-4161269 FORWARD LENGTH=280 | 201606;>AT1G12250.3 | Pentapeptide repeat-containing	AT1G12250.2;AT1G12250.1;AT1G12250.3	AT1G12250.2;AT1G12250.1;AT1G12250.3	20.4979	21.0491	20.3885	19.8664	20.2445	20.7046	16.9811	20.7551	16.7634	20.5447	20.904	19.8534	plastid	49.726		35	not assigned	35.1	not assigned.no ontology	35.1.5	not assigned.no ontology.pentatricopeptide (PPR) repeat-containing protein	10	10	10	66.5	66.5	66.5	21.768	0	273080000	55	47.1	44.7	49.5	39.8	27.7	42.7	37.9	35	19.4	47.1	51.9	41.3
>AT5G61310.6 | Cytochrome c oxidase subunit Vc family protein | Chr5:24653543-24653737 REVERSE LENGTH=64 | 201606;>AT5G61310.5 | Cytochrome c oxidase subunit Vc family protein | Chr5:24653543-24653737 REVERSE LENGTH=64 | 201606;>AT5G61310.4 | Cytochrome c	AT5G61310.6;AT5G61310.5;AT5G61310.4;AT5G61310.3;AT5G61310.2;AT5G61310.1	AT5G61310.6;AT5G61310.5;AT5G61310.4;AT5G61310.3;AT5G61310.2;AT5G61310.1	20.4866	19.2647	19.2466		19.6375	19.3286	16.5861	20.2938	17.0312	20.4259	18.9776	18.6607	mitochondrion	-2	+	9	mitochondrial electron transport / ATP synthesis	9.7	mitochondrial electron transport / ATP synthesis.cytochrome c oxidase	9.7	mitochondrial electron transport / ATP synthesis.cytochrome c oxidase	2	1	1	25	12.5	12.5	7.0922	1	60999000	2	12.5	12.5	25	0	12.5	25	12.5	25	25	12.5	12.5	25
>AT3G48870.2 | Clp ATPase | Chr3:18122363-18125915 REVERSE LENGTH=921 | 201606;>AT3G48870.4 | Clp ATPase | Chr3:18122363-18126008 REVERSE LENGTH=952 | 201606;>AT3G48870.3 | Clp ATPase | Chr3:18122363-18126008 REVERSE LENGTH=952 | 201606;>AT3G48870.1 | Clp	AT3G48870.2;AT3G48870.4;AT3G48870.3;AT3G48870.1	AT3G48870.2;AT3G48870.4;AT3G48870.3;AT3G48870.1	20.4525	20.0426	20.3611	20.2061	20.7654	20.5383	17.1607	21.7027	16.9327	20.8826	20.1103	19.9074	cytosol,mitochondrion;plastid	103.78		29	protein	29.5	protein.degradation	29.5.5	protein.degradation.serine protease	50	16	15	58.4	20.8	20.1	102.24	0	1098700000	106	52.2	50.7	51.2	50.8	50.7	50.9	40.7	54.4	41.3	48.5	47.3	47.6
>AT3G23810.1 | S-adenosyl-l-homocysteine (SAH) hydrolase 2 | Chr3:8588013-8589671 REVERSE LENGTH=485 | 201606	AT3G23810.1	AT3G23810.1	20.4326	19.4225	19.8522	19.3552	19.6605	20.6983	16.6178	21.1062	16.393	19.6385	18.8889	17.2402	cytosol	29.677		13	amino acid metabolism	13.2	amino acid metabolism.degradation	13.2.3.4	amino acid metabolism.degradation.aspartate family.methionine	18	5	5	45.6	14.6	14.6	53.159	0	388460000	26	23.7	31.3	40.4	20.6	16.1	28	17.3	41.9	23.7	25.6	25.2	17.3
>AT1G32990.1 | plastid ribosomal protein l11 | Chr1:11955827-11957139 FORWARD LENGTH=222 | 201606	AT1G32990.1	AT1G32990.1	20.4286	20.6718	22.0561	19.1154	21.9033	19.9124	18.1461	22.8286	17.3215	20.9697	19.9526	21.3272	plastid	14.828		29	protein	29.2	protein.synthesis	29.2.1.1.1.2.11	protein.synthesis.ribosomal protein.prokaryotic.chloroplast.50S subunit.L11	7	7	7	37.8	37.8	37.8	23.148	0	521510000	27	21.6	31.5	28.4	15.3	24.8	18.5	21.6	22.1	18.9	24.8	28.4	37.8
>AT1G26460.1 | Tetratricopeptide repeat (TPR)-like superfamily protein | Chr1:9151816-9154407 FORWARD LENGTH=630 | 201606	AT1G26460.1	AT1G26460.1	20.423	19.2112	18.2777	19.5075	20.5479	18.3461	16.6307	20.9991		20.7582	18.0854	17.6026	mitochondrion	59.506		35	not assigned	35.1	not assigned.no ontology	35.1.5	not assigned.no ontology.pentatricopeptide (PPR) repeat-containing protein	13	13	13	26.5	26.5	26.5	70.234	0	484370000	53	19.7	15.1	8.7	9.8	14.3	4	7.9	16.5	0	19.7	8.4	5.7
>AT1G32080.1 | membrane protein | Chr1:11537572-11539756 REVERSE LENGTH=512 | 201606	AT1G32080.1	AT1G32080.1	20.4209	21.4176	20.6216	21.3475	22.4093	20.8088	17.5856	22.5505	18.4147	19.6737	21.9743	20.2541	plastid	17.497		35	not assigned	35.1	not assigned.no ontology	35.1	not assigned.no ontology	3	3	3	8.8	8.8	8.8	54.016	0	621080000	32	8.8	8.8	8.8	8.8	8.8	8.8	5.9	8.8	8.8	8.8	8.8	8.8
>AT1G08640.1 | Chloroplast J-like domain 1 | Chr1:2748714-2751209 REVERSE LENGTH=294 | 201606	AT1G08640.1	AT1G08640.1	20.4088	20.0474	20.7234	20.0156	20.2354	20.287	16.882	20.79	16.0172	20.6725	19.5413	19.2948	plastid	32.863		35	not assigned	35.2	not assigned.unknown	35.2	not assigned.unknown	3	3	3	13.3	13.3	13.3	32.902	0	162500000	28	13.3	13.3	13.3	13.3	13.3	13.3	6.8	13.3	4.1	13.3	13.3	13.3
>AT5G06220.1 | LETM1-like protein | Chr5:1880049-1885366 FORWARD LENGTH=832 | 201606;>AT5G06220.3 | LETM1-like protein | Chr5:1880049-1885366 FORWARD LENGTH=884 | 201606	AT5G06220.1;AT5G06220.3	AT5G06220.1;AT5G06220.3	20.4024	21.0777	21.101	19.9888	21.1023	20.9509	17.2704	21.9251	17.5372	20.7889	20.2843	20.0703	mitochondrion	108.91		35	not assigned	35.2	not assigned.unknown	35.2	not assigned.unknown	19	16	1	27.8	24.8	1.4	92.406	0	981540000	106	22.5	26.7	24.5	16.8	24.5	23.1	11.1	26.7	22	23.9	26.3	22.2
>AT5G35100.3 | Cyclophilin-like peptidyl-prolyl cis-trans isomerase family protein | Chr5:13360459-13361404 REVERSE LENGTH=290 | 201606;>AT5G35100.1 | Cyclophilin-like peptidyl-prolyl cis-trans isomerase family protein | Chr5:13360459-13361404 REVERSE LENG	AT5G35100.3;AT5G35100.1;AT5G35100.2	AT5G35100.3;AT5G35100.1;AT5G35100.2	20.3992	19.7039	19.2488	19.2319	20.0906	19.764	17.7698	20.7413	16.0893	21.0491	20.6141	19.9022	extracellular;plastid	35.512		31	cell	31.3	cell.cycle	31.3.1	cell.cycle.peptidylprolyl isomerase	7	7	7	27.6	27.6	27.6	31.385	0	285240000	50	27.6	27.6	20.3	17.6	22.1	24.8	27.6	24.8	13.8	23.1	27.6	27.6
>AT4G08900.1 | arginase | Chr4:5703499-5705180 FORWARD LENGTH=342 | 201606	AT4G08900.1;AT4G08870.2;AT4G08870.1	AT4G08900.1	20.3952	17.1756	16.1193	19.2148	18.935	16.879	16.8389	20.1944		20.7938	18.3997		mitochondrion	29.689		13	amino acid metabolism	13.2	amino acid metabolism.degradation	13.2.2.3	amino acid metabolism.degradation.glutamate family.arginine	5	5	5	21.9	21.9	21.9	37.344	0	206640000	27	16.7	7	7	16.7	16.7	9.1	9.1	16.7	0	21.9	16.7	0
>AT2G17972.1 | transmembrane protein | Chr2:7821624-7822100 FORWARD LENGTH=158 | 201606	AT2G17972.1	AT2G17972.1	20.3918	20.4443	20.6909	19.7028	20.5908	20.5877	17.9492	21.4005	16.3219	21.3364	20.2683	19.4698	plastid	8.6065		35	not assigned	35.2	not assigned.unknown	35.2	not assigned.unknown	3	3	3	18.4	18.4	18.4	18.009	0	220440000	16	13.3	18.4	18.4	7	7	13.3	13.3	12	7	18.4	13.3	12
>AT3G48560.1 | chlorsulfuron/imidazolinone resistant 1 | Chr3:18001530-18003542 REVERSE LENGTH=670 | 201606	AT3G48560.1	AT3G48560.1	20.3898	20.1561	19.6369	19.1689	20.7035	20.7328	16.6695	21.4233	15.9891	19.9045	19.5918	18.9901	plastid	60.443		13	amino acid metabolism	13.1	amino acid metabolism.synthesis	13.1.4.1.1	amino acid metabolism.synthesis.branched chain group.common.acetolactate synthase	12	12	12	18.2	18.2	18.2	72.584	0	481030000	66	15.5	13.7	14.5	10.9	15.7	15.2	9.7	15.7	10.7	12.8	13.4	13.7
>AT5G22800.1 | Alanyl-tRNA synthetase%2C class IIc | Chr5:7616221-7619961 REVERSE LENGTH=978 | 201606;>AT5G22800.2 | Alanyl-tRNA synthetase%2C class IIc | Chr5:7616221-7620273 REVERSE LENGTH=1003 | 201606	AT5G22800.1;AT5G22800.2	AT5G22800.1;AT5G22800.2	20.3756	20.46	21.3656	20.8052	20.9269	21.3803	17.4789	21.364	16.9926	20.2407	18.9963	18.7377	plastid	201.57		29	protein	29.1	protein.aa activation	29.1.7	protein.aa activation.alanine-tRNA ligase	34	34	34	41.5	41.5	41.5	107.83	0	1439400000	178	30.8	31.3	33.5	28.5	28.8	33.2	21.8	29.7	16.9	27.8	20.7	24.3
>AT3G51820.1 | UbiA prenyltransferase family protein | Chr3:19216301-19218934 REVERSE LENGTH=387 | 201606	AT3G51820.1	AT3G51820.1	20.368	21.1631	21.0228	19.9052	21.6177	20.6286	17.5481	21.9338	18.3614	21.6204	21.7662	21.1143	plastid	22.811		19	tetrapyrrole synthesis	19.15	tetrapyrrole synthesis.chlorophyll synthase	19.15	tetrapyrrole synthesis.chlorophyll synthase	2	2	2	8.3	8.3	8.3	41.881	0	491290000	30	8.3	8.3	8.3	8.3	8.3	8.3	8.3	8.3	8.3	8.3	8.3	8.3
>AT3G15730.1 | phospholipase D alpha 1 | Chr3:5330835-5333474 FORWARD LENGTH=810 | 201606	AT3G15730.1	AT3G15730.1	20.3137	20.8023	20.2805	19.8757	20.7381	20.0391	17.405	21.4292	16.8929	20.7993	20.0776	18.5249	cytosol	65.726		11	lipid metabolism	11.9	lipid metabolism.lipid degradation	11.9.3.1	lipid metabolism.lipid degradation.lysophospholipases.phospholipase D	16	16	12	25.1	25.1	19	91.847	0	904510000	130	23.8	23.7	22.5	18	21.7	16.2	19.1	25.1	15.2	23.8	23.8	15.8
>AT1G53240.1 | Lactate/malate dehydrogenase family protein | Chr1:19854966-19856802 REVERSE LENGTH=341 | 201606;>AT3G15020.2 | Lactate/malate dehydrogenase family protein | Chr3:5056139-5057865 FORWARD LENGTH=316 | 201606;>AT3G15020.1 | Lactate/malate dehy	AT1G53240.1;AT3G15020.2;AT3G15020.1	AT1G53240.1;AT3G15020.2;AT3G15020.1	20.3104	17.4926	18.0993	19.0545	20.6641	18.4186	17.2812	21.1583		19.982	17.5223	16.5063	mitochondrion	22.508		8	TCA / org transformation	8.1	TCA / org transformation.TCA	8.1.9	TCA / org transformation.TCA.malate DH	7	6	6	28.2	24.9	24.9	35.804	0	192430000	20	18.8	11.1	15.2	15.5	28.2	15.5	22.6	28.2	3.2	18.8	14.7	11.4
>AT3G52960.1 | Thioredoxin superfamily protein | Chr3:19639699-19640403 FORWARD LENGTH=234 | 201606	AT3G52960.1	AT3G52960.1	20.3039	19.9428	19.2679	19.316	20.6811	19.7291	17.0982	21.2963	16.4911	20.3605	19.2179	18.1428	plastid	70.31		21	redox	21.5	redox.peroxiredoxin	21.5	redox.peroxiredoxin	7	7	7	36.3	36.3	36.3	24.684	0	255770000	41	25.6	36.3	23.9	25.6	35.9	25.2	24.4	36.3	27.4	32.9	23.9	24.4
>AT3G20390.1 | endoribonuclease L-PSP family protein | Chr3:7110227-7111695 REVERSE LENGTH=187 | 201606;>AT3G20390.2 | endoribonuclease L-PSP family protein | Chr3:7110227-7111899 REVERSE LENGTH=255 | 201606	AT3G20390.1;AT3G20390.2	AT3G20390.1;AT3G20390.2	20.2875	19.1724	20.1406	21.4818	19.6703		17.5315	20.5971		21.4127	19.5606	19.4857	plastid	46.49		27	RNA	27.1	RNA.processing	27.1.19	RNA.processing.ribonucleases	8	8	8	47.1	47.1	47.1	19.816	0	351590000	35	47.1	26.2	32.1	43.3	26.7	0	33.2	33.2	0	43.3	36.4	32.6
>AT1G67560.1 | PLAT/LH2 domain-containing lipoxygenase family protein | Chr1:25319926-25324117 FORWARD LENGTH=917 | 201606	AT1G67560.1	AT1G67560.1	20.2873	19.9087	18.6574	19.3315	19.7123	18.8941	16.0302	19.2209	13.6271	20.2637	19.2855	17.8885	plastid	55.734		17	hormone metabolism	17.7	hormone metabolism.jasmonate	17.7.1.2	hormone metabolism.jasmonate.synthesis-degradation.lipoxygenase	17	17	17	23.1	23.1	23.1	104.51	0	510900000	51	22.2	15.9	10.6	16.4	16.7	13.7	11.3	14.6	2.4	22.2	20.9	12.9
>AT1G16720.1 | high chlorophyll fluorescence phenotype 173 | Chr1:5723161-5726248 FORWARD LENGTH=598 | 201606;>AT1G16720.3 | high chlorophyll fluorescence phenotype 173 | Chr1:5723161-5725920 FORWARD LENGTH=564 | 201606;>AT1G16720.2 | high chlorophyll fluo	AT1G16720.1;AT1G16720.3;AT1G16720.2	AT1G16720.1;AT1G16720.3;AT1G16720.2	20.2714	20.3252	20.4102	19.8214	20.1371	19.6871	16.6244	20.766	16.5525	21.3402	20.6975	20.1624	plastid	55.972		35	not assigned	35.2	not assigned.unknown	35.2	not assigned.unknown	17	17	17	37.6	37.6	37.6	65.708	0	748970000	91	30.9	24.7	24.6	21.2	19.6	18.1	15.6	23.9	16.9	31.8	28.8	22.2
>AT1G49380.1 | cytochrome c biogenesis protein family | Chr1:18276794-18279204 FORWARD LENGTH=547 | 201606	AT1G49380.1	AT1G49380.1	20.2512	18.7468	19.6255	19.1974	19.7485	19.3293	17.1487	20.5636	16.9805	21.0498	18.823	18.8398	plastid	34.32		9	mitochondrial electron transport / ATP synthesis	9.6	mitochondrial electron transport / ATP synthesis.cytochrome c	9.6	mitochondrial electron transport / ATP synthesis.cytochrome c	11	11	11	27.1	27.1	27.1	59.392	0	345940000	62	23.2	9.3	19.9	19.9	15.4	15.5	18.1	22.9	13.5	27.1	11.7	17.7
>AT5G15802.1 | chaperone | Chr5:5156578-5157520 REVERSE LENGTH=99 | 201606	AT5G15802.1	AT5G15802.1	20.245	18.3162	19.9818		18.602			21.0112		21.0531	18.7336	18.5596	extracellular	2.4884		35	not assigned	35.2	not assigned.unknown	35.2	not assigned.unknown	2	2	2	24.2	24.2	24.2	10.102	0.0011468	54244000	2	24.2	10.1	24.2	0	10.1	0	0	10.1	0	24.2	14.1	14.1
>AT3G56010.1 | transmembrane protein | Chr3:20788758-20789656 FORWARD LENGTH=201 | 201606	AT3G56010.1	AT3G56010.1	20.2321	20.8362	19.3247	20.0852	19.557	18.8708		19.7002		19.662	20.7417	18.7334	plastid	5.949		29	protein	29.2	protein.synthesis	29.2.1.99.99	protein.synthesis.ribosomal protein.unknown.unknown	2	2	2	8.5	8.5	8.5	21.921	0	121260000	11	8.5	8.5	5	8.5	5	5	0	5	0	5	8.5	5
>AT4G20260.9 | plasma-membrane associated cation-binding protein 1 | Chr4:10941593-10943227 FORWARD LENGTH=225 | 201606;>AT4G20260.8 | plasma-membrane associated cation-binding protein 1 | Chr4:10941593-10943227 FORWARD LENGTH=225 | 201606;>AT4G20260.7 | p	AT4G20260.9;AT4G20260.8;AT4G20260.7;AT4G20260.3;AT4G20260.2;AT4G20260.10;AT4G20260.1;AT4G20260.4;AT4G20260.6;AT4G20260.5	AT4G20260.9;AT4G20260.8;AT4G20260.7;AT4G20260.3;AT4G20260.2;AT4G20260.10;AT4G20260.1;AT4G20260.4	20.2292	20.262	19.5076	19.5294	20.63	19.0353	17.8165	20.9606	15.8854	20.8318	18.8558	18.8555	cytosol,plasma membrane;cytosol;plasma membrane	21.665		30	signalling	30.4	signalling.phosphinositides	30.4	signalling.phosphinositides	5	5	5	26.7	26.7	26.7	24.584	0	211520000	27	19.6	19.6	19.6	13.8	19.6	19.6	19.6	19.6	8	19.6	10.2	13.8
>AT1G44446.1 | Pheophorbide a oxygenase family protein with Rieske 2Fe-2S domain-containing protein | Chr1:16848664-16851152 REVERSE LENGTH=536 | 201606;>AT1G44446.2 | Pheophorbide a oxygenase family protein with Rieske 2Fe-2S domain-containing protein | C	AT1G44446.1;AT1G44446.2;AT1G44446.3;AT1G44446.4	AT1G44446.1;AT1G44446.2;AT1G44446.3;AT1G44446.4	20.2281	19.2066	18.7461	19.295	17.5588	19.3117	17.0244	19.603	15.6893	20.501	18.4879	18.009	plastid	27.852		19	tetrapyrrole synthesis	19.16	tetrapyrrole synthesis.chlorophyll b synthase	19.16	tetrapyrrole synthesis.chlorophyll b synthase	9	9	9	19.4	19.4	19.4	60.33	0	228880000	38	17	12.1	12.7	10.4	6.2	11	11.4	9.1	5	17	8.6	9.3
>AT2G05100.1 | photosystem II light harvesting complex protein 2.1 | Chr2:1823449-1824331 REVERSE LENGTH=265 | 201606;>AT2G05100.2 | photosystem II light harvesting complex protein 2.1 | Chr2:1823054-1824331 REVERSE LENGTH=317 | 201606	AT2G05100.1;AT2G05100.2	AT2G05100.1;AT2G05100.2	20.2157	20.3819	21.4936	19.3253	19.4021	19.9288		20.3592	17.2707	18.7431	18.654	24.2132	plastid	15.47		1	PS	1.1	PS.lightreaction	1.1.1.1	PS.lightreaction.photosystem II.LHC-II	22	3	3	72.1	14	14	28.649	0	286890000	13	61.1	60.4	70.9	59.2	60	60	57.4	60	60	60.8	60.4	68.3
>AT5G49760.1 | Leucine-rich repeat protein kinase family protein | Chr5:20216679-20221052 FORWARD LENGTH=953 | 201606	AT5G49760.1;AT5G49780.1;AT5G49770.1;AT5G49780.3;AT5G49780.2;AT1G79620.2;AT1G79620.1;AT1G79620.5;AT1G79620.3	AT5G49760.1	20.2141	20.1385	19.0861	18.4043	19.8161	18.7823	16.8787	21.0229	16.1785	20.3577	19.7967	17.2463	plasma membrane	43.478		30	signalling	30.2	signalling.receptor kinases	30.2.8.1	signalling.receptor kinases.leucine rich repeat VIII.VIII-1	16	16	16	18.9	18.9	18.9	104.71	0	581340000	64	14.6	17.3	12.9	8.3	10.2	10.1	9.2	15.1	8.7	15.6	14.3	8.8
>AT4G04850.2 | K+ efflux antiporter 3 | Chr4:2453174-2457490 FORWARD LENGTH=776 | 201606	AT4G04850.2;AT4G04850.1	AT4G04850.2	20.2042	17.6102	18.9616	18.4958	17.7068	17.687	19.408	19.142	13.9318	20.1443	19.0314	18.1945	plastid	101.57		34	transport	34.15	transport.potassium	34.15	transport.potassium	10	10	10	18.7	18.7	18.7	83.79	0	249370000	45	15.9	6.7	12.8	9.5	5.5	8	16.6	11.3	1.7	15.9	12.5	9.9
>AT4G14210.3 | phytoene desaturase 3 | Chr4:8190426-8194769 REVERSE LENGTH=566 | 201606;>AT4G14210.2 | phytoene desaturase 3 | Chr4:8190426-8194769 REVERSE LENGTH=566 | 201606;>AT4G14210.1 | phytoene desaturase 3 | Chr4:8190426-8194769 REVERSE LENGTH=566 |	AT4G14210.3;AT4G14210.2;AT4G14210.1	AT4G14210.3;AT4G14210.2;AT4G14210.1	20.1947	21.3696	21.9345	19.8798	22.1744	20.5393	18.1327	22.41	17.9359	22.1947	22.3533	21.2754	plastid	73.48		16	secondary metabolism	16.1	secondary metabolism.isoprenoids	16.1.4.2	secondary metabolism.isoprenoids.carotenoids.phytoene dehydrogenase	19	19	19	41.2	41.2	41.2	62.963	0	1294900000	121	24.2	30	32.3	17.8	34.8	19.6	19.6	36.6	23.7	37.1	34.3	32.3
>AT3G11170.1 | fatty acid desaturase 7 | Chr3:3499959-3502126 FORWARD LENGTH=446 | 201606	AT3G11170.1;AT5G05580.2;AT5G05580.1	AT3G11170.1	20.1905	21.7196	21.7686	20.4502	21.1509	21.078	16.8312	21.1339	17.9436	20.9123	21.3256	20.828	plastid	24.046		11	lipid metabolism	11.2	lipid metabolism.FA desaturation	11.2.3	lipid metabolism.FA desaturation.omega 3 desaturase	8	8	8	19.5	19.5	19.5	51.174	0	518040000	41	13.2	17.3	17.9	13	14.8	17.9	8.3	15.7	14.8	16.4	17.3	17.9
[truncated: 527 more rows]

## Sheet: Table S2C
Table S2C: LC-MS/MS-based identification of lysine-acetylated sites within the DM-solubilized PSI-PSII protein complex isolated from large pore blue native gels. LC-MS/MS raw data were processed using MaxQuant software (version 1.5.2.8, http://www.maxquant.org/; Cox and Mann, 2008) and the Araport 11 database as described in material and methods. Selection criteria for identifications: peptide an…
[truncated: 27 more rows]
[truncated: 1 more columns]

[truncated: 1 more sheets: Table S2D]
